# Supplementary material for: Patterns of genomic variation in the poplar rust fungus Melampsora larici-populina identify pathogenesis-related factors
Source: Front Plant Sci. 2014 Sep 15;5:450. doi: 10.3389/fpls.2014.00450 (PMC4164029; doi:10.3389/fpls.2014.00450)
Supplement: Supplementary file 1 [file DataSheet1.XLSX]

## Sheet: Supporting table 1
Supporting Table 1. Detailed analysis of 151 M. larici-populina scaffolds presenting discrepancies of average sequencing depth between scaffolds and/or between the 15 isolates surveyed in the study. The resolution columns indicate whether the discrepancies could relate to the presence of transposable elements (TE), sequencing depth difference, missing regions in the scaffold in one or several of …
Scaffold					Resolution
Scaffold Number	Average sequencing depth	Minimum depth	Maximum depth	Observation	TE	Depth difference	Missing region	Missing gene (SP)
4	42	29	59	Depth>40		x
26	41	27	60	Depth>40		x
34	60	40	83	Depth>40	x	x
51	49	36	62	Depth>40		x
58	44	31	58	Depth>40		x
72	100	65	138	Depth>40	x	x
77	43	29	59	Depth>40		x	x	4
90	10	4	23	Depth<10			x	38(2)
98	42	31	61	Depth>40		x	x	6
101	143	103	210	Depth>40	x
112	41	26	61	Depth>40		x
113	8	3	19	Depth<10			x	2
114	4	2	11	Depth<10			x	3(1)
116	126	79	171	Depth>40		x
122	6	2	19	Depth<10			x	5
129	10	2	26	Depth<10			x	9
134	10	4	15	Depth<10			x	8(2)
137	4	1	11	Depth<10			x	1
138	21	2	66	Depth var	x
140	10	1	21	Depth<10			x	6
142	6	3	14	Depth<10			x	1
151	7	2	15	Depth<10			x	9
152	6	3	14	Depth<10			x	2
154	6	1	16	Depth<10			x	5(3)
160	9	2	25	Depth<10			x	3
171	8	2	21	Depth<10			x	3
176	85	54	116	Depth>40		x
177	21	10	35	Depth var			x	3
189	247	79	421	Depth>40		x
191	8	3	19	Depth<10			x	2
196	10	3	19	Depth<10		x
202	7	3	13	Depth<10			x	1
204	9	3	20	Depth<10			x	3
209	6	1	15	Depth<10			x	2
210	9	4	15	Depth<10			x	4(1)
211	3	0	14	Depth<10	x
214	9	0	18	Depth<10			x	3
224	7	1	22	Depth<10			x	2
226	53	20	140	Depth>40		x
227	7	1	24	Depth<10			x	2
228	62	36	103	Depth>40		x
229	17	0	47	Depth var			x	3
234	5	1	18	Depth<10			x	2(2)
236	10	0	32	Depth<10			x	4
242	7	1	16	Depth<10			x	2
248	6	0	14	Depth<10			x	2
250	7	2	16	Depth<10	x		x	1
251	6	3	16	Depth<10			x	3
252	4	1	12	Depth<10			x	2
253	8	1	33	Depth<10			x	4
257	10	1	31	Depth<10			x	4
262	7	0	21	Depth<10			x	2
270	53	32	111	Depth>40	x
277	8	2	17	Depth<10	x		x
281	65	23	159	Depth>40	x
284	2	1	11	Depth<10	x		x	1
289	43	25	74	Depth>40		x
290	7	1	17	Depth<10			x	2
292	7	2	32	Depth<10	x
297	41	13	93	Depth>40	x
300	10	4	23	Depth<10			x	3
304	5	2	18	Depth<10			x	1
308	10	1	34	Depth<10			x	3
310	8	1	23	Depth<10			x	1
312	63	16	141	Depth>40	x
314	4	0	14	Depth<10	x
316	50	23	91	Depth>40	x		x	1
317	18	2	33	Depth var		x
319	26	1	44	Depth var			x	1
320	54	2	237	Depth>40	x		x	2
322	23	0	53	Depth var		x	x	1
323	9	1	30	Depth<10	x
324	6	2	20	Depth<10	x		x
330	10	2	31	Depth<10	x
335	3	1	13	Depth<10	x
336	7	0	25	Depth<10			x	1
339	11	3	28	Depth var	x
340	1	0	13	Depth<10	x
347	3	0	16	Depth<10			x	1
350	16	2	39	Depth var			x	1
351	12	1	40	Depth var			x	1
355	11	1	41	Depth var	x
357	41	25	77	Depth>40		x
358	140	94	218	Depth>40		x	x	1
366	5	0	27	Depth<10	x
368	19	1	59	Depth var	x
369	14	2	42	Depth var			x	1
374	11	2	26	Depth var			x
375	3	1	17	Depth<10			x	1
376	43	20	76	Depth>40	x	x
378	8	3	25	Depth<10	x
379	42	27	54	Depth>40	x	x
380	19	1	48	Depth var			x	2
381	49	34	69	Depth>40	x	x
388	8	1	15	Depth<10			x	2
389	7	4	15	Depth<10	x		x
390	8	0	18	Depth<10	x
391	7	4	14	Depth<10	x
392	43	10	103	Depth>40		x
395	7	1	24	Depth<10			x
399	8	0	32	Depth<10	x		x	1
401	6	0	16	Depth<10	x		x
402	30	1	58	Depth var	x
403	25	1	48	Depth var			x	1
411	24	1	44	Depth var	x		x
415	26	0	48	Depth var			x	2
416	10	1	26	Depth<10			x	2
418	6	2	16	Depth<10	x		x
421	6	0	26	Depth<10			x
424	24	1	51	Depth var			x	1
426	21	0	44	Depth var			x	1
428	2	0	11	Depth<10			x	1
429	10	7	14	Depth<10			x
431	3	0	15	Depth<10			x	3
434	68	13	142	Depth>40		x
438	30	1	52	Depth var			x	2
442	4	0	26	Depth<10	x
447	63	35	112	Depth>40		x
449	41	11	65	Depth>40	x
454	2	0	15	Depth<10	x
457	7	3	14	Depth<10	x		x	1
462	10	0	28	Depth<10	x
474	25	1	46	Depth var			x
479	41	11	90	Depth>40		x
483	51	19	119	Depth>40		x
484	1813	1104	2490	Depth>40		x	x	2
487	2	0	13	Depth<10			x	2(1)
489	13	0	44	Depth var			x	1
490	12	0	24	Depth var			x	1
495	4	0	18	Depth<10	x
500	11	2	21	Depth var	x
501	9	0	38	Depth<10			x	1
506	38	1	88	Depth var		x
511	23	7	54	Depth var	x	x
514	10	4	23	Depth<10	x
516	19	0	38	Depth var			x	2
517	20	1	36	Depth var	x	x
519	4	0	23	Depth<10	x
524	1	0	22	Depth<10			x	1
527	9	5	13	Depth<10	x
530	19	1	38	Depth var	x	x
533	9	0	29	Depth<10			x	1
538	8	3	19	Depth<10	x
547	22	0	57	Depth var			x	1
549	10	5	18	Depth<10	x
552	9	1	23	Depth<10			x	1
556	8	0	20	Depth<10			x	1
570	5	2	13	Depth<10	x
571	15	0	35	Depth var	x
577	4	0	31	Depth<10	x
584	13	1	29	Depth var	x

## Sheet: Supporting table 2
Supporting Table 2. Coverage analysis identifying high and low coverage regions in the genomes of M. larici-populina isolates compared to the 98AG31 reference genome at JGI. The numbers of SP genes present in the low coverage regions are indicated.
Mlp isolate	High coverage regions	Low coverage regions	Total	SP genes in low coverage regions
93ID6	10488	12449	22937	14
02Y5	13372	14569	27941	20
09BS12	17361	21536	38897	26
94ZZ15	12425	15482	27907	19
94ZZ20	11811	15049	26860	33
08EA47	12818	16903	29721	20
95XD10	32633	48692	81325	59
08EA20	12220	13947	26167	19
08EA77	21944	32270	54214	29
97CF1	13960	16778	30738	15
08KE26	15496	14824	30320	26
9683B13	13171	13490	26661	12
98AG31	7937	6961	14898	1
93JE3	17127	18521	35648	13
98AR1	7624	10930	18554	16

## Sheet: Supporting table 3
Supporting Table 3. Detailed analysis of variants identified in all genes in the 15 M. larici-populina isolates when compared to the 98AG31 reference genome at JGI. Numbers of variants such as SNPs, non-synonymous SNPs (NS), SNPs in coding DNA sequence (SNP_CDS), MNVs and insertions/deletions are provided, either as total numbers considering all isolates or in each isolate. Details of SNPs, MNVs,…
										I Kb Upstream							93ID6			08EA77			02Y5			08EA47			97CF1			93JE3			94ZZ15			95XD10			08KE26			98AR1			09BS12
Gene ID	Protein ID	Secretion	Protein length	Gene length	Transcript length	PN/PS	SNP	NS	SNP_CDS	SNP	Insertion	MNV	Deletion	Total	SNP/Kb	NS/Kb	SNP	NS	upstream	SNP	NS	upstream	SNP	NS	upstream	SNP	NS	upstream	SNP	NS	upstream	SNP	NS	upstream	SNP	NS	upstream	SNP	NS	upstream	SNP	NS	upstream	SNP	NS	upstream	SNP	NS	upstream
fgenesh1_pg.C_scaffold_170000002	70080	-	416	1614	1248	4.90741805635	18	17	18	7	0	0	0	7	11.1524163568773	13.6217948717949	5	5	4	0	0	0	0	0	0	6	6	4	0	0	0	4	4	3	1	1	1	0	0	0	0	0	0	0	0	0	0	0	0
fgenesh2_pg.105_4	113998	-	338	2334	1014	4.87195174247	22	14	15	14	0	0	0	14	9.42587832047986	13.8067061143984	11	8	4	9	8	8	11	8	4	8	7	3	13	9	4	16	11	7	18	11	6	10	8	7	13	9	3	12	8	4	15	10	7
EuGene.00700014	94639	-	344	1532	1032	4.68884867047	20	15	16	17	0	1	0	18	13.0548302872063	14.5348837209302	0	0	0	5	5	2	12	9	9	10	8	7	11	8	10	0	0	0	10	8	9	12	9	6	3	1	5	11	8	5	3	3	1
fgenesh2_pg.24_155	107662	-	652	2407	1956	4.68625146886	20	16	17	6	0	0	0	6	8.30909846281678	8.1799591002045	12	9	6	5	5	1	17	14	6	6	5	1	11	9	6	12	9	6	14	11	6	2	2	0	2	2	0	11	9	6	2	2	1
EuGene.00030080	90811	-	410	1471	1230	4.2767587648	17	15	16	5	0	0	0	5	11.5567641060503	12.1951219512195	3	2	3	2	1	1	6	5	3	2	1	1	6	5	4	7	6	2	7	6	1	9	7	2	1	0	1	3	3	1	2	1	1
fgenesh2_pg.99_18	113908	-	451	2540	1353	4.12003323604	16	15	16	1	0	0	0	1	6.2992125984252	11.0864745011087	7	7	1	6	6	1	6	6	1	8	8	1	7	7	1	3	3	1	10	10	1	11	10	1	10	9	1	6	6	1	7	7	1
EuGene.00010563	87235	-	564	2126	1692	4.02130177515	18	14	15	4	0	1	0	5	8.46660395108184	8.274231678487	3	2	1	3	3	0	0	0	0	3	2	1	2	2	0	5	4	1	1	1	0	1	1	0	11	8	3	0	0	0	7	7	0
EuGene.00080206	95982	-	936	3282	2808	3.68617714605	13	12	13	0	1	0	0	1	3.96099939061548	4.27350427350427	2	2	0	2	2	0	1	1	0	2	2	0	3	2	0	3	3	0	5	5	0	2	2	0	1	1	1	1	1	1	1	1	1
fgenesh1_pg.C_scaffold_7000048	60783	-	264	1092	792	3.58089682568	24	12	14	18	0	0	0	18	21.978021978022	15.1515151515152	5	0	1	5	2	3	9	4	9	5	1	3	6	2	4	9	6	2	5	2	4	6	2	4	6	2	4	5	2	3	5	2	4
EuGene.00080108	95884	-	569	1907	1707	3.460716446	13	12	13	2	0	0	0	2	6.81699003670687	7.0298769771529	9	9	0	0	0	0	0	0	0	0	0	0	1	1	0	0	0	1	2	2	0	1	1	0	1	1	0	1	1	0	0	0	0
fgenesh1_pg.C_scaffold_28000128	64775	-	595	2008	1785	3.43005330644	13	12	13	2	0	0	0	2	6.47410358565737	6.72268907563025	0	0	0	0	0	0	0	0	0	0	0	0	0	0	0	0	0	0	13	12	2	0	0	0	0	0	0	0	0	0	0	0	0
EuGene.00030192	90923	-	311	1054	933	3.42809897109	14	12	13	10	0	1	0	11	13.2827324478178	12.8617363344051	7	5	8	5	4	8	9	8	8	6	5	8	8	7	8	5	4	7	7	5	7	7	6	8	7	6	8	4	4	2	6	5	7
fgenesh2_pg.19_49	106673	-	445	1376	1335	3.37821579419	13	12	13	1	0	0	0	1	9.44767441860465	8.98876404494382	3	3	0	2	1	0	0	0	0	0	0	1	0	0	0	2	2	0	0	0	0	0	0	0	0	0	0	6	6	0	1	0	0
EuGene.00140032	85402	-	596	2209	1788	3.37719298246	13	11	12	10	0	0	0	10	5.88501584427343	6.15212527964206	3	3	2	5	4	0	1	1	1	2	2	1	5	5	5	4	3	2	0	0	0	3	3	3	1	1	1	6	6	0	2	1	1
fgenesh2_pg.8_43	104032	-	254	1248	762	3.34628724872	15	11	11	8	0	0	0	8	12.0192307692308	14.4356955380577	5	5	2	7	5	3	10	7	4	3	2	2	4	4	2	3	1	0	9	6	5	6	6	1	4	4	4	11	8	3	4	4	2
fgenesh2_pg.12_234	105275	-	498	1942	1494	3.31150159744	16	12	13	1	0	0	0	1	8.2389289392379	8.03212851405622	1	1	0	4	1	1	4	4	0	4	3	0	7	5	0	1	1	0	1	1	0	0	0	0	0	0	0	1	1	0	0	0	0
EuGene.00020133	89002	-	537	1944	1611	3.28831233986	13	11	12	9	0	0	0	9	6.68724279835391	6.82805710738672	3	2	5	4	2	3	1	1	1	0	0	1	1	1	2	0	0	0	1	1	2	1	1	2	3	1	3	7	6	5	3	1	3
fgenesh2_pg.52_41	111292	-	542	1897	1626	3.26846779769	12	11	12	9	0	0	0	9	6.32577754348972	6.76506765067651	2	2	2	2	2	4	2	1	2	4	4	5	3	3	0	4	4	3	4	4	0	3	2	2	4	4	2	3	3	1	1	1	1
EuGene.00020460	89329	-	306	1154	918	3.20608372151	17	11	12	6	0	0	0	6	14.7313691507799	11.9825708061002	8	3	1	0	0	0	1	1	1	0	0	0	5	3	0	0	0	1	11	5	0	0	0	0	0	0	1	1	1	0	0	0	0
EuGene.00060218	94558	-	569	1942	1707	3.14167364017	18	15	18	8	0	0	0	8	9.26879505664264	8.78734622144113	10	8	6	11	8	7	10	8	7	10	8	7	13	10	6	15	12	6	11	9	7	9	7	7	10	8	8	8	6	5	9	7	7
estExt_fgenesh2_pg.C_740022	118359	-	802	3708	2406	3.06552265775	22	11	12	5	0	0	0	5	5.93311758360302	4.57190357439734	1	1	0	16	6	5	1	1	0	0	0	0	1	1	0	1	1	0	0	0	0	0	0	1	0	0	0	2	2	0	3	1	0
EuGene.00750036	94923	-	429	2103	1287	3.05703883495	18	11	12	7	0	1	0	8	8.55920114122682	8.54700854700855	4	4	4	6	5	3	4	4	3	7	5	3	5	5	3	4	4	3	14	10	6	5	4	2	4	4	4	3	3	1	4	4	4
EuGene.00320057	89738	-	336	1282	1008	3.03223582141	14	10	11	11	0	0	0	11	10.9204368174727	9.92063492063492	2	2	1	2	2	2	4	3	5	1	1	0	9	6	5	6	4	6	1	1	1	1	0	4	2	1	3	6	5	1	2	2	2
EuGene.00090172	96415	-	388	1752	1164	3.02956000877	14	11	12	6	0	0	0	6	7.99086757990868	9.45017182130584	4	3	2	3	2	3	0	0	0	6	3	3	0	0	0	3	2	2	0	0	0	1	0	2	1	0	3	4	3	1	2	1	2
EuGene.00070139	95234	-	671	2585	2013	3.02501161203	16	12	13	11	0	0	0	11	6.18955512572534	5.96125186289121	8	6	4	9	7	4	6	5	4	7	6	3	7	6	5	5	3	3	5	4	4	7	6	6	6	4	7	4	3	5	7	5	4
EuGene.00040209	92404	-	474	1732	1422	3.00662628562	12	10	11	1	0	0	0	1	6.9284064665127	7.0323488045007	2	2	1	4	4	0	3	2	1	3	3	1	4	4	1	3	3	1	4	3	1	4	4	1	5	4	1	2	2	0	4	3	1
EuGene.00230094	87867	-	240	719	720	3.00282885431	12	11	12	16	0	1	0	17	16.6898470097357	15.2777777777778	0	0	0	1	1	2	1	1	2	10	9	11	1	1	1	10	9	13	1	1	2	1	1	2	1	1	2	0	0	0	1	1	2
fgenesh1_pg.C_scaffold_131000003	69918	-	162	667	486	2.94851278483	18	12	13	19	0	0	0	19	26.9865067466267	24.6913580246914	3	1	8	4	1	9	15	8	13	4	2	7	2	1	7	9	6	11	2	1	5	4	2	8	3	1	8	4	2	5	3	1	8
EuGene.00040226	92421	-	1241	4284	3723	2.9202847138	21	17	19	8	1	0	0	9	4.90196078431373	4.5662100456621	4	3	1	2	2	0	2	2	0	4	3	2	4	3	1	11	9	3	2	2	1	2	2	0	2	2	0	2	2	1	2	2	0
fgenesh1_pg.C_scaffold_8000167	61165	-	226	803	678	2.89886033713	10	9	10	15	0	1	0	16	12.453300124533	13.2743362831858	9	8	8	6	5	3	6	5	6	0	0	0	2	2	1	8	7	8	7	6	4	6	5	2	2	2	1	1	1	0	3	3	0
fgenesh2_pg.4_37	102627	-	182	1237	546	2.89628385471	21	10	11	6	0	0	0	6	16.9765561843169	18.3150183150183	5	3	2	3	1	1	4	2	1	5	3	2	3	2	2	3	2	2	3	2	2	6	4	2	9	4	3	1	1	2	4	2	2
fgenesh1_pg.C_scaffold_229000001	70183	-	576	2046	1728	2.86820679155	12	10	11	1	1	0	0	2	5.86510263929619	5.78703703703704	2	2	0	0	0	0	6	5	2	0	0	0	0	0	0	9	8	2	0	0	0	9	8	1	1	1	0	0	0	0	1	1	0
EuGene.00360020	90235	-	727	2653	2181	2.81900289017	11	9	10	4	0	0	0	4	4.14624952883528	4.12654745529574	2	1	1	6	5	2	6	5	2	6	6	0	0	0	0	7	6	2	3	2	2	2	1	2	2	1	2	1	1	3	2	1	2
fgenesh1_pg.C_scaffold_15000214	62728	-	330	1994	990	2.8135066728	21	10	11	16	0	0	0	16	10.5315947843531	10.1010101010101	4	2	1	2	1	0	4	2	3	2	1	1	9	3	4	10	5	3	5	4	1	14	8	5	2	0	1	13	6	10	3	1	0
fgenesh2_pg.46_8	110630	-	313	1477	939	2.79330285507	23	14	16	0	0	0	0	0	15.572105619499	14.9094781682641	11	6	0	15	9	0	13	7	0	12	7	0	10	5	0	14	8	0	10	5	0	9	5	0	14	7	0	8	4	0	14	8	0
fgenesh2_pg.11_178	104944	-	226	1358	678	2.78295571576	16	9	10	5	0	0	0	5	11.7820324005891	13.2743362831858	8	4	4	2	2	3	1	0	0	2	1	1	3	2	2	3	2	1	6	4	4	2	2	3	4	2	3	4	3	3	4	2	3
fgenesh2_pg.32_22	108800	-	410	4507	1230	2.78211746372	14	8	9	5	2	0	0	7	3.10627912136676	6.50406504065041	1	1	1	1	1	6	2	2	1	3	2	0	2	2	1	4	2	1	5	3	1	2	2	0	2	2	0	1	0	0	0	0	0
fgenesh1_pg.C_scaffold_16000013	62745	-	404	2431	1212	2.73379867569	13	9	10	8	0	0	0	8	5.3475935828877	7.42574257425743	0	0	0	4	4	3	1	1	2	4	2	2	1	1	2	3	3	0	3	3	1	2	1	0	5	4	1	0	0	1	3	3	2
EuGene.00360039	90254	-	184	551	552	2.71238485159	10	9	10	9	0	0	0	9	18.1488203266788	16.304347826087	4	3	1	5	4	2	6	5	1	5	4	0	5	4	1	5	4	1	6	5	2	5	4	2	5	5	1	7	7	2	5	5	1
e_gw1.29.43.1	37476	-	454	1959	1362	2.70003817927	16	9	10	11	0	0	0	11	8.16743236345074	6.6079295154185	2	2	0	3	3	1	2	1	2	2	2	1	14	8	10	2	2	1	3	2	1	1	1	2	2	2	2	2	2	2	2	2	1
fgenesh1_pg.C_scaffold_103000016	69673	-	447	1998	1341	2.66612965588	12	9	10	5	0	0	0	5	6.00600600600601	6.71140939597315	4	2	1	6	4	1	6	4	1	9	6	2	3	1	1	7	5	1	4	3	4	6	4	1	7	5	1	4	2	1	6	4	1
EuGene.00340083	90015	-	445	1727	1335	2.65473906577	12	9	10	4	0	1	0	5	6.94846554719166	6.74157303370787	2	1	1	10	8	2	7	4	1	7	4	0	8	5	2	7	5	2	2	1	0	5	3	0	4	2	0	6	4	2	6	4	2
EuGene.00570042	93191	-	244	911	732	2.6519278387	12	9	10	17	0	1	0	18	13.172338090011	12.2950819672131	4	2	10	0	0	1	1	1	0	0	0	1	1	1	0	9	7	13	1	1	2	0	0	0	1	0	0	0	0	1	1	0	0
fgenesh2_pg.35_42	109217	-	831	2837	2493	2.6226427832	14	10	11	0	0	0	0	0	4.93479027141347	4.01123144805455	0	0	0	0	0	0	1	1	0	9	6	0	1	1	0	1	1	0	1	1	0	0	0	0	4	3	0	1	1	0	4	3	0
fgenesh1_pg.C_scaffold_3000005	59389	-	412	2045	1236	2.61754318984	14	9	10	3	0	0	0	3	6.84596577017115	7.28155339805825	10	6	1	2	2	0	3	3	0	2	2	0	3	1	0	2	2	0	4	2	0	3	3	0	3	3	1	3	3	1	2	2	0
estExt_fgenesh1_pg.C_80002	77095	-	821	3362	2463	2.60761583462	9	6	7	7	0	0	0	7	2.67697798929209	2.43605359317905	10	7	5	0	0	1	0	0	4	0	0	0	0	0	8	0	0	0	0	0	0	0	0	1	0	0	1	0	0	7	0	0	0
EuGene.00300106	89528	-	296	1086	888	2.57105627232	9	8	9	5	0	1	0	6	8.28729281767956	9.00900900900901	3	3	1	3	3	0	2	2	1	2	2	0	3	3	1	4	4	0	4	4	1	2	2	2	2	2	1	5	4	1	2	2	0
EuGene.00060038	94378	-	463	1814	1389	2.53772791599	13	11	12	7	0	0	0	7	7.1664829106946	7.91936645068395	4	4	2	4	3	2	8	8	6	5	4	1	4	3	3	4	4	2	10	9	4	4	3	2	3	3	2	4	3	1	3	3	2
fgenesh2_pg.20_52	106831	-	942	2983	2826	2.48098458156	11	10	11	5	0	0	0	5	3.68756285618505	3.53857041755131	1	1	0	3	3	1	1	1	1	3	3	2	1	1	0	1	1	1	3	3	1	0	0	0	1	1	0	5	5	3	1	1	0
djo_new3459	124304	SSP	200	599	600	2.4730878187	10	9	10	18	1	0	0	19	16.6944908180301	15	4	4	11	5	5	8	6	6	14	5	5	13	2	2	8	5	5	5	1	1	13	4	3	3	5	5	16	5	5	15	5	5	14
e_gw1.1.335.1	32660	-	347	1608	1041	2.44173360834	18	9	10	3	1	0	0	4	11.1940298507463	8.64553314121038	3	3	3	10	5	0	1	1	0	1	1	0	1	1	0	0	0	0	1	1	0	1	1	0	1	1	0	1	1	0	1	1	0
fgenesh2_pg.46_11	110633	-	364	2648	1092	2.43853342919	29	11	13	9	0	0	0	9	10.9516616314199	10.0732600732601	10	5	6	12	5	7	9	3	6	9	5	5	11	6	6	9	5	6	16	8	7	10	3	6	11	4	7	10	4	5	12	5	8
fgenesh1_pg.C_scaffold_8000024	61022	-	258	1319	774	2.43147371816	14	10	11	6	0	1	0	7	10.6141015921152	12.9198966408269	2	1	0	0	0	2	6	2	4	0	0	2	2	1	0	0	0	3	6	3	4	3	2	0	4	3	0	7	4	5	1	0	0
fgenesh2_pg.57_49	111752	-	216	1796	648	2.41788122689	19	9	10	3	0	0	0	3	10.5790645879733	13.8888888888889	0	0	0	0	0	0	12	5	1	0	0	0	3	3	0	8	3	1	0	0	0	0	0	0	0	0	1	0	0	0	1	1	0
fgenesh2_pg.92_3	113696	-	327	2430	981	2.4118635573	14	6	7	2	1	0	0	3	5.76131687242798	6.11620795107034	1	0	1	10	4	2	2	1	1	1	0	1	5	3	1	1	0	1	1	0	1	1	0	1	1	0	2	2	0	1	6	3	3
EuGene.00440036	91619	-	321	1192	963	2.39084042681	11	8	9	3	0	0	0	3	9.22818791946309	8.3073727933541	5	4	1	5	3	3	0	0	2	0	0	1	0	0	2	0	0	0	0	0	3	2	1	2	0	0	2	0	0	3	0	0	2
EuGene.00180072	86418	-	326	1242	978	2.38982500664	12	8	9	9	0	1	0	10	9.66183574879227	8.1799591002045	10	6	4	1	0	2	8	5	5	2	0	2	0	0	0	10	6	6	0	0	0	10	7	2	0	0	0	4	2	2	0	0	2
fgenesh1_pg.C_scaffold_94000005	69511	-	260	838	780	2.36927621861	11	8	9	19	0	1	0	20	13.126491646778	10.2564102564103	2	2	3	3	3	3	7	5	14	2	2	2	1	1	4	1	1	1	8	5	12	2	2	3	1	1	5	9	6	12	1	1	3
fgenesh2_pg.5_210	103171	-	198	672	594	2.35845766324	9	8	9	8	0	0	0	8	13.3928571428571	13.4680134680135	2	1	1	0	0	2	1	1	2	0	0	2	4	4	5	2	2	1	4	4	5	1	1	2	1	1	3	0	0	1	0	0	2
EuGene.00130062	85189	-	670	2357	2010	2.35618558918	10	8	9	6	0	0	0	6	4.24268137462877	3.98009950248756	0	0	0	9	7	4	1	1	2	3	2	3	0	0	0	0	0	0	5	5	0	1	1	2	0	0	0	0	0	0	9	7	4
fgenesh1_pg.C_scaffold_4000029	59808	-	300	1240	900	2.35584771637	12	9	10	7	1	1	0	9	9.67741935483871	10	2	1	1	1	1	3	3	3	3	2	1	1	2	1	1	2	1	1	3	2	1	2	1	1	5	3	1	2	1	1	3	2	1
EuGene.00670032	94189	-	435	2103	1305	2.34782608696	21	10	11	13	0	0	0	13	9.98573466476462	7.66283524904215	8	4	5	11	6	8	11	5	6	7	4	6	4	2	3	5	3	5	12	5	7	10	6	5	10	5	8	13	7	9	8	5	6
fgenesh1_pg.C_scaffold_13000055	62157	-	281	960	843	2.34779050736	11	8	9	7	1	0	0	8	11.4583333333333	9.48991696322657	3	1	1	2	0	1	6	4	5	3	1	1	1	0	1	3	1	2	6	5	5	7	5	6	2	1	1	3	1	0	3	1	1
fgenesh1_pg.C_scaffold_2000205	59038	-	197	822	591	2.347558293	14	8	9	14	1	0	0	15	17.0316301703163	13.5363790186125	12	8	7	12	8	11	3	0	0	14	8	13	0	0	0	15	9	6	14	9	10	12	8	9	14	8	12	1	0	0	14	8	14
fgenesh1_pg.C_scaffold_5000155	60252	-	544	1931	1632	2.3333803214	21	16	18	1	0	0	0	1	10.8751941998964	9.80392156862745	3	1	0	4	2	1	15	12	1	5	3	0	4	2	0	3	1	0	6	3	0	5	2	0	4	2	0	3	2	0	3	1	0
fgenesh2_pg.8_20	104009	-	197	944	591	2.32264324875	17	11	12	8	0	0	0	8	18.0084745762712	18.6125211505922	10	7	3	9	6	3	10	6	3	9	6	3	12	8	4	10	6	5	9	6	3	13	9	3	11	8	4	10	6	5	9	6	3
fgenesh1_pg.C_scaffold_66000002	68343	-	229	1026	687	2.3200292933	15	9	10	13	0	1	0	14	14.6198830409357	13.1004366812227	3	1	2	4	2	8	0	0	0	0	0	1	0	0	1	5	4	0	0	0	0	2	2	0	0	0	1	10	7	0	0	0	2
EuGene.00810022	95461	-	679	2472	2037	2.31900372898	12	9	10	4	0	1	0	5	4.85436893203883	4.41826215022091	1	1	1	4	3	1	2	2	1	3	2	3	2	1	0	2	2	1	3	3	1	4	3	3	1	1	0	3	2	1	1	1	2
fgenesh1_pg.C_scaffold_14000008	62306	-	127	380	381	2.31517195864	10	9	10	11	0	0	0	11	26.3157894736842	23.6220472440945	6	6	7	2	2	3	3	3	3	3	3	3	2	2	2	4	3	3	2	2	3	2	1	3	2	2	3	2	2	1	2	2	2
fgenesh2_pg.46_55	110677	-	485	2360	1455	2.31224160334	25	16	18	14	0	0	0	14	10.5932203389831	10.9965635738832	17	12	6	19	12	9	4	1	2	19	12	6	4	1	4	19	13	9	20	13	9	20	12	9	19	12	8	9	5	3	20	13	7
fgenesh2_pg.64_7	112283	-	402	2942	1206	2.30867128882	20	8	9	1	0	0	0	1	6.79809653297077	6.6334991708126	0	0	0	0	0	1	0	0	0	0	0	0	0	0	1	0	0	0	10	5	0	11	5	0	0	0	1	0	0	0	0	0	0
fgenesh1_pg.C_scaffold_241000001	70201	-	517	1730	1551	2.29806892728	10	8	9	0	0	0	0	0	5.78034682080925	5.15796260477112	3	3	0	2	1	0	2	2	0	7	7	0	0	0	0	2	2	0	2	2	0	2	2	0	3	2	0	0	0	0	3	2	0
EuGene.00480065	92052	-	211	925	633	2.29082369942	12	8	9	7	0	0	0	7	12.972972972973	12.6382306477093	5	4	4	2	2	5	2	2	3	2	2	5	2	2	3	6	3	2	2	2	3	8	5	4	3	3	6	3	3	5	2	2	5
EuGene.00440078	91661	-	336	1486	1008	2.26302392669	15	8	9	3	0	0	0	3	10.0942126514132	7.93650793650794	0	0	0	0	0	0	7	4	2	10	4	1	2	2	1	0	0	0	0	0	0	0	0	0	0	0	0	0	0	0	0	0	0
EuGene.00800051	95436	-	433	1774	1299	2.26269010468	11	8	9	4	0	0	0	4	6.20067643742954	6.15858352578907	7	6	1	3	1	0	2	2	1	2	2	2	5	3	0	0	0	2	2	1	2	4	2	0	4	2	0	0	0	1	3	2	0
fgenesh2_pg.2_324	101845	-	263	788	789	2.25563258232	9	8	9	4	0	0	0	4	11.4213197969543	10.1394169835234	1	1	1	0	0	0	0	0	0	4	4	2	0	0	0	1	1	1	0	0	0	0	0	0	0	0	0	0	0	0	0	0	0
EuGene.00410014	91266	-	416	1704	1248	2.25051334702	10	8	9	8	0	0	0	8	5.86854460093897	6.41025641025641	4	3	3	3	2	2	1	0	3	1	0	3	3	2	4	4	3	4	5	4	4	5	3	4	2	2	2	2	1	3	3	2	3
estExt_fgenesh1_kg.C_150076	71740	-	276	2388	828	2.2492641583	8	7	8	10	2	0	0	12	3.3500837520938	8.45410628019324	2	2	4	2	2	1	1	1	4	1	1	1	7	6	11	7	6	9	7	6	7	7	6	11	1	1	1	7	6	11	1	1	1
fgenesh2_pg.11_197	104963	-	543	2783	1629	2.24068071313	12	7	8	0	0	0	0	0	4.31189363995688	4.29711479435236	4	3	0	6	3	0	4	1	0	4	1	0	0	0	0	2	1	0	4	3	0	3	2	0	2	1	0	2	1	0	2	1	0
fgenesh2_pg.3_296	102424	-	611	7299	1833	2.23339484825	33	8	9	10	0	0	0	10	4.52116728318948	4.36442989634479	2	0	1	2	0	2	2	1	1	11	2	3	3	0	2	1	0	2	0	0	1	26	7	8	2	0	3	22	6	6	1	0	2
fgenesh1_pg.C_scaffold_5000266	60363	-	250	1103	750	2.2328435204	11	7	8	4	0	0	0	4	9.9728014505893	9.33333333333333	4	3	2	1	1	2	1	1	2	2	1	2	0	0	2	0	0	0	0	0	2	0	0	1	1	1	3	3	3	2	1	1	2
EuGene.00700001	94626	-	681	2367	2043	2.23205342237	9	8	9	1	0	0	0	1	3.80228136882129	3.91581008321096	1	1	0	3	3	0	1	1	0	0	0	0	0	0	0	0	0	0	0	0	0	0	0	0	3	2	1	1	1	0	0	0	0
fgenesh2_pg.48_27	110859	-	353	1537	1059	2.2267361202	15	9	10	10	0	0	0	10	9.75927130774236	8.4985835694051	3	1	4	2	0	1	4	3	5	2	1	1	4	1	1	3	2	3	5	3	2	0	0	1	1	0	2	12	8	8	1	0	1
EuGene.00080002	95778	-	535	2259	1605	2.22002906925	23	14	16	8	0	0	0	8	10.1814962372731	8.72274143302181	5	4	4	10	5	3	6	6	3	0	0	1	6	5	3	1	1	1	2	1	2	2	1	1	1	1	1	10	6	5	1	1	1
fgenesh2_pg.44_73	110440	-	226	856	678	2.20102812722	12	8	9	8	0	0	0	8	14.018691588785	11.7994100294985	1	1	0	1	1	0	0	0	0	0	0	1	2	2	0	0	0	0	0	0	0	8	5	7	2	1	0	0	0	0	1	1	0
EuGene.00370083	90430	-	592	2213	1776	2.1971291866	11	8	9	3	0	0	0	3	4.97062810664257	4.50450450450451	2	2	2	4	3	2	3	1	2	2	1	2	1	1	3	2	1	2	1	1	2	2	1	2	3	2	2	1	1	0	4	2	2
fgenesh2_pg.149_5	114349	-	441	2166	1323	2.19439173984	12	7	8	5	0	0	0	5	5.54016620498615	5.29100529100529	0	0	1	10	7	2	4	3	3	2	2	0	0	0	2	0	0	0	0	0	0	0	0	0	0	0	0	4	3	0	9	7	1
fgenesh2_pg.9_200	104445	-	357	2752	1071	2.18544935806	29	7	8	11	0	0	0	11	10.5377906976744	6.5359477124183	15	5	3	17	6	8	19	7	7	15	5	4	12	5	4	17	7	6	6	2	3	16	6	6	14	6	6	11	3	4	15	7	6
EuGene.00640008	93982	-	380	1636	1140	2.18226449831	11	7	8	8	0	0	0	8	6.72371638141809	6.14035087719298	0	0	0	0	0	0	0	0	0	0	0	0	0	0	0	0	0	0	7	4	5	8	5	5	0	0	0	0	0	0	0	0	0
EuGene.00120189	85055	-	269	1353	807	2.17243992206	15	5	6	14	1	2	0	17	11.0864745011087	6.19578686493185	0	0	2	3	1	5	0	0	0	0	0	0	0	0	1	0	0	0	13	4	12	2	2	11	1	1	0	0	0	0	2	1	1
fgenesh2_pg.94_10	113774	-	231	938	693	2.17123287671	16	11	12	7	0	0	0	7	17.0575692963753	15.8730158730159	2	2	1	4	4	0	6	4	5	2	2	0	1	1	0	5	5	0	9	6	4	3	2	0	2	2	2	7	4	4	2	2	0
estExt_fgenesh1_pg.C_40115	76752	-	149	838	447	2.17000568792	8	7	8	6	1	0	0	7	9.54653937947494	15.6599552572707	0	0	2	3	3	6	4	3	5	5	4	5	0	0	2	5	4	3	5	4	5	4	4	5	4	4	6	6	5	3	5	5	6
EuGene.00770050	95022	-	618	2250	1854	2.16895272071	30	23	26	7	0	0	0	7	13.3333333333333	12.4056094929881	3	2	0	16	11	1	11	8	6	15	11	4	2	2	1	0	0	0	4	3	1	4	3	0	6	4	0	1	1	1	4	3	1
fgenesh1_pg.C_scaffold_86000025	69281	-	254	761	762	2.16338779593	9	8	9	4	0	0	0	4	11.826544021025	10.498687664042	0	0	0	2	1	0	0	0	0	0	0	1	1	1	0	2	2	0	7	6	1	0	0	0	0	0	0	3	3	1	0	0	0
fgenesh2_pg.72_47	112858	-	566	3885	1698	2.16328313717	36	13	16	2	0	0	0	2	9.26640926640927	7.65606595995289	12	7	1	12	7	1	13	7	1	13	7	1	26	11	0	16	9	1	12	7	1	14	8	1	14	8	1	24	11	2	12	7	1
fgenesh1_pg.C_scaffold_18000166	63283	-	414	1561	1242	2.15693387946	12	7	8	9	1	0	0	10	7.6873798846893	5.63607085346216	9	5	9	10	6	10	7	3	3	2	2	7	4	2	2	1	0	2	6	5	5	10	6	7	3	2	2	11	7	9	4	3	2
EuGene.00070267	95362	SP	301	1380	903	2.15354767184	18	13	15	14	0	0	0	14	13.0434782608696	14.3964562569214	3	3	8	0	0	3	6	5	5	12	7	8	0	0	0	4	3	3	0	0	0	1	0	1	1	1	1	0	0	0	0	0	2
estExt_Genewise1Plus.C_10267	46390	-	168	1302	504	2.14463452566	10	7	8	6	1	1	0	8	7.68049155145929	13.8888888888889	3	1	2	9	7	4	6	4	4	9	6	5	9	6	2	10	7	3	9	6	2	10	7	2	10	7	6	0	0	0	10	7	5
fgenesh1_pg.C_scaffold_9000019	61245	-	561	2287	1683	2.13539081886	10	6	7	4	0	0	0	4	4.37254044599913	3.5650623885918	1	1	0	0	0	0	1	1	0	0	0	0	3	2	1	5	3	1	5	3	0	1	1	0	3	2	0	0	0	0	0	0	1
EuGene.01100004	84466	-	269	1168	807	2.13355130785	8	7	8	6	0	0	0	6	6.84931506849315	8.67410161090459	1	1	1	3	3	1	0	0	0	3	2	1	1	1	1	1	1	0	3	3	3	2	2	1	1	1	1	0	0	0	1	1	2
fgenesh1_pg.C_scaffold_20000101	63532	-	487	1588	1461	2.13351829374	9	8	9	5	0	0	0	5	5.66750629722922	5.4757015742642	0	0	0	0	0	0	0	0	0	4	4	0	2	2	0	0	0	1	1	1	0	0	0	1	1	1	1	3	3	1	0	0	0
fgenesh1_pg.C_scaffold_70000042	68633	-	561	2287	1683	2.12564120219	10	7	8	7	0	0	0	7	4.37254044599913	4.1592394533571	0	0	1	3	2	3	0	0	2	0	0	0	4	4	2	0	0	1	0	0	2	1	0	0	1	1	1	0	0	0	1	1	1
fgenesh2_pg.80_61	113272	-	330	3133	990	2.12036797098	44	15	17	18	0	0	0	18	14.044047239068	15.1515151515152	22	10	8	7	3	0	7	3	2	4	1	2	8	4	0	4	1	1	4	2	3	11	4	0	11	4	0	5	2	0	11	3	0
EuGene.00070204	95299	-	176	883	528	2.11442349847	13	7	8	5	0	0	0	5	14.722536806342	13.2575757575758	1	1	0	3	2	2	2	2	1	5	4	1	0	0	0	6	4	1	9	6	1	5	3	2	1	1	2	0	0	0	1	1	1
EuGene.00410012	91264	-	297	890	891	2.10546875	10	9	10	11	0	0	0	11	11.2359550561798	10.1010101010101	6	6	4	7	6	6	5	4	1	4	3	4	10	9	7	7	6	6	7	6	6	8	7	7	2	2	1	5	5	5	6	6	5
EuGene.01350004	85111	-	480	1658	1440	2.1053254913	17	14	16	4	0	0	0	4	10.2533172496984	9.72222222222222	0	0	0	4	2	1	3	3	4	4	2	1	3	3	2	6	4	1	8	5	1	10	8	2	9	7	0	4	2	1	5	3	1
fgenesh1_pg.C_scaffold_8000057	61055	-	115	344	345	2.09414225941	8	7	8	1	0	0	0	1	23.2558139534884	20.2898550724638	2	1	0	0	0	0	0	0	0	0	0	0	0	0	0	0	0	0	5	4	0	4	3	0	0	0	1	0	0	0	0	0	1
fgenesh2_pg.5_274	103235	-	111	866	333	2.0926081832	17	7	7	19	0	1	0	20	19.6304849884527	21.021021021021	0	0	0	2	0	0	9	5	17	0	0	0	0	0	0	15	7	19	9	6	12	3	2	12	0	0	0	0	0	0	0	0	0
fgenesh2_pg.7_10	103702	-	339	2299	1017	2.07701243873	17	7	8	8	0	1	0	9	7.39451935624185	6.88298918387414	7	3	3	9	5	7	0	0	0	9	5	7	0	0	0	0	0	0	0	0	0	0	0	0	11	5	7	0	0	0	8	5	7
fgenesh2_pg.4_241	102831	-	350	1731	1050	2.07581702933	18	7	9	8	0	1	0	9	10.3986135181976	6.66666666666667	6	3	2	10	5	3	7	3	2	9	4	4	7	3	2	6	3	2	6	3	2	6	3	2	9	3	2	6	3	1	6	3	2
estExt_fgenesh1_kg.C_130001	71537	-	234	1305	702	2.06493400016	6	6	6	6	0	0	0	6	4.59770114942529	8.54700854700855	3	3	2	6	6	3	3	3	1	0	0	3	3	3	3	1	1	2	3	3	3	4	4	3	3	3	3	4	4	3	3	3	3
fgenesh2_pg.91_4	113670	-	416	1765	1248	2.0622406639	8	7	8	1	0	0	0	1	4.53257790368272	5.60897435897436	3	3	0	3	2	0	0	0	0	2	1	0	2	0	0	2	1	0	1	0	0	2	0	0	3	2	1	1	0	0	3	2	0
EuGene.00490002	92095	-	388	1308	1164	2.06071613908	8	7	8	2	0	0	0	2	6.11620795107034	6.01374570446735	1	0	0	2	1	0	3	3	0	1	0	0	4	3	0	0	0	0	0	0	0	4	4	1	3	2	0	1	0	0	1	0	0
EuGene.00130017	85144	-	701	2688	2103	2.06019202363	8	7	8	2	0	0	0	2	2.97619047619048	3.32857822158821	0	0	0	0	0	0	0	0	0	0	0	0	0	0	0	0	0	0	9	7	2	0	0	0	0	0	0	0	0	0	0	0	0
fgenesh1_pg.C_scaffold_34000050	65432	-	428	2265	1284	2.04306220096	12	7	8	5	0	0	0	5	5.29801324503311	5.45171339563863	7	4	0	3	2	0	0	0	0	5	3	0	3	3	1	6	5	0	2	2	0	4	3	1	3	1	1	4	4	2	3	2	1
fgenesh1_pg.C_scaffold_1000142	58423	SSP	142	568	426	2.03773584906	10	6	8	14	1	1	0	16	17.6056338028169	14.0845070422535	4	0	4	4	0	5	10	5	13	4	0	5	4	0	5	4	0	5	5	1	5	4	0	5	4	0	5	4	0	4	4	0	5
EuGene.00040124	92319	-	288	1160	864	2.03135888502	9	7	8	5	0	0	0	5	7.75862068965517	8.10185185185185	8	6	5	8	6	4	0	0	1	6	5	0	0	0	0	8	6	4	0	0	0	0	0	1	0	0	0	0	0	0	5	4	1
EuGene.00880019	95730	-	514	1943	1542	2.02743188492	12	7	8	4	0	0	0	4	6.17601646937725	4.53955901426719	2	1	0	3	1	0	1	1	0	6	2	0	1	0	0	0	0	0	1	0	0	6	4	0	6	3	1	1	0	0	5	2	0
EuGene.00250141	88265	-	443	1921	1329	2.02346434258	12	8	9	5	0	0	0	5	6.2467464862051	6.01956358164033	2	1	1	2	1	1	2	2	0	2	2	0	2	2	1	2	1	1	1	1	1	5	2	3	0	0	1	1	0	0	0	0	0
EuGene.00410013	91265	-	405	1593	1215	2.02248992197	14	8	9	6	0	0	0	6	8.78844946641557	6.5843621399177	5	4	2	4	3	2	2	1	2	1	1	1	8	4	4	5	4	2	7	4	3	5	3	3	2	2	1	4	2	3	3	2	2
EuGene.00380026	90504	-	381	1440	1143	2.01193932719	11	7	8	6	0	0	0	6	7.63888888888889	6.12423447069116	3	2	0	2	1	1	3	2	1	3	2	0	0	0	0	2	1	0	3	2	0	3	2	0	5	4	0	3	2	0	3	2	0
fgenesh2_pg.22_189	107324	-	263	2104	789	2.00358643675	8	7	8	5	0	0	0	5	3.80228136882129	8.87198986058302	2	1	2	1	1	1	1	1	1	2	1	1	3	2	2	2	1	1	1	0	1	3	2	1	3	2	1	2	1	1	2	1	1
EuGene.00580020	93241	-	281	986	843	2.00305136464	8	7	8	0	0	0	0	0	8.11359026369168	8.30367734282325	4	4	0	3	3	0	2	2	0	2	2	0	1	1	0	3	3	0	1	1	0	5	5	0	1	1	0	1	1	0	1	1	0
fgenesh2_pg.30_122	108616	-	436	2687	1308	1.99214316892	16	7	8	9	0	0	0	9	5.95459620394492	5.35168195718654	5	2	1	4	1	4	6	3	2	3	1	4	3	2	2	7	4	2	6	3	4	2	0	5	5	3	5	1	1	4	4	2	5
fgenesh2_pg.447_1	114735	-	137	676	411	1.98313905079	13	7	8	1	0	1	0	2	19.2307692307692	17.0316301703163	8	5	2	0	0	0	4	3	0	7	3	2	0	0	0	2	2	0	3	3	0	6	5	2	4	2	0	3	1	3	0	0	0
estExt_fgenesh1_pg.C_220024	77966	-	1515	5304	4545	1.98159359101	10	8	9	5	0	0	0	5	1.88536953242836	1.76017601760176	4	3	2	3	2	2	8	7	4	3	2	2	10	8	5	8	6	4	8	6	4	9	7	5	3	2	2	3	2	2	3	2	2
EuGene.00110078	84646	-	590	2128	1770	1.97768259693	12	7	8	7	0	0	0	7	5.6390977443609	3.95480225988701	1	0	3	7	4	4	3	2	2	6	4	3	5	3	3	4	3	4	7	4	4	10	6	5	11	6	3	2	1	3	10	6	4
EuGene.00770048	95020	-	297	1206	891	1.96893874029	18	13	15	13	0	0	0	13	14.9253731343284	14.5903479236813	1	1	2	9	6	6	13	9	2	9	6	4	3	3	4	1	1	0	2	2	3	3	3	2	1	1	2	3	3	2	1	1	4
fgenesh2_pg.40_27	109918	-	368	1734	1104	1.96889668334	8	7	8	6	0	1	0	7	4.61361014994233	6.34057971014493	1	0	1	7	5	5	1	0	2	7	5	2	1	0	2	6	4	4	5	3	4	6	5	2	1	0	0	1	0	0	1	0	1
fgenesh2_pg.29_34	108363	-	345	1497	1035	1.96485825061	9	7	8	3	0	0	0	3	6.01202404809619	6.76328502415459	4	3	1	5	3	0	2	2	2	5	4	0	7	5	0	5	4	0	2	2	1	6	4	1	2	1	0	6	4	1	4	3	0
fgenesh2_pg.4_1	102591	-	215	1015	645	1.96386658431	8	7	8	1	0	0	0	1	7.88177339901478	10.8527131782946	4	4	2	2	2	0	1	0	1	1	1	0	1	1	0	2	2	0	1	1	0	1	1	0	1	1	0	1	1	0	1	1	0
e_gw1.63.22.1	39963	-	310	990	930	1.96255277489	7	7	7	9	0	0	0	9	7.07070707070707	7.52688172043011	2	2	0	7	7	5	0	0	0	4	4	0	0	0	0	0	0	0	0	0	1	0	0	0	5	5	3	0	0	0	6	6	8
fgenesh2_pg.68_20	112590	-	283	1357	849	1.95419693977	11	7	8	11	0	0	0	11	8.10611643330877	8.24499411071849	2	0	5	2	0	5	2	0	6	9	5	7	0	0	0	3	1	5	0	0	0	2	0	5	2	0	5	3	1	6	2	0	5
EuGene.00260014	88328	-	296	994	888	1.94749403341	7	6	7	1	0	0	0	1	7.04225352112676	6.75675675675676	2	2	0	3	3	0	2	1	0	3	3	0	3	2	0	2	2	0	1	1	0	2	2	0	5	4	0	2	2	0	3	3	0
fgenesh1_pg.C_scaffold_2000340	59173	-	163	488	489	1.93401838832	7	6	7	9	0	0	0	9	14.344262295082	12.2699386503067	0	0	0	0	0	0	0	0	0	0	0	0	4	3	3	0	0	0	4	4	7	1	1	2	4	3	3	0	0	0	4	3	3
EuGene.00060261	94601	-	120	359	360	1.9333986288	7	6	7	14	0	1	0	15	19.4986072423398	16.6666666666667	1	1	4	2	1	4	1	1	6	2	1	5	2	1	8	1	1	6	2	1	4	3	3	4	3	2	4	2	1	3	2	1	3
fgenesh2_pg.22_149	107284	-	293	942	879	1.92864870181	18	14	16	14	0	0	0	14	19.1082802547771	15.9271899886234	7	6	2	11	8	9	12	8	8	6	5	1	2	1	0	3	2	2	2	1	0	4	3	2	6	5	2	7	6	1	6	5	2
EuGene.00350015	90101	-	239	779	717	1.9034966689	8	7	8	6	0	0	0	6	10.2695763799743	9.7629009762901	4	3	1	5	4	3	2	2	3	0	0	1	2	2	3	0	0	0	0	0	0	0	0	0	0	0	0	0	0	0	2	1	1
EuGene.00380004	90482	-	255	841	765	1.89994829369	9	7	8	9	1	0	0	10	10.7015457788347	9.15032679738562	4	3	9	2	1	9	4	3	9	4	2	7	0	0	0	5	4	7	2	2	9	0	0	0	5	4	9	2	2	9	3	2	9
fgenesh2_pg.130_4	114246	-	166	497	498	1.89269781639	7	6	7	5	1	0	0	6	14.0845070422535	12.0481927710843	1	1	1	1	1	1	0	0	0	0	0	0	0	0	0	0	0	1	5	4	4	0	0	1	0	0	1	4	3	3	0	0	0
EuGene.00380031	90509	-	231	808	693	1.8893096598	17	13	15	13	0	0	0	13	21.039603960396	18.7590187590188	10	6	7	9	6	5	2	2	3	9	6	9	8	5	9	9	6	10	9	6	8	8	6	8	9	6	9	2	2	3	8	5	5
fgenesh2_pg.98_8	113886	-	160	712	480	1.8856099787	10	6	7	11	0	0	0	11	14.0449438202247	12.5	2	2	1	2	2	1	0	0	1	2	2	4	1	1	3	1	1	3	0	0	1	1	1	1	2	1	1	1	1	7	2	1	1
fgenesh1_pg.C_scaffold_77000036	68940	-	185	715	555	1.88518206693	8	7	8	14	0	1	0	15	11.1888111888112	12.6126126126126	1	1	4	2	2	6	1	1	2	2	2	4	2	2	5	2	2	2	3	3	3	1	1	3	1	1	1	1	1	1	1	1	2
EuGene.00380098	90576	-	546	2072	1638	1.86253977848	8	6	7	4	1	0	0	5	3.86100386100386	3.66300366300366	0	0	0	1	1	2	0	0	0	5	3	0	0	0	0	1	1	0	1	1	0	1	1	0	1	1	1	0	0	1	1	1	4
fgenesh1_pg.C_scaffold_43000038	66481	-	224	671	672	1.86033011307	5	4	5	11	0	2	0	13	7.45156482861401	5.95238095238095	5	4	12	0	0	1	1	1	0	0	0	1	5	4	6	1	1	1	1	1	1	0	0	1	0	0	1	1	1	1	0	0	1
fgenesh1_pg.C_scaffold_30000068	64984	-	646	2566	1938	1.85782787088	28	17	20	8	0	0	0	8	10.9119251753702	8.7719298245614	11	6	1	18	12	2	11	6	0	11	8	0	15	8	2	11	8	1	16	11	2	11	8	0	16	9	0	13	8	1	16	11	1
e_gw1.24.124.1	36743	SSP	179	536	537	1.85350151785	8	7	8	10	1	0	0	11	14.9253731343284	13.0353817504656	0	0	4	6	5	9	0	0	4	0	0	4	5	4	9	0	0	4	0	0	4	0	0	2	0	0	4	0	0	4	0	0	4
EuGene.00920001	96050	-	193	781	579	1.85143890312	16	12	15	12	0	0	0	12	20.4865556978233	20.7253886010363	8	4	5	0	0	2	9	7	6	0	0	0	8	7	5	2	0	0	1	1	1	0	0	1	0	0	1	7	7	6	0	0	1
fgenesh2_pg.16_47	106041	SP	623	2705	1869	1.84597469724	10	7	8	0	0	0	0	0	3.69685767097967	3.74531835205992	4	4	0	5	5	0	7	5	0	4	4	0	5	4	0	2	2	0	5	5	0	6	6	0	4	4	0	4	4	0	3	3	0
fgenesh1_pg.C_scaffold_106000004	69708	-	188	638	564	1.83051370391	7	6	7	6	0	0	0	6	10.9717868338558	10.6382978723404	1	1	0	1	1	2	2	2	0	3	3	0	0	0	0	6	5	4	2	2	0	2	2	0	1	1	1	0	0	0	1	1	1
EuGene.00460018	91834	-	329	1252	987	1.82801408371	10	7	8	3	1	0	0	4	7.98722044728434	7.09219858156028	5	5	0	6	4	0	2	2	0	5	4	1	2	2	0	4	3	1	5	3	0	4	3	0	4	3	0	1	1	0	4	3	1
fgenesh2_pg.66_4	112430	-	192	728	576	1.8150725496	16	13	15	17	0	0	0	17	21.978021978022	22.5694444444444	5	3	5	4	2	5	1	0	0	1	0	0	0	0	0	6	5	4	1	0	0	8	7	5	1	0	0	5	5	8	1	0	1
fgenesh2_pg.32_88	108866	-	103	308	309	1.80780019908	6	5	6	14	0	1	0	15	19.4805194805195	16.1812297734628	2	2	4	0	0	6	1	1	3	0	0	4	2	2	3	0	0	5	2	2	6	2	2	4	2	2	4	4	3	5	1	1	3
fgenesh2_pg.54_60	111525	-	243	728	729	1.80730633454	5	4	5	7	0	0	0	7	6.86813186813187	5.48696844993141	0	0	0	1	1	0	0	0	0	3	3	0	0	0	0	5	4	7	2	2	0	3	3	0	3	3	0	1	1	0	1	1	0
EuGene.00040011	92206	-	597	2462	1791	1.80178438426	18	14	16	10	0	0	0	10	7.31112916328189	7.81686208821887	2	2	4	3	3	3	3	3	3	2	2	4	2	2	3	2	0	2	2	2	3	2	2	0	4	4	4	2	2	6	2	2	4
EuGene.00480077	92064	SSP	241	905	723	1.79904115062	9	6	7	10	0	1	0	11	9.94475138121547	8.29875518672199	3	2	9	2	1	7	3	3	8	3	2	9	2	2	8	4	3	9	3	3	8	3	1	2	4	2	9	2	1	8	3	2	8
estExt_fgenesh1_pg.C_2450002	79854	-	628	3081	1884	1.79574259398	8	6	7	2	0	0	0	2	2.59655955858487	3.18471337579618	0	0	0	0	0	0	3	2	0	2	1	0	0	0	0	0	0	0	1	0	0	4	3	0	0	0	0	6	4	2	0	0	0
fgenesh1_pg.C_scaffold_6000275	60707	-	150	519	450	1.79298766708	8	6	7	13	0	0	0	13	15.4142581888247	13.3333333333333	4	3	8	0	0	2	5	4	6	0	0	4	5	4	11	5	5	8	1	1	4	0	0	2	0	0	5	1	1	4	0	0	4
fgenesh1_pg.C_scaffold_57000058	67752	-	388	1474	1164	1.78880126561	10	9	10	8	0	0	0	8	6.7842605156038	7.7319587628866	3	3	0	5	5	4	3	3	0	2	2	2	4	3	1	1	1	1	1	1	0	3	3	1	2	2	0	1	1	0	2	2	1
EuGene.00020397	89266	-	309	988	927	1.78844880515	7	6	6	5	0	0	0	5	7.08502024291498	6.47249190938511	0	0	1	1	0	1	0	0	1	1	1	1	0	0	1	5	5	5	3	2	1	4	3	1	2	1	1	2	1	1	2	1	1
fgenesh1_pg.C_scaffold_91000019	69440	-	393	1835	1179	1.7876993835	9	6	7	10	2	0	0	12	4.90463215258856	5.08905852417303	1	1	2	2	2	8	0	0	0	1	1	7	4	3	6	3	1	8	4	3	6	4	3	5	2	2	9	4	3	3	1	1	8
EuGene.00300100	89522	-	260	779	780	1.78762396019	15	13	15	0	0	0	0	0	19.2554557124519	16.6666666666667	13	11	0	11	10	0	9	8	0	15	13	0	0	0	0	0	0	0	9	7	0	9	8	0	14	12	0	0	0	0	14	12	0
fgenesh1_pg.C_scaffold_15000035	62549	-	208	695	624	1.78378378378	7	6	7	5	0	0	0	5	10.0719424460432	9.61538461538462	3	2	0	4	3	2	0	0	2	1	0	0	3	2	3	3	2	0	2	1	0	2	1	0	3	2	0	2	1	0	4	3	1
EuGene.01100005	84467	SP	368	1695	1104	1.78195488722	21	12	14	16	0	0	0	16	12.3893805309735	10.8695652173913	1	1	6	4	2	5	10	7	9	2	1	5	12	8	12	15	10	8	12	7	10	11	7	9	2	1	5	1	1	4	3	2	5
EuGene.03160002	89535	-	338	1209	1014	1.77673625905	12	6	7	5	0	0	0	5	9.92555831265509	5.91715976331361	3	3	0	8	3	3	6	3	3	6	4	3	4	4	0	9	6	1	0	0	0	4	3	3	6	4	3	0	0	2	6	4	3
EuGene.00040208	92403	-	208	623	624	1.77539175856	8	7	8	17	0	0	0	17	12.8410914927769	11.2179487179487	2	2	4	3	2	4	2	2	5	2	2	4	6	6	11	2	2	4	2	2	5	2	2	5	2	2	4	5	5	10	2	2	4
EuGene.00100063	84300	-	258	935	774	1.77426435028	10	6	7	7	0	0	0	7	10.6951871657754	7.75193798449612	2	1	2	3	1	3	3	1	2	4	3	1	2	1	4	4	3	1	2	1	2	2	1	4	3	1	2	0	0	1	3	1	2
fgenesh2_pg.13_72	105348	-	277	1348	831	1.77081588206	14	7	8	7	0	0	0	7	10.3857566765579	8.42358604091456	0	0	0	12	6	5	0	0	1	8	5	5	0	0	0	0	0	0	3	2	0	0	0	1	0	0	0	0	0	0	12	6	5
EuGene.00250139	88263	-	375	1345	1125	1.76735027873	7	6	7	6	0	0	0	6	5.20446096654275	5.33333333333333	2	2	3	0	0	0	2	2	2	0	0	0	1	1	1	3	3	3	1	0	1	3	3	1	1	1	2	1	0	1	1	1	0
fgenesh1_pg.C_scaffold_2000374	59207	-	248	1224	744	1.76467859766	14	6	7	7	0	0	0	7	11.437908496732	8.06451612903226	1	1	0	15	6	5	1	1	1	1	1	0	1	1	1	1	1	0	1	1	1	1	1	1	1	1	1	1	1	1	1	1	1
fgenesh1_pg.C_scaffold_23000089	63997	-	236	781	708	1.7609516463	14	10	12	24	0	1	0	25	17.9257362355954	14.1242937853107	0	0	0	0	0	4	0	0	3	4	2	12	1	1	3	11	8	18	0	0	3	0	0	3	1	0	3	1	1	1	0	0	3
fgenesh1_pg.C_scaffold_83000002	69173	-	561	2603	1683	1.75923996168	19	13	15	3	0	0	0	3	7.2992700729927	7.7243018419489	17	11	1	15	10	1	0	0	0	14	9	1	0	0	0	0	0	0	0	0	0	0	0	0	16	10	2	0	0	0	17	11	1
EuGene.00100021	84258	-	414	1692	1242	1.75280898876	20	13	15	16	0	0	0	16	11.8203309692671	10.4669887278583	2	2	3	3	3	5	12	7	6	1	1	2	1	1	4	3	3	3	3	3	4	1	1	3	2	1	5	2	1	3	2	1	4
EuGene.00670055	94212	-	1087	3692	3261	1.75252703131	22	18	21	2	0	0	0	2	5.95882990249188	5.51977920883165	4	4	1	7	6	1	4	3	0	1	1	1	4	3	0	1	1	1	5	3	0	9	7	1	5	4	1	1	0	0	4	3	1
EuGene.00030053	90784	-	179	800	537	1.7472615549	12	6	7	2	0	0	0	2	15	11.1731843575419	6	4	2	10	5	1	6	4	1	9	5	1	2	2	1	7	5	2	4	3	1	3	3	1	9	5	1	2	2	1	8	4	1
estExt_fgenesh1_kg.C_390034	72713	-	151	794	453	1.74457037928	7	6	7	4	0	0	0	4	8.81612090680101	13.2450331125828	1	0	2	3	2	1	3	2	1	3	2	2	2	1	0	1	0	0	2	1	1	1	1	2	1	0	0	1	1	2	1	0	1
fgenesh1_pg.C_scaffold_124000008	69884	-	231	856	693	1.74429866313	5	4	5	8	0	0	0	8	5.8411214953271	5.77200577200577	5	1	3	7	3	2	4	0	2	5	1	2	4	1	0	4	1	1	7	3	2	8	4	1	6	2	3	2	1	1	7	3	2
EuGene.00090098	96341	SP	723	2684	2169	1.74079703919	9	6	7	0	0	0	0	0	3.3532041728763	2.76625172890733	1	0	0	1	0	0	4	3	0	1	0	0	1	0	0	2	1	0	4	3	0	1	0	0	3	1	1	3	2	0	2	0	0
EuGene.00080155	95931	-	234	821	702	1.73655913978	25	17	20	24	0	0	0	24	30.4506699147381	24.2165242165242	13	9	8	10	7	5	1	1	0	1	1	0	1	1	0	8	5	7	0	0	0	7	5	8	3	2	0	12	9	16	1	1	0
fgenesh2_pg.6_133	103474	-	135	1234	405	1.73447446598	16	6	7	11	0	0	0	11	12.9659643435981	14.8148148148148	4	2	6	1	0	0	7	2	5	3	0	1	2	1	2	11	4	4	4	1	3	3	1	2	3	1	2	2	1	2	3	1	2
fgenesh2_pg.104_12	113982	-	190	778	570	1.72318964219	8	6	7	8	0	0	0	8	10.2827763496144	10.5263157894737	1	0	1	0	0	1	1	1	1	1	0	1	4	4	0	1	1	2	1	1	5	2	1	2	2	1	1	0	0	0	0	0	0
EuGene.00070190	95285	-	648	2529	1944	1.72268487185	25	15	18	7	0	1	0	8	9.88533017002768	7.71604938271605	15	8	4	13	8	1	14	10	7	14	6	4	14	10	5	11	8	3	11	6	4	14	9	4	18	9	4	10	8	6	14	9	4
fgenesh2_pg.34_19	109060	-	774	3062	2322	1.72236250539	19	7	10	7	0	0	0	7	6.2050947093403	3.01464254952627	5	3	4	6	3	4	6	3	5	5	3	4	5	3	5	6	3	5	16	6	5	6	3	5	5	3	4	7	4	4	5	3	4
fgenesh2_pg.6_106	103447	-	155	999	465	1.72140221402	9	6	7	5	0	0	0	5	9.00900900900901	12.9032258064516	3	2	2	4	3	3	3	2	2	5	4	3	1	1	1	4	2	1	2	2	1	1	1	0	6	4	2	1	1	1	3	2	3
fgenesh1_pg.C_scaffold_64000027	68234	-	200	789	600	1.71796093378	9	6	7	11	0	0	0	11	11.4068441064639	10	0	0	2	1	1	1	1	1	1	1	0	1	1	1	1	8	6	2	1	1	1	3	1	4	0	0	0	3	3	9	1	1	1
fgenesh2_pg.21_73	107043	-	141	712	423	1.71794032976	16	7	8	19	0	0	0	19	22.4719101123595	16.548463356974	10	4	16	0	0	2	0	0	2	1	1	2	2	1	1	10	4	15	2	1	1	2	1	1	2	1	3	2	1	1	0	0	2
fgenesh1_pg.C_scaffold_30000105	65021	-	777	3467	2331	1.71773795032	27	13	15	3	0	0	0	3	7.78771271993078	5.57700557700558	4	1	2	3	1	2	1	0	1	4	0	1	0	0	0	4	1	0	3	1	1	1	1	1	9	5	2	2	0	1	5	2	2
fgenesh2_pg.2_343	101864	-	195	961	585	1.71579307313	11	5	6	3	0	0	0	3	11.4464099895942	8.54700854700855	4	2	1	2	2	0	0	0	0	1	1	0	1	1	1	5	3	1	2	1	0	0	0	0	4	3	0	2	1	1	3	2	0
fgenesh2_pg.68_66	112636	-	430	1425	1290	1.71360233866	7	6	7	4	0	0	0	4	4.91228070175439	4.65116279069768	1	1	1	0	0	0	0	0	0	1	1	1	4	3	4	0	0	0	0	0	0	3	2	1	3	3	1	0	0	0	3	3	1
fgenesh2_pg.16_49	106043	-	187	1141	561	1.71271449666	12	6	7	12	0	0	0	12	10.5170902716915	10.6951871657754	0	0	0	0	0	0	5	4	2	0	0	0	5	3	9	0	0	0	1	1	0	2	0	1	0	0	0	1	0	0	0	0	0
djo_4890_13-1	124361	SSP	88	263	264	1.70677911126	5	5	5	5	0	1	0	6	19.0114068441065	18.9393939393939	0	0	3	0	0	4	0	0	3	3	3	3	0	0	2	0	0	3	0	0	3	0	0	4	0	0	4	0	0	4	0	0	4
estExt_fgenesh1_pg.C_190023	77807	SP	569	2574	1707	1.70220515673	12	9	11	4	0	0	0	4	4.66200466200466	5.27240773286468	0	0	1	1	1	1	6	5	2	1	1	1	4	4	2	0	0	0	0	0	1	1	1	1	3	2	1	5	5	1	1	1	1
fgenesh1_pg.C_scaffold_10000167	61632	-	329	1312	987	1.69883327271	11	7	8	1	1	0	0	2	8.38414634146342	7.09219858156028	10	7	1	0	0	0	0	0	0	2	1	1	0	0	0	0	0	1	1	0	0	0	0	0	0	0	0	1	0	0	0	0	0
EuGene.00230064	87837	-	454	1552	1362	1.69829805941	6	5	6	7	0	0	0	7	3.8659793814433	3.67107195301028	0	0	1	0	0	0	0	0	1	3	2	3	0	0	0	3	3	5	0	0	1	0	0	0	0	0	0	1	1	0	0	0	0
fgenesh2_pg.67_33	112536	-	742	3594	2226	1.69236676394	25	12	14	3	0	0	0	3	6.95603784084585	5.39083557951483	13	6	1	11	6	3	10	4	0	11	4	1	11	4	1	5	2	1	13	6	1	9	3	1	12	5	1	9	3	1	12	5	2
DJO_14_DJO_19_query	123852	SSP	135	7267	405	1.69217142468	55	7	8	4	0	1	0	5	7.56846016237787	17.283950617284	15	2	1	2	1	0	14	1	0	15	3	0	5	0	0	10	3	1	5	1	0	18	3	0	19	3	1	28	6	2	19	4	1
fgenesh1_pg.C_scaffold_15000002	62516	-	790	3418	2370	1.69166045628	17	12	14	7	0	0	0	7	4.97366881217086	5.06329113924051	2	1	2	6	4	3	4	3	2	5	3	3	7	5	2	3	2	1	1	1	3	2	1	2	4	1	1	6	4	3	3	1	1
fgenesh1_pg.C_scaffold_35000062	65554	-	437	1536	1311	1.68842251927	6	4	5	4	1	0	0	5	3.90625	3.0511060259344	1	1	0	3	2	1	5	3	1	3	2	2	0	0	0	2	1	1	0	0	0	0	0	1	1	1	0	4	3	2	4	2	0
EuGene.00170177	86301	-	310	1000	930	1.68420729461	7	6	7	6	0	1	0	7	7	6.45161290322581	1	1	0	2	2	1	4	3	1	2	2	0	1	1	0	4	3	4	0	0	1	3	3	1	1	1	1	4	3	4	2	2	1
EuGene.00070223	95318	-	349	1385	1047	1.68367263733	10	6	7	5	1	0	0	6	7.2202166064982	5.73065902578797	2	1	1	3	2	3	2	2	2	1	1	0	1	1	0	2	1	1	3	1	2	4	2	3	0	0	0	1	1	1	2	1	1
EuGene.00280107	88691	-	272	900	816	1.68040158963	16	12	14	8	0	0	0	8	17.7777777777778	14.7058823529412	2	1	0	9	6	6	5	4	1	4	2	6	13	9	3	6	5	2	5	4	1	1	1	0	5	4	2	2	1	2	8	6	1
EuGene.00950012	96139	-	297	996	891	1.68027324225	10	9	10	3	0	1	0	4	10.0401606425703	10.1010101010101	2	2	0	6	6	1	2	2	0	5	5	2	2	2	0	5	5	1	4	3	0	5	5	0	5	5	0	3	2	1	2	2	0
fgenesh1_pg.C_scaffold_35000119	65611	-	499	1700	1497	1.67985483103	9	5	6	19	0	0	0	19	5.29411764705882	3.34001336005344	1	1	1	7	3	1	7	3	0	5	3	1	7	3	1	7	3	2	3	2	1	3	2	2	2	1	1	8	5	12	3	2	1
EuGene.01640003	85866	-	384	1752	1152	1.67824377457	21	12	14	12	0	0	0	12	11.986301369863	10.4166666666667	9	4	4	7	4	5	7	4	3	11	8	2	9	5	5	10	7	4	8	5	3	9	5	4	10	5	5	4	3	1	9	5	4
fgenesh1_pg.C_scaffold_58000024	67805	-	555	2965	1665	1.67281105991	9	6	7	1	0	0	0	1	3.035413153457	3.6036036036036	0	0	0	0	0	0	7	5	1	6	4	1	0	0	0	0	0	0	2	2	0	7	5	1	1	0	0	0	0	0	0	0	0
fgenesh2_pg.66_23	112449	-	376	1558	1128	1.66999093382	12	6	7	7	0	0	0	7	7.70218228498074	5.31914893617021	8	5	4	4	3	3	0	0	0	1	1	1	2	2	1	1	1	0	1	1	0	1	1	0	2	1	1	1	1	0	2	1	1
fgenesh1_pg.C_scaffold_1000477	58758	-	357	1070	1071	1.66984970522	6	5	6	6	0	0	0	6	5.60747663551402	4.66853408029879	4	3	2	6	5	3	6	5	2	5	4	2	4	3	2	6	5	2	6	5	3	6	5	3	6	5	2	4	3	2	6	5	2
fgenesh1_pg.C_scaffold_8000051	61049	-	688	2373	2064	1.66948336132	15	12	14	5	0	0	0	5	6.32111251580278	5.81395348837209	1	1	1	0	0	0	6	4	3	1	1	0	0	0	0	1	1	1	10	8	2	6	5	2	0	0	0	0	0	0	0	0	0
estExt_fgenesh1_kg.C_10144	70501	-	93	1783	279	1.66717557252	9	6	7	12	0	1	0	13	5.04767246214246	21.505376344086	5	4	2	1	0	9	6	4	9	7	4	12	4	4	11	3	2	8	8	5	11	0	0	9	8	5	11	6	4	8	8	5	12
EuGene.00370076	90423	-	606	2346	1818	1.66657295474	28	19	22	12	0	2	0	14	11.9352088661552	10.4510451045105	17	9	3	12	8	4	12	8	5	11	9	2	9	6	5	17	12	7	13	9	2	10	6	3	12	8	4	11	10	4	12	8	4
EuGene.00100088	84325	-	565	1978	1695	1.66428858521	7	6	7	11	0	0	0	11	3.53892821031345	3.53982300884956	2	2	0	2	2	0	3	2	0	2	2	0	1	1	0	2	2	0	2	2	0	2	2	0	2	2	0	2	2	0	2	2	0
fgenesh1_pg.C_scaffold_4000048	59827	-	1018	4057	3054	1.66404818015	11	6	7	1	0	0	0	1	2.71136307616465	1.96463654223969	2	1	0	2	1	0	2	1	0	4	3	0	2	1	0	6	2	1	3	2	0	4	3	0	3	2	0	2	1	0	2	1	0
EuGene.00050249	93605	-	398	1666	1194	1.66190135811	30	18	21	27	1	0	0	28	18.0072028811525	15.0753768844221	3	3	2	2	1	0	16	9	12	2	2	1	2	2	1	19	11	15	13	10	15	15	7	10	5	4	2	2	2	2	3	3	0
fgenesh2_pg.6_41	103382	-	514	3431	1542	1.66105346714	43	15	17	7	0	0	0	7	12.5327892742641	9.72762645914397	10	3	4	5	1	1	29	11	6	9	3	4	11	4	5	5	1	1	36	14	5	5	1	1	5	1	0	10	3	4	5	1	1
fgenesh2_pg.1_394	101301	-	315	1435	945	1.65887178231	17	9	11	11	0	0	0	11	11.8466898954704	9.52380952380953	12	5	7	2	0	0	1	0	0	13	6	6	13	6	6	14	6	9	13	6	6	3	1	1	3	1	1	4	2	0	3	1	1
EuGene.00160108	85995	SP	493	1795	1479	1.6548392662	8	6	7	3	0	0	0	3	4.45682451253482	4.05679513184584	4	4	3	0	0	2	0	0	0	0	0	1	0	0	0	1	1	0	2	2	0	2	2	0	0	0	0	6	4	3	0	0	0
fgenesh2_pg.75_44	113013	-	264	9611	792	1.65326938907	46	6	7	4	0	0	0	4	4.78618249921964	7.57575757575758	14	0	0	11	0	0	13	2	2	6	0	2	6	1	2	18	0	2	20	6	1	11	0	3	13	1	0	4	1	2	10	1	0
EuGene.01590003	85619	-	473	1418	1419	1.65211684307	12	10	12	2	0	0	0	2	8.46262341325811	7.04721634954193	5	4	0	2	2	0	6	5	0	5	5	1	5	5	0	4	4	1	1	1	0	4	4	1	5	5	1	1	1	1	5	5	0
EuGene.00120134	85000	-	724	2382	2172	1.65058119056	8	6	7	9	0	0	0	9	3.35852225020991	2.76243093922652	0	0	0	0	0	2	0	0	0	3	2	2	3	2	5	0	0	0	3	2	5	2	2	5	4	2	6	3	2	5	0	0	5
fgenesh1_pg.C_scaffold_14000093	62391	-	217	785	651	1.6491579268	7	6	7	9	0	0	0	9	8.9171974522293	9.21658986175115	0	0	4	6	5	5	0	0	2	1	1	1	0	0	0	1	1	3	0	0	1	0	0	1	0	0	1	0	0	0	2	2	1
fgenesh2_pg.3_228	102356	-	267	1001	801	1.64880636605	7	6	7	11	0	0	0	11	6.99300699300699	7.49063670411985	6	5	9	5	4	8	6	5	8	5	4	9	6	5	8	5	4	7	6	5	7	5	4	6	6	5	8	5	4	8	6	5	8
estExt_fgenesh1_pg.C_70181	77065	-	501	2141	1503	1.64652122642	6	5	6	1	0	0	0	1	2.80242877160206	3.32667997338656	3	3	0	3	3	0	2	2	0	2	2	0	2	2	0	3	3	0	2	2	1	3	2	1	2	1	0	2	2	0	2	2	0
fgenesh2_pg.98_2	113880	-	298	1485	894	1.64586632879	12	6	7	3	0	0	0	3	8.08080808080808	6.71140939597315	5	3	1	0	0	0	5	3	1	5	3	1	5	3	0	8	6	1	5	3	1	5	3	1	4	2	0	0	0	0	3	1	0
EuGene.00710007	94678	-	303	1375	909	1.64577245585	18	12	14	3	0	0	0	3	13.0909090909091	13.2013201320132	0	0	0	11	7	0	5	3	1	0	0	0	0	0	0	1	0	0	0	0	0	0	0	0	0	0	0	9	7	0	6	2	0
fgenesh1_pg.C_scaffold_43000018	66461	-	950	3142	2850	1.64500527612	13	11	13	20	0	0	0	20	4.13749204328453	3.85964912280702	6	4	1	9	7	16	1	1	0	5	4	1	1	1	1	1	0	0	2	1	1	1	0	0	2	1	0	1	1	0	4	3	0
fgenesh2_pg.5_279	103240	-	142	831	426	1.64252491694	13	6	7	19	0	1	0	20	15.6438026474128	14.0845070422535	0	0	1	1	1	0	2	2	9	1	0	0	0	0	0	6	3	13	6	1	9	1	1	10	1	0	0	1	1	0	1	0	0
fgenesh2_pg.1_144	101051	-	312	994	936	1.64197157545	7	6	7	5	0	0	0	5	7.04225352112676	6.41025641025641	2	2	0	1	1	2	1	1	0	1	1	0	1	1	0	1	1	0	1	1	0	2	2	3	1	1	0	3	2	1	1	1	0
fgenesh2_pg.63_36	112243	-	174	656	522	1.63736859218	8	6	7	10	0	1	0	11	12.1951219512195	11.4942528735632	3	3	8	5	4	8	4	3	8	3	3	8	2	1	2	3	3	8	4	3	8	4	4	8	3	3	8	4	3	9	3	3	8
fgenesh2_pg.42_7	110146	-	755	3277	2265	1.6253117207	19	13	15	11	0	0	0	11	5.79798596277083	5.73951434878587	5	4	2	3	2	3	4	2	1	3	2	3	7	4	4	3	2	1	4	3	3	10	8	3	8	5	6	5	4	2	4	3	3
estExt_fgenesh1_kg.C_560005	73148	-	254	1251	762	1.6248008005	7	6	7	5	0	0	0	5	5.59552358113509	7.8740157480315	1	1	4	0	0	4	1	1	4	1	1	4	4	3	0	4	3	3	4	3	4	3	2	4	1	1	4	0	0	4	1	1	4
fgenesh2_pg.4_60	102650	SP	621	2712	1863	1.62408004379	10	6	7	10	0	1	0	11	3.68731563421829	3.22061191626409	1	0	7	4	3	7	0	0	7	1	0	7	3	3	7	0	0	7	7	5	9	0	0	7	0	0	7	1	0	7	0	0	7
estExt_fgenesh2_pg.C_80027	115723	-	721	2994	2163	1.61737711605	7	5	6	4	0	0	0	4	2.33800935203741	2.31160425335183	0	0	2	2	1	1	1	1	3	2	1	1	1	1	3	3	2	0	2	2	2	0	0	1	0	0	1	3	2	0	0	0	1
fgenesh2_pg.12_230	105271	-	183	920	549	1.61598931306	8	5	5	3	0	0	0	3	8.69565217391304	9.10746812386157	0	0	0	4	2	0	3	2	0	2	1	1	2	1	1	0	0	0	0	0	0	0	0	0	0	0	1	4	3	0	0	0	1
fgenesh2_pg.9_73	104318	-	420	1577	1260	1.61516765904	11	6	7	3	0	0	0	3	6.97526949904883	4.76190476190476	3	2	0	6	3	1	3	2	0	3	2	0	3	2	0	5	4	0	3	2	0	3	2	0	5	4	0	2	1	0	4	3	0
EuGene.00230019	87792	-	374	1255	1122	1.60888129804	7	6	7	10	0	0	0	10	5.57768924302789	5.3475935828877	0	0	3	0	0	4	0	0	4	0	0	4	0	0	1	0	0	4	0	0	0	7	6	3	0	0	4	0	0	4	0	0	4
EuGene.00110118	84686	-	454	1784	1362	1.60830885091	8	6	7	5	0	0	0	5	4.48430493273543	4.40528634361234	5	4	1	4	3	1	1	1	0	2	1	3	2	1	0	2	1	1	2	1	3	1	0	1	2	1	1	4	3	1	3	2	1
fgenesh2_pg.53_89	111436	-	316	1054	948	1.60450399596	7	6	7	8	0	0	0	8	6.64136622390892	6.32911392405063	1	1	5	0	0	3	0	0	2	0	0	2	1	1	2	0	0	2	5	4	5	6	6	1	0	0	2	0	0	2	0	0	2
EuGene.00550049	93050	-	453	1510	1359	1.59680272696	16	13	16	8	3	0	0	11	10.5960264900662	9.56585724797646	10	8	9	5	4	0	9	7	7	5	4	1	4	3	0	6	5	0	4	3	0	6	4	0	5	4	0	5	4	0	5	4	0
fgenesh2_pg.9_266	104511	-	365	1313	1095	1.59108532108	9	7	8	5	0	0	0	5	6.85453160700685	6.39269406392694	0	0	0	2	1	2	2	2	0	0	0	0	0	0	0	0	0	0	0	0	3	1	1	1	1	1	0	1	1	0	0	0	1
DJO_EuGene.00140159	123441	SSP	142	1625	426	1.5871761391	12	5	6	11	0	1	0	12	7.38461538461538	11.7370892018779	6	4	0	5	4	2	6	4	3	5	2	3	3	0	3	7	4	2	5	4	3	6	3	5	5	4	3	3	0	6	6	5	2
fgenesh1_pg.C_scaffold_4000144	59923	-	400	1989	1200	1.58263646781	16	10	12	6	0	0	0	6	8.04424333836099	8.33333333333333	0	0	0	0	0	0	0	0	0	0	0	0	9	6	6	0	0	0	5	3	0	10	8	5	0	0	0	1	0	0	0	0	0
EuGene.00620006	93853	-	552	2409	1656	1.57875647668	14	10	11	14	0	1	0	15	5.8115400581154	6.03864734299517	7	6	4	4	4	2	0	0	5	5	5	3	3	3	7	3	3	5	4	3	9	2	2	1	3	3	2	8	6	1	4	4	2
fgenesh2_pg.27_55	108093	-	201	993	603	1.57830620797	7	5	6	4	0	0	0	4	7.04934541792548	8.29187396351576	1	0	0	0	0	0	1	1	0	0	0	0	0	0	1	0	0	0	0	0	0	2	2	0	0	0	0	3	2	3	0	0	0
EuGene.00720056	94767	-	530	2833	1590	1.5781005792	20	5	7	3	0	0	0	3	7.05965407695023	3.14465408805031	0	0	2	7	1	3	7	1	2	8	3	2	7	1	3	2	2	1	7	2	2	4	1	3	9	1	3	6	3	3	10	2	3
fgenesh2_pg.24_3	107510	-	363	1617	1089	1.5764399592	22	10	12	7	0	0	0	7	13.6054421768707	9.18273645546373	0	0	3	1	0	3	18	8	2	2	1	3	1	0	3	1	0	2	17	8	4	0	0	2	0	0	2	15	7	6	0	0	2
EuGene.00570049	93198	-	365	1262	1095	1.57567489948	13	11	13	5	0	0	0	5	10.3011093502377	10.0456621004566	10	8	4	0	0	0	0	0	0	2	2	0	2	2	0	12	10	2	2	2	0	3	3	0	0	0	0	0	0	0	0	0	0
EuGene.00180104	86450	-	314	1321	942	1.57228659831	24	14	17	14	0	0	0	14	18.1680545041635	14.8619957537155	14	7	3	17	10	6	10	7	0	12	8	4	11	7	1	12	8	2	12	8	1	7	5	4	13	8	2	11	7	1	16	9	5
fgenesh1_pg.C_scaffold_37000062	65815	SP	388	1163	1164	1.57045815869	14	12	14	11	0	1	0	12	12.0378331900258	10.3092783505155	0	0	2	1	1	3	1	1	2	0	0	2	0	0	2	0	0	2	0	0	2	1	1	2	0	0	2	0	0	2	1	1	2
fgenesh2_pg.48_25	110857	-	171	1044	513	1.56906266006	10	5	6	5	0	0	0	5	9.57854406130268	9.74658869395712	1	0	2	7	3	3	0	0	1	1	1	3	0	0	1	2	1	2	6	2	2	0	0	1	5	1	3	1	0	2	5	1	3
fgenesh2_pg.64_33	112309	-	864	3857	2592	1.56800052884	19	11	13	1	0	0	0	1	4.92610837438424	4.24382716049383	1	0	0	3	1	0	2	2	1	3	1	0	2	2	1	11	7	0	1	1	0	7	4	0	2	1	1	6	3	0	2	1	0
fgenesh2_pg.36_119	109454	-	157	1322	471	1.56739065754	12	6	7	2	0	0	0	2	9.07715582450832	12.7388535031847	1	0	0	3	0	0	4	1	0	1	0	0	6	3	0	1	0	0	2	0	1	2	1	0	1	0	0	4	2	0	1	0	0
fgenesh1_pg.C_scaffold_64000031	68238	-	687	2586	2061	1.56516018227	15	9	11	18	0	1	0	19	5.80046403712297	4.36681222707424	1	1	0	0	0	0	1	1	1	1	0	0	1	1	0	11	8	17	0	0	0	7	6	9	1	0	1	9	6	14	0	0	0
fgenesh2_pg.32_93	108871	-	628	2987	1884	1.56435827552	12	5	6	4	0	0	0	4	4.01740877134248	2.65392781316348	2	0	0	2	0	1	5	1	0	2	0	0	5	1	0	7	2	3	2	0	0	2	0	0	2	0	0	4	1	0	2	0	0
fgenesh2_pg.5_333	103294	-	699	7226	2097	1.55833083649	48	12	14	5	0	0	0	5	6.64267921394963	5.72246065808298	8	1	2	31	7	1	17	3	0	13	3	1	12	4	1	0	0	0	10	3	1	14	3	1	12	3	1	16	3	0	16	3	0
fgenesh2_pg.54_76	111541	-	234	808	702	1.55681365122	11	6	7	19	2	2	0	23	13.6138613861386	8.54700854700855	8	3	14	1	1	3	0	0	2	0	0	1	0	0	4	0	0	1	0	0	1	1	1	2	0	0	2	1	1	2	0	0	1
EuGene.00170028	86152	-	452	1885	1356	1.5541019527	7	5	6	6	0	0	0	6	3.71352785145889	3.68731563421829	0	0	0	7	4	6	6	4	6	0	0	0	0	0	0	0	0	0	7	4	5	0	0	0	0	0	0	0	0	0	4	3	6
fgenesh2_pg.14_164	105665	-	148	946	444	1.54652686763	11	5	6	9	0	0	0	9	11.6279069767442	11.2612612612613	1	1	1	1	1	2	0	0	1	0	0	1	1	1	0	0	0	0	8	2	6	0	0	2	0	0	0	5	2	6	0	0	0
fgenesh2_pg.36_8	109343	SP	742	2380	2226	1.54491017964	14	11	12	8	1	1	0	10	5.88235294117647	4.94159928122192	9	7	7	2	1	7	3	3	5	2	1	7	1	1	7	2	2	4	1	1	8	0	0	0	5	5	8	1	1	7	1	1	8
EuGene.00040116	92311	-	923	3025	2769	1.54346461364	18	16	18	6	0	0	0	6	5.9504132231405	5.77825929938606	0	0	0	1	1	0	4	3	2	1	1	3	0	0	0	2	2	1	1	1	0	8	8	0	1	1	3	2	2	0	2	2	2
EuGene.00030269	91000	-	773	2442	2319	1.54017297568	6	5	6	1	0	0	0	1	2.45700245700246	2.15610176800345	0	0	0	0	0	0	0	0	0	0	0	0	1	1	0	0	0	0	0	0	0	0	0	0	0	0	1	1	1	0	0	0	1
estExt_fgenesh1_pg.C_40191	76773	-	733	2941	2199	1.5356520131	6	5	6	4	0	0	0	4	2.04012240734444	2.2737608003638	1	0	0	3	1	0	3	2	3	2	1	0	1	0	0	2	1	3	1	0	0	1	0	0	1	0	0	1	0	0	1	0	0
fgenesh2_pg.4_179	102769	SP	591	2155	1773	1.53067581173	8	6	7	3	0	0	0	3	3.7122969837587	3.38409475465313	0	0	0	0	0	0	0	0	0	2	1	0	4	3	2	0	0	1	0	0	0	3	3	0	0	0	1	0	0	0	0	0	0
fgenesh2_pg.23_160	107487	-	154	530	462	1.52993278472	7	5	6	11	0	1	0	12	13.2075471698113	10.8225108225108	1	1	1	3	1	9	5	3	2	1	1	0	1	1	0	1	1	1	4	4	4	1	1	1	1	1	1	0	0	0	2	1	0
EuGene.00080129	95905	-	296	1131	888	1.52706543399	6	5	6	7	0	0	0	7	5.30503978779841	5.63063063063063	0	0	0	2	2	0	0	0	0	0	0	4	0	0	0	1	0	0	1	1	1	0	0	1	0	0	1	0	0	0	0	0	0
EuGene.00460084	91900	-	483	1658	1449	1.5268588906	22	19	22	4	0	0	0	4	13.2689987937274	13.1124913733609	18	16	2	1	1	0	5	5	0	16	14	3	1	1	1	17	15	2	2	2	1	2	2	0	2	1	0	0	0	0	1	1	0
fgenesh2_pg.68_22	112592	-	259	1763	777	1.52474892396	18	6	7	3	0	0	0	3	10.2098695405559	7.72200772200772	6	3	0	6	3	0	8	3	0	13	5	3	0	0	0	8	3	0	1	0	0	1	0	0	6	3	0	8	4	0	6	3	0
EuGene.00030072	90803	-	672	2230	2016	1.52370884929	10	8	10	6	0	0	0	6	4.48430493273543	3.96825396825397	9	7	3	7	5	5	8	5	0	7	5	5	6	4	4	8	6	4	7	5	2	6	4	1	8	6	3	5	3	3	8	6	3
EuGene.01260001	84845	-	378	1450	1134	1.52073909377	7	5	6	3	1	0	0	4	4.82758620689655	4.40917107583774	0	0	0	2	2	2	2	2	3	3	3	1	4	3	0	5	4	1	4	3	0	3	3	0	1	0	0	0	0	0	1	1	1
fgenesh1_pg.C_scaffold_1000472	58753	-	519	2011	1557	1.52002951142	15	11	13	3	0	0	0	3	7.45897563401293	7.06486833654464	1	0	0	2	2	0	3	3	0	3	2	0	4	3	1	3	3	0	3	3	0	4	4	0	4	3	1	3	2	1	2	2	0
fgenesh1_pg.C_scaffold_3000395	59779	-	190	694	570	1.51760931204	13	11	13	15	0	0	0	15	18.7319884726225	19.2982456140351	3	3	5	1	1	6	3	3	9	4	3	6	3	3	8	0	0	0	7	7	7	3	3	9	3	3	7	3	3	8	3	3	6
fgenesh1_pg.C_scaffold_35000035	65527	-	155	551	465	1.51503829628	6	5	6	2	0	0	0	2	10.8892921960073	10.752688172043	0	0	1	1	1	0	1	0	0	2	1	0	1	1	0	0	0	0	0	0	0	0	0	0	0	0	0	2	2	0	0	0	0
fgenesh2_pg.49_54	110986	-	364	1811	1092	1.51136905708	10	7	8	6	0	0	0	6	5.52181115405853	6.41025641025641	3	3	1	6	4	1	2	2	0	3	3	2	3	3	0	6	4	1	4	4	1	3	3	0	4	4	0	2	2	0	3	3	0
fgenesh2_pg.15_11	105761	-	604	2437	1812	1.51024668806	8	6	7	4	0	0	0	4	3.28272466146902	3.3112582781457	1	1	1	3	2	2	2	1	1	2	2	1	2	1	1	1	1	0	1	1	0	0	0	0	1	1	1	2	1	1	1	1	0
fgenesh1_pg.C_scaffold_132000004	69922	-	360	2335	1080	1.50759219089	11	5	6	11	0	0	0	11	4.71092077087794	4.62962962962963	2	1	1	1	1	2	1	0	1	2	1	1	1	1	1	1	0	1	1	0	1	1	0	2	4	3	0	1	1	4	0	0	0
fgenesh2_pg.48_76	110908	-	202	827	606	1.50493774152	18	14	16	18	0	1	0	19	21.7654171704958	23.1023102310231	8	6	10	9	7	10	6	5	11	9	7	11	6	5	11	6	5	13	6	5	11	10	8	9	10	8	13	11	9	10	9	7	11
e_gw1.51.1.1	39264	-	1365	5893	4095	1.50440509975	12	5	7	4	0	0	0	4	2.03631427116918	1.22100122100122	4	1	3	4	1	3	4	0	3	3	0	4	6	1	2	4	0	1	6	2	3	6	2	3	4	1	3	4	0	3	4	1	3
fgenesh2_pg.231_3	114562	-	616	3559	1848	1.5042939603	10	4	5	1	0	0	0	1	2.80977802753582	2.16450216450216	4	1	0	0	0	0	0	0	0	6	2	1	6	3	1	7	3	1	5	2	1	7	3	1	0	0	0	6	2	1	0	0	0
EuGene.01020004	84134	-	409	1763	1227	1.5030739877	7	5	6	4	0	0	0	4	3.97050482132728	4.07497962510187	0	0	1	4	3	1	1	1	1	1	1	0	2	2	0	0	0	0	0	0	0	2	2	1	1	1	1	0	0	1	2	2	0
fgenesh2_pg.1_455	101362	-	311	932	933	1.49955343852	3	2	3	9	0	0	0	9	3.21888412017167	2.14362272240086	0	0	1	2	2	9	0	0	1	0	0	1	0	0	1	0	0	1	0	0	1	0	0	0	0	0	1	4	3	8	0	0	4
fgenesh1_pg.C_scaffold_1000293	58574	-	391	1245	1173	1.49901502093	6	5	6	9	0	0	0	9	4.81927710843374	4.26257459505541	0	0	0	0	0	0	6	5	8	2	1	5	6	5	6	0	0	0	0	0	0	0	0	0	0	0	0	6	5	8	0	0	0
EuGene.00360036	90251	-	235	704	705	1.49862755541	6	5	6	3	0	0	0	3	8.52272727272727	7.09219858156028	2	1	1	2	1	1	2	1	1	2	1	1	2	1	1	3	2	1	2	1	1	2	1	1	1	1	2	0	0	0	1	1	2
EuGene.00880001	95712	-	579	1736	1737	1.49739821449	12	10	12	7	0	0	0	7	6.91244239631337	5.75705238917674	1	1	0	1	1	0	0	0	2	1	0	1	0	0	0	6	5	1	6	5	1	0	0	5	0	0	4	2	2	2	1	1	4
fgenesh2_pg.2_569	102090	-	459	2782	1377	1.49269682936	23	10	12	3	0	0	0	3	8.26743350107836	7.26216412490922	17	7	1	5	2	1	15	7	0	8	4	0	10	4	0	9	4	1	12	5	0	5	2	0	4	1	1	11	5	0	5	2	1
fgenesh1_pg.C_scaffold_33000088	65349	-	207	785	621	1.48948028424	7	5	6	6	0	0	0	6	8.9171974522293	8.05152979066022	0	0	2	2	1	4	2	1	4	1	1	2	0	0	0	1	1	2	2	1	0	3	3	2	1	1	1	0	0	1	0	0	2
fgenesh2_pg.82_30	113355	-	634	2143	1902	1.48664625459	12	10	12	4	0	0	0	4	5.5996266915539	5.25762355415352	9	7	3	0	0	0	0	0	0	0	0	0	2	2	0	0	0	0	0	0	0	0	0	0	2	2	0	0	0	0	0	0	0
fgenesh2_pg.33_119	109016	-	148	519	444	1.48532848611	7	5	6	7	0	0	0	7	13.4874759152216	11.2612612612613	0	0	2	0	0	3	0	0	3	0	0	3	0	0	3	0	0	3	0	0	3	0	0	3	1	1	2	0	0	3	0	0	3
fgenesh1_pg.C_scaffold_17000055	62964	-	443	1588	1329	1.48388846017	9	7	8	7	0	0	0	7	5.66750629722922	5.26711813393529	7	5	5	0	0	1	2	2	2	2	2	1	0	0	1	5	4	4	0	0	1	0	0	1	2	2	1	2	2	1	0	0	1
EuGene.00780036	95065	-	423	1519	1269	1.48022060325	13	10	12	3	0	0	0	3	8.55826201448321	7.88022064617809	0	0	1	0	0	1	9	7	0	0	0	1	0	0	1	0	0	1	0	0	1	0	0	1	3	2	2	0	0	1	0	0	1
fgenesh1_pg.C_scaffold_39000096	66109	-	359	1949	1077	1.47771926542	12	5	6	6	0	0	0	6	6.15700359158543	4.64252553389044	1	0	3	1	0	1	6	2	2	2	1	4	1	0	2	0	0	2	2	0	1	4	2	1	1	0	1	0	0	0	1	0	0
fgenesh2_pg.13_186	105462	-	177	1094	531	1.47771633051	10	5	6	6	1	0	0	7	9.14076782449726	9.41619585687382	3	1	1	4	2	3	4	2	2	3	1	1	4	1	1	4	1	1	1	0	1	5	3	3	1	0	2	2	0	1	3	1	1
EuGene.01490006	85368	-	358	1333	1074	1.47698946635	6	5	6	11	0	0	0	11	4.50112528132033	4.65549348230913	0	0	0	3	2	4	2	2	3	2	2	7	0	0	0	0	0	0	0	0	0	0	0	0	0	0	0	5	5	6	3	2	3
EuGene.00630009	93921	-	228	926	684	1.47509256143	7	5	6	12	0	0	0	12	7.55939524838013	7.30994152046784	2	2	9	0	0	0	2	1	0	2	1	2	1	1	1	0	0	0	0	0	2	0	0	2	0	0	2	1	0	2	0	0	1
EuGene.00420074	91437	-	376	1327	1128	1.47482014388	8	6	7	2	0	0	0	2	6.02863602110023	5.31914893617021	3	2	0	2	1	0	1	1	0	2	1	1	3	2	1	4	3	0	0	0	0	2	1	0	3	3	1	3	2	0	1	1	0
EuGene.00220103	87686	-	211	710	633	1.4732751568	6	5	6	6	0	0	0	6	8.45070422535211	7.89889415481833	0	0	1	1	0	1	0	0	1	2	2	0	1	1	2	2	2	1	1	1	1	1	1	1	0	0	1	1	1	0	0	0	1
fgenesh2_pg.11_142	104908	-	622	4796	1866	1.47235669189	38	14	17	9	0	0	0	9	7.9232693911593	7.502679528403	5	2	0	13	3	2	4	1	0	12	5	3	5	0	0	1	0	0	5	0	3	19	8	2	6	0	2	3	0	0	12	4	3
fgenesh1_pg.C_scaffold_17000154	63063	-	402	1916	1206	1.47074748773	8	6	7	5	2	0	0	7	4.17536534446764	4.97512437810945	0	0	1	4	2	7	1	1	3	2	1	7	3	2	6	2	1	5	0	0	5	0	0	5	1	0	5	1	1	2	0	0	5
EuGene.04460001	91581	-	578	1920	1734	1.46646189607	6	5	6	1	0	0	0	1	3.125	2.88350634371396	1	1	0	1	1	0	1	1	0	0	0	0	1	1	0	5	4	0	4	4	0	0	0	0	0	0	0	2	2	1	0	0	0
fgenesh2_pg.17_216	106409	-	345	1519	1035	1.46623535292	6	5	6	2	0	0	0	2	3.94996708360764	4.83091787439614	0	0	0	0	0	0	0	0	0	0	0	0	0	0	0	3	2	0	0	0	0	0	0	0	2	2	2	0	0	0	1	1	1
fgenesh2_pg.80_7	113218	-	506	1759	1518	1.46470955653	7	5	6	1	0	0	0	1	3.97953382603752	3.29380764163373	0	0	0	0	0	0	0	0	0	1	1	0	0	0	0	0	0	0	0	0	0	0	0	0	0	0	0	6	4	0	0	0	0
fgenesh1_pg.C_scaffold_2000125	58958	-	296	887	888	1.46434580044	18	15	18	1	0	0	0	1	20.293122886133	16.8918918918919	2	2	0	5	5	1	0	0	0	0	0	0	0	0	0	14	11	0	1	1	0	0	0	0	4	4	0	4	4	0	4	4	0
EuGene.00830016	95544	-	429	1286	1287	1.46270627063	19	16	19	5	1	0	0	6	14.7744945567652	12.4320124320124	10	7	2	17	14	6	0	0	0	12	9	3	0	0	0	0	0	0	0	0	0	0	0	0	16	13	5	0	0	0	19	16	5
fgenesh1_pg.C_scaffold_21000017	63615	-	629	2793	1887	1.4619353464	12	5	6	10	0	0	0	10	4.29645542427497	2.64970853206147	3	0	0	10	5	10	10	5	10	10	5	10	10	5	9	3	0	0	11	5	10	9	4	8	10	5	10	10	5	10	10	5	10
EuGene.00590002	93289	-	394	1352	1182	1.46011465216	7	6	7	0	0	0	0	0	5.17751479289941	5.07614213197969	3	3	0	4	3	0	5	4	0	3	2	0	4	4	0	5	4	0	4	4	0	5	4	0	4	3	0	2	2	0	4	3	0
fgenesh2_pg.7_52	103744	-	674	4344	2022	1.45960528184	21	5	6	0	0	0	0	0	4.83425414364641	2.47279920870425	0	0	0	0	0	0	0	0	0	0	0	0	0	0	0	0	0	0	0	0	0	0	0	0	0	0	0	0	0	0	0	0	0
EuGene.00220158	87741	-	1110	3811	3330	1.45866197729	16	10	12	4	0	0	0	4	4.19837313041197	3.003003003003	0	0	0	1	1	0	0	0	0	15	9	4	0	0	0	0	0	0	0	0	0	0	0	0	0	0	0	0	0	0	1	1	0
EuGene.00330001	89796	-	541	1906	1623	1.45835912491	7	5	6	1	0	0	0	1	3.67261280167891	3.08071472581639	0	0	0	2	2	1	4	3	0	3	2	0	0	0	0	2	2	0	1	1	0	1	1	0	1	1	0	2	2	0	1	1	0
fgenesh2_pg.94_26	113790	SSP	104	1280	312	1.45339216768	14	3	4	8	0	0	0	8	10.9375	9.61538461538462	0	0	0	1	0	0	0	0	1	0	0	0	0	0	1	3	0	0	0	0	1	1	0	0	0	0	0	1	0	0	0	0	0
EuGene.00580019	93240	-	264	903	792	1.45231370845	9	5	6	12	0	0	0	12	9.96677740863787	6.31313131313131	5	2	6	2	2	4	5	2	8	2	1	2	1	1	5	1	1	4	5	2	6	1	0	0	2	2	7	0	0	3	3	2	5
fgenesh2_pg.27_140	108178	-	223	1846	669	1.44922879177	10	3	4	7	0	0	0	7	5.41711809317443	4.48430493273543	6	1	3	1	1	1	9	2	4	1	1	1	1	0	2	6	2	3	0	0	1	1	0	1	1	1	2	1	1	1	1	1	1
fgenesh2_pg.32_55	108833	-	147	660	441	1.44876325088	8	5	6	12	0	0	0	12	12.1212121212121	11.3378684807256	1	1	2	1	1	1	4	1	4	0	0	0	4	1	5	6	3	6	1	1	1	3	2	4	6	3	6	0	0	1	2	1	1
EuGene.00530001	92820	-	482	1678	1446	1.44793689801	7	5	6	9	1	0	0	10	4.17163289630513	3.45781466113416	0	0	3	2	1	5	1	1	4	1	1	5	0	0	5	2	1	5	1	1	2	1	1	5	2	2	6	0	0	0	2	1	5
EuGene.00150014	85634	-	384	1300	1152	1.44695933342	7	5	7	3	0	0	0	3	5.38461538461538	4.34027777777778	4	3	2	5	3	1	1	0	0	3	2	0	4	2	2	4	3	1	4	3	1	4	3	1	5	4	1	4	3	0	5	4	1
estExt_Genewise1Plus.C_400071	49768	-	1104	4706	3312	1.44469428349	6	5	6	0	0	0	0	0	1.27496812579686	1.50966183574879	0	0	0	0	0	0	2	2	0	0	0	0	0	0	0	2	2	0	3	3	0	0	0	0	1	0	0	0	0	0	0	0	0
EuGene.00710012	94683	-	542	2272	1626	1.44283601014	9	5	7	2	2	0	0	4	3.9612676056338	3.0750307503075	2	0	2	2	0	0	2	1	1	2	1	1	1	0	0	3	2	1	2	1	0	1	0	0	2	0	1	2	0	0	1	0	0
fgenesh1_pg.C_scaffold_7000133	60868	SP	1337	4136	4011	1.44178676203	8	7	8	3	0	0	0	3	1.93423597678917	1.74520069808028	5	5	1	5	5	2	6	6	0	7	6	0	7	6	0	7	6	2	5	4	0	6	6	0	7	7	0	7	6	0	6	6	1
fgenesh2_pg.10_73	104604	-	550	2088	1650	1.43827064149	10	5	6	6	0	0	0	6	4.78927203065134	3.03030303030303	2	1	1	2	1	2	4	3	1	5	3	1	1	1	1	2	1	1	2	1	5	2	1	1	2	1	1	1	1	1	2	1	1
fgenesh2_pg.121_7	114191	-	476	1529	1428	1.43278759156	11	9	11	12	0	0	0	12	7.19424460431655	6.30252100840336	0	0	0	2	2	3	2	2	8	0	0	8	0	0	0	4	3	0	1	0	0	0	0	0	0	0	0	0	0	0	3	3	2
fgenesh1_pg.C_scaffold_20000123	63554	-	497	1764	1491	1.43202254731	6	5	5	3	0	1	0	4	3.40136054421769	3.35345405767941	2	1	0	3	2	0	0	0	0	1	1	0	0	0	0	0	0	0	2	1	5	0	0	0	0	0	0	2	2	0	0	0	0
EuGene.00340093	90025	-	340	1612	1020	1.42989205328	25	10	13	11	1	0	0	12	15.5086848635236	9.80392156862745	9	3	9	9	2	8	9	2	7	8	2	8	8	2	7	9	3	5	16	6	6	10	3	8	8	2	8	7	2	8	8	2	8
EuGene.00620001	93848	-	420	1761	1260	1.42930037419	6	5	6	4	0	0	0	4	3.40715502555366	3.96825396825397	0	0	1	2	1	1	0	0	0	0	0	1	0	0	0	1	1	0	0	0	0	4	3	0	0	0	0	0	0	2	0	0	0
EuGene.00280093	88677	-	298	987	894	1.42836598383	6	5	6	5	0	0	0	5	6.0790273556231	5.59284116331096	3	3	0	0	0	0	4	3	1	3	3	0	4	3	0	0	0	0	4	3	1	4	3	1	0	0	1	0	0	0	1	1	0
fgenesh1_pg.C_scaffold_39000020	66033	-	591	1897	1773	1.4278463472	12	10	12	8	0	0	0	8	6.32577754348972	5.64015792442188	4	3	4	5	3	5	5	3	5	8	7	5	4	4	4	5	3	4	2	2	1	4	3	6	4	3	4	6	5	5	4	3	4
fgenesh1_pg.C_scaffold_16000149	62881	-	772	2315	2316	1.42758615152	21	18	21	6	0	0	0	6	9.07127429805616	7.7720207253886	1	1	1	1	1	1	3	3	2	16	13	3	1	1	1	1	1	2	11	9	2	0	0	3	2	2	2	1	1	1	1	1	2
fgenesh2_pg.64_45	112321	SP	895	2684	2685	1.42536761258	7	5	7	6	0	0	0	6	2.6080476900149	1.86219739292365	1	1	0	1	1	0	2	2	0	4	3	0	1	1	0	0	0	0	6	5	4	1	1	0	1	1	0	2	1	2	1	1	0
EuGene.00440009	91592	-	124	475	372	1.42166641093	6	3	4	8	0	0	0	8	12.6315789473684	8.06451612903226	1	1	1	1	1	3	0	0	3	0	0	2	2	2	1	0	0	2	1	1	2	1	1	2	3	1	3	4	3	4	1	1	1
fgenesh2_pg.38_52	109668	-	413	1908	1239	1.41968911917	7	3	4	2	0	0	0	2	3.66876310272537	2.42130750605327	6	3	0	5	1	0	8	4	1	1	0	0	2	1	0	1	1	0	1	0	0	1	0	0	1	1	0	2	1	1	3	1	0
EuGene.00110217	84785	-	332	1230	996	1.41715823836	7	5	6	7	0	0	0	7	5.69105691056911	5.02008032128514	0	0	0	0	0	1	6	4	6	4	3	3	1	1	2	0	0	1	0	0	1	6	4	6	0	0	0	6	4	6	0	0	0
EuGene.00010084	86756	-	191	639	573	1.41616341963	9	4	5	6	0	0	0	6	14.0845070422535	6.98080279232112	0	0	1	7	2	5	0	0	1	0	0	1	0	0	1	0	0	1	1	0	1	1	1	1	1	1	1	0	0	1	0	0	1
EuGene.00070055	95150	-	312	1185	936	1.41349696988	10	5	6	6	0	0	0	6	8.43881856540084	5.34188034188034	3	2	3	3	1	3	6	4	4	5	2	3	4	2	4	2	1	4	4	2	3	2	1	1	5	3	3	2	1	4	3	1	3
fgenesh2_pg.3_57	102185	-	461	1458	1383	1.41227744807	6	5	6	0	0	0	0	0	4.11522633744856	3.61532899493854	1	1	0	2	1	0	3	2	0	1	1	0	2	2	0	1	1	0	2	1	0	1	1	0	3	2	0	4	3	0	2	1	0
fgenesh2_pg.2_227	101748	-	488	2130	1464	1.41093011035	21	10	12	6	0	2	0	8	9.85915492957747	6.83060109289618	16	8	8	16	7	2	0	0	0	17	7	4	0	0	0	19	9	2	16	7	4	8	4	2	17	7	8	12	4	6	18	7	7
EuGene.01680004	85881	-	469	1967	1407	1.4105383259	12	9	11	2	0	0	0	2	6.10066090493137	6.39658848614072	0	0	0	0	0	0	3	2	0	5	4	1	7	5	2	7	4	1	0	0	0	0	0	0	2	1	0	1	1	0	2	1	0
EuGene.00020480	89349	-	350	1589	1050	1.41046641493	15	11	15	3	0	0	0	3	9.43989930774072	10.4761904761905	6	2	2	5	2	0	8	4	1	4	1	0	7	4	0	6	3	2	10	6	0	7	3	1	7	3	1	3	0	1	5	2	1
EuGene.00160074	85961	-	236	962	708	1.41024528748	14	11	13	17	0	0	0	17	14.5530145530146	15.5367231638418	1	1	0	4	4	0	0	0	0	0	0	0	3	3	1	9	6	15	0	0	0	2	2	0	2	2	0	0	0	0	2	2	0
fgenesh1_kg.C_scaffold_24000050	56424	-	192	1309	576	1.40906230334	10	8	10	12	0	1	0	13	7.63941940412529	13.8888888888889	5	4	2	0	0	0	5	4	9	0	0	2	2	2	7	7	6	2	7	6	10	0	0	0	1	1	0	3	2	6	0	0	0
fgenesh2_pg.44_19	110386	-	354	1528	1062	1.40788415125	10	5	6	1	0	1	0	2	6.54450261780105	4.70809792843691	2	2	1	7	5	0	2	2	1	2	1	1	0	0	0	1	1	1	2	2	0	2	2	0	2	0	0	1	0	0	2	2	0
fgenesh2_pg.9_215	104460	-	221	1112	663	1.40620973976	8	5	6	8	0	0	0	8	7.19424460431655	7.54147812971342	0	0	6	1	0	2	2	1	0	1	1	4	2	0	1	4	3	4	1	0	3	2	1	3	1	0	1	4	2	2	1	0	0
fgenesh1_pg.C_scaffold_1000453	58734	-	269	909	807	1.40250352609	7	5	6	9	0	0	0	9	7.7007700770077	6.19578686493185	0	0	2	1	1	1	1	1	1	4	3	7	0	0	1	2	1	3	0	0	2	1	0	3	0	0	1	0	0	2	0	0	1
EuGene.00020351	89220	-	393	1340	1179	1.40049703228	12	10	12	11	0	0	0	11	8.95522388059702	8.48176420695505	9	8	10	2	1	1	11	10	9	5	4	4	11	10	8	10	9	9	6	5	7	9	9	10	9	8	9	4	3	7	6	5	6
fgenesh2_pg.18_58	106490	-	175	1274	525	1.400010836	6	5	6	9	0	0	0	9	4.70957613814757	9.52380952380953	0	0	3	0	0	4	0	0	2	0	0	2	4	3	2	0	0	1	0	0	1	4	3	2	1	1	2	3	2	2	0	0	3
fgenesh2_pg.33_70	108967	-	500	1743	1500	1.39774041287	9	5	6	3	0	0	0	3	5.16351118760757	3.33333333333333	3	2	3	2	1	2	4	3	3	3	1	1	4	3	3	3	2	0	4	3	3	4	3	1	2	1	1	2	1	3	1	0	0
EuGene.00740032	94870	-	425	1549	1275	1.39711525284	14	9	11	13	0	0	0	13	9.03808908973531	7.05882352941177	11	8	8	9	6	11	0	0	0	0	0	0	9	7	8	1	0	0	0	0	0	0	0	0	0	0	0	7	5	8	6	5	7
fgenesh1_pg.C_scaffold_42000036	66375	-	227	846	681	1.39503338898	6	5	6	7	0	0	0	7	7.09219858156028	7.34214390602056	3	3	2	2	2	2	5	5	5	3	3	6	2	2	2	2	2	1	3	3	4	2	2	1	4	3	5	5	5	6	5	4	5
estExt_fgenesh2_pg.C_130171	116151	-	407	2008	1221	1.39445569443	8	5	6	4	0	0	0	4	3.98406374501992	4.0950040950041	4	1	0	3	1	0	4	3	1	5	3	4	4	3	1	3	1	0	3	1	0	1	0	0	3	1	0	3	2	1	3	1	0
fgenesh2_pg.69_18	112656	-	547	2061	1641	1.39439229677	11	7	10	3	0	0	0	3	5.33721494420184	4.26569165143205	6	3	1	7	4	1	7	4	1	7	4	1	8	4	1	6	2	2	6	3	1	6	3	1	6	3	2	8	4	2	7	3	2
fgenesh2_pg.34_93	109134	-	318	2475	954	1.39276885964	22	5	7	12	0	0	0	12	8.88888888888889	5.24109014675052	6	1	3	12	4	3	6	2	4	8	1	4	3	0	3	5	1	1	2	0	2	5	2	2	14	4	6	3	1	3	12	4	6
fgenesh2_pg.24_177	107684	-	353	1115	1059	1.39254801748	12	9	11	10	0	0	0	10	10.762331838565	8.4985835694051	7	6	3	2	1	0	1	1	1	8	6	5	6	4	6	2	1	1	7	6	7	1	0	1	2	1	1	1	1	2	1	0	0
EuGene.00070046	95141	-	278	1001	834	1.39243740419	7	5	6	13	0	0	0	13	6.99300699300699	5.99520383693046	1	1	5	1	1	4	3	3	7	1	1	4	1	1	5	0	0	5	0	0	4	0	0	5	1	1	4	0	0	5	1	1	4
EuGene.00120034	84900	-	251	1020	753	1.39146672703	9	6	7	7	0	0	0	7	8.82352941176471	7.96812749003984	1	0	2	1	0	1	1	0	1	1	0	0	2	1	0	1	0	2	1	0	0	1	0	0	1	0	0	1	0	2	1	0	0
fgenesh1_pg.C_scaffold_89000006	69374	-	553	1754	1659	1.39069107874	25	21	25	5	0	0	0	5	14.2531356898518	12.6582278481013	9	6	0	7	5	2	1	1	0	8	6	0	1	1	0	3	3	0	7	5	4	1	1	0	10	8	1	1	1	0	11	8	0
EuGene.00570024	93173	-	604	2068	1812	1.38967584487	21	14	18	12	0	0	0	12	10.1547388781431	7.72626931567329	3	2	2	15	10	11	15	10	8	3	2	0	5	2	0	3	2	2	15	10	9	17	12	9	3	2	2	1	0	2	4	2	2
EuGene.00230012	87785	-	406	1475	1218	1.38945233266	7	5	6	4	0	0	0	4	4.74576271186441	4.10509031198686	4	2	3	3	1	1	0	0	0	0	0	1	3	1	1	3	2	2	0	0	1	4	2	2	0	0	1	2	2	1	0	0	2
estExt_Genewise1.C_290009	44167	-	662	3113	1986	1.38293313526	12	5	6	11	0	0	0	11	3.85480244137488	2.51762336354481	1	1	0	0	0	1	0	0	0	0	0	1	12	4	9	1	1	1	0	0	0	0	0	0	1	1	1	0	0	0	0	0	0
EuGene.00490097	92190	-	551	2322	1653	1.38175270108	52	33	40	6	0	2	0	8	22.3944875107666	19.9637023593466	21	14	4	42	28	4	15	10	4	3	1	0	0	0	0	3	2	0	21	14	3	0	0	1	2	0	0	0	0	1	18	12	2
EuGene.00020541	89410	-	718	2350	2154	1.38009676101	13	10	12	4	0	0	0	4	5.53191489361702	4.64252553389044	11	8	0	4	2	0	8	6	1	13	10	1	5	4	1	11	8	1	7	6	0	10	7	0	4	2	0	10	8	2	4	2	0
fgenesh1_pg.C_scaffold_49000004	67017	-	533	1861	1599	1.37774547517	7	5	6	3	0	0	0	3	3.76141859215476	3.12695434646654	0	0	0	6	5	0	0	0	1	0	0	1	1	0	0	1	0	0	1	1	0	1	0	1	0	0	0	0	0	2	1	1	0
fgenesh2_pg.41_13	110029	-	175	524	525	1.37755102041	6	5	6	8	0	0	0	8	11.4503816793893	9.52380952380953	0	0	5	3	3	2	0	0	4	1	1	2	0	0	2	0	0	4	1	0	3	1	1	3	2	2	0	1	1	2	2	2	2
fgenesh1_pg.C_scaffold_22000127	63861	-	486	1700	1458	1.37745679348	9	6	8	6	0	0	0	6	5.29411764705882	4.11522633744856	2	2	5	4	2	0	3	3	3	3	3	2	0	0	4	2	1	0	3	3	4	1	1	0	1	1	4	2	1	4	2	2	4
EuGene.01790001	86123	-	376	2379	1128	1.37688442211	15	5	6	11	0	0	0	11	6.30517023959647	4.43262411347518	6	0	6	6	1	8	6	0	8	1	0	2	0	0	0	5	1	8	1	0	3	5	0	5	7	1	8	4	0	8	6	1	7
EuGene.00010347	87019	-	299	1163	897	1.37535580282	13	9	11	0	0	0	0	0	11.1779879621668	10.0334448160535	7	7	0	5	5	0	7	6	0	6	6	0	6	6	0	7	7	0	6	6	0	7	7	0	7	7	0	2	2	0	7	7	0
fgenesh2_pg.1_172	101079	-	1288	4177	3864	1.37530248588	7	5	6	5	0	0	0	5	1.67584390711037	1.29399585921325	3	2	2	2	1	2	3	1	5	3	2	2	4	3	2	3	2	2	4	3	2	4	3	2	3	2	2	3	2	2	2	1	2
EuGene.00140142	85512	-	505	1931	1515	1.37268648345	6	5	6	6	0	0	0	6	3.10719834282755	3.3003300330033	1	1	1	0	0	0	0	0	0	0	0	0	0	0	1	0	0	0	3	3	3	0	0	0	1	0	0	0	0	0	0	0	0
EuGene.00830003	95531	-	250	1089	750	1.37201223426	8	5	6	5	0	1	0	6	7.34618916437098	6.66666666666667	1	1	4	4	3	6	0	0	0	1	0	4	0	0	0	0	0	0	0	0	0	1	0	0	3	2	5	0	0	0	6	4	6
fgenesh2_pg.58_5	111801	-	145	1022	435	1.36916769701	13	5	6	16	0	1	0	17	12.720156555773	11.4942528735632	1	1	1	2	2	2	14	5	11	2	2	1	2	2	3	7	3	8	2	2	2	1	1	12	1	1	0	1	1	1	1	1	1
EuGene.00660030	94140	-	474	1542	1422	1.36868505912	6	4	5	4	0	0	0	4	3.89105058365759	2.81293952180028	1	1	1	1	1	4	2	1	1	1	1	3	1	1	1	1	1	2	1	1	1	0	0	0	2	1	1	1	1	4	1	1	3
DJO_2662new2	124133	SSP	130	741	390	1.36839025817	14	4	6	18	0	0	0	18	18.8933873144399	10.2564102564103	9	3	10	12	4	4	12	4	10	8	4	6	5	2	4	4	0	0	11	4	4	5	3	0	14	5	11	11	4	11	12	5	6
fgenesh2_pg.31_41	108665	-	482	2296	1446	1.36505918028	12	5	6	2	1	0	0	3	5.22648083623693	3.45781466113416	2	1	2	6	3	2	0	0	0	5	2	1	2	1	2	1	0	0	1	0	0	2	1	1	1	0	1	0	0	1	6	3	3
fgenesh2_pg.204_2	114510	-	330	1603	990	1.36137765593	10	5	6	13	0	0	0	13	6.23830318153462	5.05050505050505	3	2	4	0	0	0	0	0	0	0	0	1	0	0	0	0	0	0	0	0	1	0	0	0	0	0	4	0	0	2	0	0	2
fgenesh2_pg.13_19	105295	-	167	687	501	1.35765209125	8	5	7	20	0	0	0	20	11.6448326055313	9.98003992015968	5	3	7	4	2	8	4	2	6	6	4	6	5	3	6	5	3	7	5	3	7	6	3	10	6	4	10	4	3	5	5	3	6
fgenesh1_pg.C_scaffold_16000109	62841	SSP	171	700	513	1.35600220264	5	3	4	7	0	1	0	8	7.14285714285714	5.84795321637427	5	3	5	4	2	1	0	0	0	0	0	0	1	0	4	1	1	2	0	0	0	0	0	0	0	0	0	2	1	9	0	0	0
EuGene.00100201	84438	-	253	758	759	1.35358190197	14	12	14	9	0	1	0	10	18.4696569920844	15.8102766798419	11	9	6	14	12	4	14	12	4	13	11	6	14	12	2	14	12	3	12	11	3	13	11	7	14	12	7	10	10	3	14	12	3
EuGene.00270128	88577	-	793	2703	2379	1.35341182474	18	9	11	3	0	0	0	3	6.65926748057714	3.78310214375788	5	2	1	1	1	0	12	6	0	2	2	0	1	1	0	12	5	1	1	1	0	2	2	0	1	0	1	1	0	2	1	0	1
fgenesh2_pg.60_5	111952	-	245	734	735	1.35302447906	3	3	3	0	0	0	0	0	4.08719346049046	4.08163265306122	1	1	0	1	1	0	0	0	0	0	0	0	1	1	0	1	1	0	1	1	0	1	1	0	1	1	0	1	1	0	1	1	0
fgenesh2_pg.59_73	111945	-	290	1489	870	1.34890939876	18	9	11	13	0	1	0	14	12.0886501007388	10.3448275862069	2	1	2	0	0	0	10	4	1	3	2	6	12	5	12	5	3	11	1	1	9	3	2	11	4	2	2	10	4	1	0	0	0
EuGene.00760028	94957	SSP	146	676	438	1.34834814463	5	4	5	4	0	0	0	4	7.39644970414201	9.1324200913242	2	2	2	0	0	2	1	1	2	1	1	3	0	0	2	1	1	2	3	2	2	1	1	2	2	2	1	1	1	1	1	1	2
estExt_fgenesh1_kg.C_30115	70838	SSP	97	859	291	1.34762633997	9	4	5	0	0	0	0	0	10.477299185099	13.745704467354	1	0	0	1	0	0	1	0	0	2	1	0	2	0	0	1	1	0	2	0	0	1	0	0	1	1	0	0	0	0	1	0	0
fgenesh2_pg.22_150	107285	-	203	641	609	1.34698225948	6	5	6	8	0	0	0	8	9.3603744149766	8.21018062397373	1	1	1	2	2	6	2	1	6	1	1	0	0	0	1	2	2	2	0	0	1	2	2	1	1	1	0	2	2	2	1	1	0
fgenesh2_pg.9_282	104527	-	795	4727	2385	1.34691741912	43	20	25	11	0	0	0	11	9.09667865453776	8.38574423480084	17	10	4	19	13	4	20	11	2	12	7	2	20	12	3	11	5	3	21	12	3	13	8	2	11	6	2	20	11	2	15	10	3
EuGene.00390016	90635	-	177	621	531	1.34653465347	6	4	6	3	0	0	0	3	9.66183574879227	7.53295668549906	2	1	3	2	1	2	2	1	3	4	3	3	3	2	3	2	1	3	4	3	2	2	1	3	2	1	3	2	1	3	2	1	2
EuGene.00880018	95729	-	460	2042	1380	1.3456228428	16	9	11	4	0	0	0	4	7.83545543584721	6.52173913043478	4	1	0	4	2	0	2	0	1	3	3	2	5	1	0	3	1	0	3	0	0	3	1	3	3	3	0	0	0	0	3	2	0
EuGene.00680029	94250	-	369	1564	1107	1.34472832871	15	9	10	13	0	0	0	13	9.59079283887468	8.13008130081301	10	7	9	0	0	2	1	1	0	10	7	10	0	0	0	0	0	0	0	0	0	0	0	0	1	0	0	0	0	0	0	0	1
EuGene.02260003	87579	-	221	858	663	1.34193520959	7	5	6	5	0	0	0	5	8.15850815850816	7.54147812971342	0	0	3	0	0	3	2	1	3	0	0	3	0	0	2	1	1	3	0	0	4	0	0	3	2	1	2	0	0	2	0	0	3
EuGene.00800049	95434	-	695	2517	2085	1.33757505003	28	22	27	10	0	0	0	10	11.124354390147	10.5515587529976	17	12	5	6	6	2	6	6	2	5	5	2	8	8	2	4	4	1	7	7	3	8	8	2	8	8	3	4	4	3	8	8	2
e_gw1.12.67.1	35047	-	428	1734	1284	1.33623263226	11	9	11	8	1	1	0	10	6.3437139561707	7.00934579439252	0	0	0	8	7	9	0	0	0	0	0	1	1	1	1	0	0	0	1	1	0	1	1	0	4	3	0	1	1	1	3	3	0
fgenesh2_pg.12_72	105113	-	180	618	540	1.33571465818	6	5	6	6	0	0	0	6	9.70873786407767	9.25925925925926	1	1	0	1	1	1	2	2	0	1	1	0	1	1	0	0	0	1	2	2	1	1	1	0	3	3	3	4	3	4	1	1	0
e_gw1.36.72.1	38133	-	152	641	456	1.33216071098	6	5	6	1	0	0	0	1	9.3603744149766	10.9649122807018	2	1	0	1	0	0	1	0	0	1	0	0	1	0	0	1	0	0	1	0	0	0	0	0	1	0	0	4	3	1	1	0	0
EuGene.00080003	95779	-	617	2514	1851	1.32849283521	5	4	5	3	0	0	0	3	1.98886237072395	2.16099405726634	1	1	1	3	2	2	1	0	1	0	0	0	0	0	1	1	1	0	0	0	0	0	0	0	0	0	0	1	0	0	0	0	0
fgenesh1_pg.C_scaffold_4000179	59958	-	150	507	450	1.32824628338	6	4	5	5	0	0	0	5	11.8343195266272	8.88888888888889	1	1	3	2	2	2	1	1	2	1	1	1	1	1	2	0	0	1	2	1	1	0	0	0	3	2	3	0	0	0	2	2	2
EuGene.01270002	84853	-	260	911	780	1.32483786551	6	4	5	4	0	0	0	4	6.58616904500549	5.12820512820513	0	0	1	1	1	1	0	0	1	0	0	0	1	1	1	0	0	0	0	0	0	5	3	1	0	0	3	0	0	0	0	0	2
fgenesh2_pg.438_2	114731	-	368	1749	1104	1.32142020155	9	7	9	5	0	0	0	5	5.14579759862779	6.34057971014493	2	2	1	0	0	2	2	2	1	3	3	1	0	0	0	2	2	1	4	3	2	3	2	1	4	4	1	3	3	1	2	2	1
fgenesh2_pg.30_120	108614	-	271	1363	813	1.32089948025	11	9	11	9	0	0	0	9	8.07043286867205	11.070110701107	1	1	5	3	2	3	0	0	5	1	1	5	3	2	4	0	0	6	3	3	2	5	4	7	2	2	8	0	0	5	3	2	5
estExt_fgenesh1_pg.C_30329	76702	-	560	2851	1680	1.31935478197	6	4	5	0	0	0	0	0	2.10452472816556	2.38095238095238	1	1	0	1	0	0	0	0	0	1	1	0	0	0	0	0	0	0	0	0	0	1	0	0	0	0	0	0	0	0	0	0	0
djo_fgenesh2_pg.20_111	124456	-	638	2178	1914	1.31868534957	6	5	6	5	1	0	0	6	2.75482093663912	2.6123301985371	4	4	3	0	0	0	3	3	2	0	0	0	0	0	0	0	0	0	0	0	0	0	0	0	4	4	4	0	0	0	4	4	4
fgenesh2_pg.2_356	101877	SP	728	2183	2184	1.31546479199	6	5	6	6	0	0	0	6	2.74851122308749	2.28937728937729	0	0	1	0	0	0	3	2	3	2	2	2	3	2	1	0	0	0	4	4	2	1	1	0	0	0	1	4	3	2	0	0	0
fgenesh2_pg.11_251	105017	-	142	1263	426	1.31506127289	12	4	5	20	1	1	0	22	9.50118764845606	9.38967136150235	6	3	9	1	1	9	4	0	6	8	1	9	4	1	7	1	1	4	5	1	14	4	1	1	11	4	12	11	4	8	9	2	13
fgenesh2_pg.192_2	114494	-	316	1182	948	1.30745758574	17	13	16	4	0	0	0	4	14.3824027072758	13.7130801687764	11	8	3	7	3	0	4	3	1	5	4	0	4	3	1	4	2	0	2	2	0	4	2	0	5	3	2	0	0	0	5	3	1
EuGene.00020331	89200	-	301	1215	903	1.307027851	13	9	11	14	0	0	0	14	10.6995884773663	9.96677740863787	2	0	2	1	0	3	1	0	5	1	0	6	7	5	4	1	0	4	8	4	5	3	0	1	5	3	5	2	0	1	5	3	5
EuGene.00060169	94509	-	113	416	339	1.3068463701	4	3	4	8	0	1	0	9	9.61538461538462	8.84955752212389	1	1	1	0	0	0	0	0	3	2	2	0	0	0	0	1	1	1	0	0	0	1	0	1	3	2	0	1	1	4	0	0	1
fgenesh2_pg.3_164	102292	-	109	395	327	1.30678895937	6	5	6	5	1	0	0	6	15.1898734177215	15.2905198776758	1	1	4	4	3	5	4	3	6	2	2	6	3	2	6	0	0	5	4	3	5	2	2	3	4	4	5	3	2	5	4	3	6
estExt_Genewise1Plus.C_40026	46905	-	608	2520	1824	1.30635333667	17	5	10	5	0	0	0	5	6.74603174603175	2.74122807017544	13	2	0	13	2	3	14	2	0	13	2	0	13	2	0	13	2	0	13	2	0	13	2	1	13	2	1	9	2	0	13	2	0
fgenesh2_pg.79_6	113182	-	178	745	534	1.30508206238	6	5	6	2	0	0	0	2	8.05369127516779	9.36329588014981	0	0	0	3	2	2	6	5	1	4	3	1	0	0	0	2	1	0	4	3	1	1	0	1	5	4	2	2	1	0	5	4	3
fgenesh2_pg.22_148	107283	-	724	2422	2172	1.30263480313	28	20	23	14	2	1	0	17	11.5606936416185	9.20810313075507	2	2	7	18	11	8	14	10	8	3	2	6	0	0	4	3	3	9	1	1	5	3	3	6	2	2	6	1	1	6	3	3	6
fgenesh2_pg.6_223	103564	-	304	1468	912	1.30124366651	12	5	6	12	1	0	0	13	8.17438692098093	5.48245614035088	2	1	3	4	2	4	4	0	8	1	1	2	2	0	5	3	1	4	3	0	7	2	0	5	2	0	3	1	1	1	2	0	2
fgenesh1_pg.C_scaffold_10000049	61514	-	492	2336	1476	1.30077213144	21	12	16	11	0	1	0	12	8.98972602739726	8.13008130081301	12	7	6	12	7	4	10	5	6	12	6	4	10	5	9	9	4	8	10	5	7	12	6	9	10	4	4	10	5	6	9	4	4
fgenesh2_pg.37_9	109480	-	132	453	396	1.29815508588	6	5	6	12	0	1	0	13	13.2450331125828	12.6262626262626	5	4	12	2	2	3	1	1	4	1	1	4	0	0	0	0	0	3	1	1	2	0	0	0	1	1	3	0	0	1	1	1	3
EuGene.00050157	93513	-	779	3188	2337	1.29782131369	20	14	17	6	0	1	0	7	6.27352572145546	5.99058622165169	11	8	1	6	4	3	0	0	1	12	8	5	11	7	4	10	7	4	5	4	4	4	4	2	9	7	4	1	1	0	12	9	4
fgenesh2_pg.16_107	106101	SP	806	2631	2418	1.29658349151	17	13	16	5	1	1	0	7	6.4614215127328	5.37634408602151	16	12	3	0	0	0	0	0	0	0	0	3	0	0	2	0	0	0	0	0	0	0	0	3	1	1	0	1	1	0	1	1	0
EuGene.00320048	89729	-	463	2560	1389	1.29556580682	27	16	19	3	0	0	0	3	10.546875	11.5190784737221	1	1	0	6	5	0	18	11	3	2	2	0	18	10	1	14	6	1	5	5	0	14	8	0	14	8	2	4	3	0	5	2	0
fgenesh2_pg.23_95	107422	-	140	598	420	1.29244906113	8	5	6	12	0	2	0	14	13.3779264214047	11.9047619047619	0	0	0	0	0	0	0	0	0	4	3	3	0	0	0	5	2	4	0	0	0	0	0	0	0	0	0	0	0	1	0	0	0
fgenesh2_pg.113_6	114118	-	232	830	696	1.29189611244	13	9	11	9	0	0	0	9	15.6626506024096	12.9310344827586	1	0	1	0	0	0	5	4	4	0	0	0	9	7	6	0	0	0	1	1	0	0	0	0	1	1	0	0	0	1	0	0	0
fgenesh1_pg.C_scaffold_31000031	65057	-	687	2520	2061	1.29117349133	25	18	22	13	0	0	0	13	9.92063492063492	8.73362445414847	4	3	2	19	14	13	0	0	0	18	14	7	4	3	2	4	3	1	4	2	1	3	2	1	3	2	1	3	2	1	19	14	8
fgenesh1_pg.C_scaffold_5000199	60296	SP	924	2771	2772	1.29108478992	13	10	13	4	0	0	0	4	4.69144713099964	3.60750360750361	5	4	1	4	2	0	6	4	0	6	4	2	4	2	0	2	2	3	5	3	0	4	4	0	6	4	0	5	3	0	5	3	2
EuGene.00020056	88925	SP	668	2003	2004	1.29036983301	6	5	6	7	0	0	0	7	2.99550673989016	2.49500998003992	3	3	3	3	3	5	2	1	0	3	3	4	5	4	4	3	3	3	4	4	3	3	3	3	3	3	3	3	3	3	3	3	3
fgenesh2_pg.7_103	103795	-	409	1728	1227	1.28651443343	6	4	5	4	0	0	0	4	3.47222222222222	3.2599837000815	1	0	0	2	1	2	2	1	3	2	1	3	1	0	2	2	1	3	2	1	2	1	0	2	3	2	2	1	0	2	2	1	2
fgenesh2_pg.62_52	112176	-	624	3575	1872	1.28368399371	29	10	12	9	0	1	0	10	8.11188811188811	5.34188034188034	8	3	3	10	5	1	10	5	0	18	6	2	11	4	2	10	3	2	8	4	1	20	6	1	9	3	2	8	2	1	11	6	1
fgenesh2_pg.27_133	108171	-	233	1399	699	1.28322485828	13	6	8	12	0	0	0	12	9.29235167977127	8.58369098712446	11	6	6	2	1	2	2	1	2	2	1	2	1	1	3	11	6	9	1	0	2	1	1	2	1	1	2	2	2	2	1	1	2
fgenesh2_pg.66_9	112435	-	195	856	585	1.28131710809	9	5	6	14	0	1	0	15	10.5140186915888	8.54700854700855	6	2	10	4	1	7	0	0	0	0	0	0	1	1	0	0	0	0	0	0	0	0	0	0	0	0	1	1	1	0	0	0	1
fgenesh1_pg.C_scaffold_32000054	65221	-	568	1769	1704	1.28034389751	44	34	42	22	0	0	0	22	24.8728094968909	19.9530516431925	2	2	1	5	4	5	23	18	13	1	1	1	27	19	13	32	26	12	3	3	2	29	22	14	25	18	13	4	2	5	1	1	2
fgenesh1_pg.C_scaffold_159000004	70053	-	411	1528	1233	1.2796875	13	9	11	3	0	0	0	3	8.50785340314136	7.2992700729927	3	2	1	2	1	1	5	5	1	4	3	1	5	4	1	4	3	1	2	0	0	6	4	1	5	4	2	2	1	0	4	3	2
fgenesh2_pg.5_33	102994	SP	925	3362	2775	1.27783866395	19	15	18	7	2	0	0	9	5.65139797739441	5.40540540540541	9	7	6	6	4	7	2	2	5	10	8	6	6	5	6	6	5	6	8	5	6	0	0	0	10	8	6	2	2	5	9	7	6
EuGene.01490004	85366	-	379	1349	1137	1.2770543795	5	4	5	4	0	0	0	4	3.70644922164566	3.51802990325418	3	2	4	0	0	0	0	0	0	0	0	0	5	4	4	0	0	0	0	0	0	0	0	0	0	0	0	0	0	0	0	0	0
fgenesh1_pg.C_scaffold_90000009	69411	-	687	3604	2061	1.27619978133	26	13	16	4	0	0	0	4	7.2142064372919	6.30761766132945	5	1	0	0	0	0	16	6	2	0	0	0	13	6	2	0	0	0	5	2	0	0	0	0	6	3	1	0	0	0	4	2	0
fgenesh2_pg.15_235	105985	-	301	1287	903	1.2741904082	10	5	6	6	1	0	0	7	7.77000777000777	5.53709856035438	4	1	0	1	0	1	3	0	0	1	0	0	6	3	4	5	2	4	6	3	5	6	2	5	2	0	1	5	2	5	1	0	0
EuGene.00340138	90070	-	380	3724	1140	1.27384409777	14	4	5	5	0	0	0	5	3.7593984962406	3.50877192982456	1	0	1	5	0	1	2	0	1	6	0	5	1	0	1	6	0	1	6	2	5	4	0	1	2	1	1	8	2	1	5	0	1
fgenesh1_pg.C_scaffold_133000010	69936	-	427	1280	1281	1.27360947272	20	17	20	2	0	0	0	2	15.625	13.2708821233411	0	0	0	13	11	0	0	0	0	10	9	0	0	0	0	11	8	1	0	0	0	16	14	0	0	0	0	0	0	1	3	2	0
EuGene.00490062	92155	-	158	588	474	1.27285087448	6	4	5	7	0	2	0	9	10.2040816326531	8.43881856540084	0	0	0	0	0	2	0	0	0	0	0	2	0	0	2	0	0	3	0	0	0	0	0	2	0	0	2	5	4	7	0	0	2
EuGene.00600077	93759	-	361	1360	1083	1.27058672156	7	6	7	13	0	0	0	13	5.14705882352941	5.54016620498615	0	0	1	4	4	6	0	0	0	0	0	1	5	4	9	2	2	10	5	5	10	2	1	9	0	0	0	6	5	10	0	0	0
EuGene.00090006	96249	-	222	1076	666	1.26968218383	6	4	5	5	0	0	0	5	5.57620817843866	6.00600600600601	1	1	0	3	2	1	1	1	0	2	1	0	4	3	1	2	1	4	3	2	1	4	2	4	1	1	0	4	3	1	0	0	0
fgenesh1_pg.C_scaffold_105000002	69696	-	114	341	342	1.26832844575	6	5	6	15	0	0	0	15	17.5953079178886	14.6198830409357	5	4	4	2	1	9	3	2	5	1	1	6	5	4	6	5	4	5	2	1	7	2	1	7	5	4	9	5	4	6	5	4	10
EuGene.00610084	93846	-	223	827	669	1.26724137931	12	9	11	13	0	1	0	14	14.5102781136638	13.4529147982063	4	2	6	9	6	9	7	5	9	8	6	9	9	6	8	2	2	5	7	5	9	9	6	8	7	5	9	5	4	5	7	5	7
EuGene.00130032	85159	-	392	1175	1176	1.26567164179	5	4	5	4	1	0	0	5	4.25531914893617	3.40136054421769	1	1	0	1	0	3	1	0	1	1	0	3	1	0	0	3	2	3	2	1	2	2	1	3	3	2	2	2	1	0	2	1	3
fgenesh1_pg.C_scaffold_5000301	60398	SP	879	2636	2637	1.26517919368	4	4	4	1	0	0	0	1	1.51745068285281	1.51687523701176	1	1	0	0	0	0	0	0	0	2	2	1	0	0	0	0	0	0	1	1	0	0	0	0	0	0	0	0	0	0	0	0	0
estExt_fgenesh1_kg.C_30066	70793	-	252	1278	756	1.26415234419	6	5	6	5	0	0	0	5	4.69483568075117	6.61375661375661	7	6	2	3	2	1	3	2	1	3	2	2	3	2	1	1	1	0	6	5	2	1	1	0	3	2	0	2	1	1	3	2	0
fgenesh1_pg.C_scaffold_3000365	59749	-	284	1032	852	1.25836570794	4	3	4	1	0	0	0	1	3.87596899224806	3.52112676056338	0	0	0	0	0	0	0	0	0	0	0	0	4	3	0	0	0	0	0	0	0	0	0	0	0	0	0	0	0	0	0	0	0
estExt_fgenesh1_pg.C_200154	77904	-	1009	4013	3027	1.25830204885	6	4	5	2	0	0	0	2	1.49514079242462	1.3214403700033	3	1	2	3	1	2	4	2	2	2	1	1	5	3	2	5	3	2	4	2	1	2	2	2	3	1	2	4	2	2	3	1	2
EuGene.00230137	87910	-	705	4216	2115	1.25799679576	5	1	1	0	0	0	0	0	1.18595825426945	0.472813238770686	2	0	0	0	0	0	0	0	0	1	0	0	1	0	0	2	1	0	0	0	0	3	1	0	0	0	0	0	0	0	0	0	0
fgenesh1_pg.C_scaffold_48000075	66997	-	226	1010	678	1.25717801477	9	5	6	6	0	0	0	6	8.91089108910891	7.37463126843658	4	1	5	5	1	3	4	0	4	5	1	4	4	0	2	4	1	3	4	1	3	3	0	1	5	1	4	7	3	3	5	1	4
fgenesh2_pg.14_217	105718	-	170	864	510	1.25351951471	7	4	5	8	0	0	0	8	8.10185185185185	7.84313725490196	3	2	0	2	2	0	4	3	1	2	2	1	3	2	0	2	2	2	0	0	0	3	3	0	3	2	0	2	2	2	2	2	0
estExt_fgenesh1_kg.C_190010	71906	-	217	1692	651	1.25293489861	15	5	6	7	0	0	0	7	8.86524822695036	7.68049155145929	0	0	0	0	0	0	0	0	0	0	0	0	0	0	0	0	0	0	13	3	6	5	2	5	0	0	0	0	0	0	0	0	0
fgenesh1_pg.C_scaffold_5000081	60178	-	252	868	756	1.25060770923	6	4	5	11	0	0	0	11	6.91244239631337	5.29100529100529	2	1	2	2	1	2	2	1	3	0	0	2	0	0	5	0	0	3	3	2	2	0	0	3	1	0	2	0	0	1	2	1	2
fgenesh2_pg.21_39	107009	-	346	1117	1038	1.25023182623	8	5	7	2	0	0	0	2	7.1620411817368	4.81695568400771	2	1	0	4	3	0	5	4	1	4	3	1	2	1	0	2	1	0	3	1	0	2	1	0	5	3	0	2	1	0	5	3	0
fgenesh2_pg.15_1	105751	-	675	2491	2025	1.24905014931	12	9	11	0	0	0	0	0	4.81734243275793	4.44444444444444	1	1	0	6	6	0	3	1	0	4	3	0	2	2	0	1	1	0	1	1	0	1	1	0	2	2	0	4	2	0	2	2	0
fgenesh2_pg.7_59	103751	-	436	3662	1308	1.248046875	41	8	10	4	0	0	0	4	11.196067722556	6.11620795107034	11	2	1	16	4	0	15	3	1	17	5	2	15	3	2	16	4	0	12	2	1	15	3	0	14	3	2	6	2	1	18	6	2
fgenesh2_pg.31_97	108721	-	556	1735	1668	1.24794229856	14	11	14	5	0	0	0	5	8.06916426512968	6.5947242206235	1	1	1	0	0	1	0	0	1	11	8	3	0	0	2	1	1	1	0	0	2	1	1	3	3	3	1	0	0	2	0	0	1
fgenesh1_pg.C_scaffold_23000152	64060	-	432	1425	1296	1.24625139234	8	5	6	6	1	0	0	7	5.6140350877193	3.85802469135802	3	1	0	1	1	5	1	1	1	2	1	4	2	2	5	1	1	2	0	0	1	0	0	2	3	3	5	2	2	3	2	2	5
fgenesh1_pg.C_scaffold_21000063	63661	-	152	578	456	1.24619505662	8	5	6	12	0	1	0	13	13.840830449827	10.9649122807018	1	0	6	0	0	1	0	0	2	0	0	1	0	0	2	0	0	5	0	0	3	0	0	3	0	0	3	0	0	3	1	1	1
fgenesh2_pg.6_209	103550	-	232	1370	696	1.24313145424	26	13	17	10	0	0	0	10	18.978102189781	18.6781609195402	13	5	6	15	7	4	13	6	4	14	6	2	13	6	3	19	8	7	5	1	2	14	6	5	16	7	4	16	7	1	15	6	6
estExt_fgenesh1_kg.C_80018	71213	SSP	299	1637	897	1.24265388184	13	10	12	17	0	0	0	17	7.94135613927917	11.1482720178372	0	0	0	0	0	1	10	6	4	4	1	2	0	0	0	0	0	1	8	6	6	3	2	8	0	0	0	0	0	0	0	0	0
EuGene.00070129	95224	-	687	2661	2061	1.2400525446	16	9	11	6	0	0	0	6	6.01277715144683	4.36681222707424	9	5	1	9	5	2	10	6	2	10	6	3	10	6	3	9	5	1	9	5	1	10	6	1	9	5	1	12	7	1	9	5	1
EuGene.00530007	92826	-	911	3103	2733	1.23947982235	29	21	26	6	0	0	0	6	9.34579439252336	7.68386388583974	3	2	1	7	6	3	2	2	0	5	4	1	6	4	0	5	4	3	4	3	0	17	12	2	6	5	4	1	1	0	6	5	5
fgenesh2_pg.15_234	105984	-	109	628	327	1.23898531375	6	4	4	2	0	0	0	2	9.55414012738853	12.2324159021407	1	1	0	0	0	0	1	1	0	0	0	0	5	3	2	4	3	2	4	3	1	3	2	3	1	0	0	5	3	2	0	0	0
uku_1_fgenesh2_pg.60_77	124635	-	624	3493	1872	1.23896887341	6	4	5	3	0	0	0	3	1.71772115659891	2.13675213675214	0	0	0	2	1	3	0	0	0	0	0	0	2	1	0	0	0	0	3	2	0	3	2	0	0	0	0	2	1	0	0	0	0
EuGene.00390053	90672	-	591	1989	1773	1.23704031901	11	8	10	1	0	0	0	1	5.53041729512318	4.51212633953751	5	3	0	5	3	0	6	4	0	5	3	0	5	3	0	5	3	1	5	3	0	6	3	0	7	4	0	1	0	0	5	3	0
fgenesh2_pg.62_53	112177	-	301	1162	903	1.23523880549	8	5	6	4	0	0	0	4	6.88468158347676	5.53709856035438	3	3	2	4	3	3	3	2	3	4	4	2	5	4	3	3	3	3	3	3	2	3	3	2	4	4	2	2	2	2	3	3	2
EuGene.00490006	92099	-	596	1968	1788	1.23334092166	10	8	10	0	2	1	0	3	5.08130081300813	4.47427293064877	0	0	1	8	6	3	0	0	0	1	1	1	0	0	0	0	0	1	0	0	0	0	0	1	0	0	0	0	0	0	0	0	0
fgenesh2_pg.62_19	112143	-	196	860	588	1.2327170226	19	13	15	1	0	0	0	1	22.093023255814	22.108843537415	10	8	0	3	2	0	17	12	0	9	4	1	5	3	0	3	2	0	0	0	0	4	2	0	4	1	0	3	2	0	3	2	0
fgenesh2_pg.2_331	101852	-	352	1512	1056	1.23017017594	8	5	6	13	0	0	0	13	5.29100529100529	4.73484848484849	9	5	12	0	0	1	1	1	1	1	1	1	1	1	1	0	0	1	0	0	1	4	3	6	0	0	1	0	0	1	0	0	1
EuGene.00160197	86084	-	207	837	621	1.22842639594	5	4	5	3	0	0	0	3	5.97371565113501	6.44122383252818	5	4	2	1	1	1	5	4	2	0	0	0	1	1	1	5	4	2	1	1	0	1	1	0	2	2	0	1	1	0	2	2	0
fgenesh2_pg.62_72	112196	-	875	3571	2625	1.22628083491	6	4	4	0	0	0	0	0	1.6802016241949	1.52380952380952	1	1	0	2	0	0	2	0	0	1	0	0	2	0	0	0	0	0	1	0	0	0	0	0	2	0	0	4	3	0	2	0	0
fgenesh2_pg.61_52	112082	-	331	1122	993	1.22570459595	6	4	5	0	1	0	0	1	5.3475935828877	4.0281973816717	3	2	1	3	2	1	0	0	0	1	0	0	0	0	0	3	3	1	1	0	0	4	3	1	1	0	0	0	0	0	1	0	0
estExt_fgenesh1_kg.C_600001	73206	-	568	2583	1704	1.2254800075	18	12	15	12	0	0	0	12	6.96864111498258	7.04225352112676	11	6	6	0	0	0	13	8	9	1	0	1	4	3	2	0	0	0	4	3	2	4	3	2	1	0	0	14	9	8	0	0	0
fgenesh2_pg.22_12	107147	SSP	154	766	462	1.22380553227	7	4	5	1	0	0	0	1	9.13838120104439	8.65800865800866	6	3	0	6	3	1	6	3	1	6	3	1	6	3	1	5	2	1	5	3	1	2	1	1	6	3	1	6	3	1	6	3	1
fgenesh1_pg.C_scaffold_8000186	61184	-	544	1889	1632	1.22239573764	10	7	9	5	0	0	0	5	5.29380624669137	4.28921568627451	4	3	2	0	0	0	1	1	0	1	1	1	0	0	0	6	4	3	0	0	0	1	0	0	0	0	0	4	3	0	0	0	0
EuGene.00420030	91393	-	320	1128	960	1.22212148685	6	4	5	9	0	0	0	9	5.31914893617021	4.16666666666667	0	0	0	0	0	0	6	4	8	1	1	6	0	0	2	4	3	4	0	0	0	0	0	0	0	0	0	0	0	0	0	0	0
EuGene.00080133	95909	-	625	2162	1875	1.22184602041	10	6	9	2	0	0	0	2	4.62534690101758	3.2	3	0	1	3	0	2	3	1	1	4	1	1	3	1	1	3	1	1	2	0	1	2	0	1	3	1	1	6	3	1	2	0	1
fgenesh1_pg.C_scaffold_17000120	63029	-	219	723	657	1.22050059595	5	4	5	11	0	0	0	11	6.91562932226833	6.0882800608828	1	1	3	1	1	3	2	2	8	1	1	6	1	1	8	0	0	0	1	1	3	2	2	4	1	1	2	1	1	1	1	1	2
estExt_fgenesh1_kg.C_740009	73443	-	365	2541	1095	1.21967108922	11	4	5	5	0	0	0	5	4.32900432900433	3.65296803652968	7	3	1	7	3	2	2	1	1	0	0	0	7	3	3	1	0	1	6	3	3	1	0	0	0	0	0	8	3	1	1	0	0
estExt_fgenesh1_pg.C_1710004	79844	-	901	3244	2703	1.21944333696	10	8	10	0	0	0	0	0	3.0826140567201	2.95967443581206	3	2	1	0	0	0	4	4	0	0	0	0	6	6	0	1	1	0	4	4	0	1	1	0	4	4	1	4	3	0	4	4	0
fgenesh2_pg.13_183	105459	-	313	1325	939	1.21892175631	7	4	5	19	1	1	0	21	5.28301886792453	4.25985090521832	0	0	11	0	0	11	0	0	11	1	1	17	0	0	11	0	0	11	0	0	12	0	0	12	0	0	11	0	0	11	0	0	11
fgenesh1_pg.C_scaffold_17000034	62943	-	234	765	702	1.21803766105	5	4	5	6	0	1	0	7	6.5359477124183	5.6980056980057	0	0	0	4	3	5	4	3	6	0	0	0	0	0	0	0	0	0	5	4	5	0	0	0	0	0	0	0	0	0	3	2	5
estExt_fgenesh2_pg.C_290089	117066	-	872	3791	2616	1.2179694599	23	12	16	8	1	0	0	9	6.06700079134793	4.58715596330275	3	1	0	16	9	5	2	0	0	2	0	0	1	0	0	3	0	0	3	1	0	17	8	4	3	1	0	2	0	0	3	1	0
fgenesh1_pg.C_scaffold_16000164	62896	-	534	2134	1602	1.21578699852	13	8	10	4	0	0	0	4	6.09184629803187	4.99375780274657	3	3	1	3	1	2	2	1	1	0	0	0	1	1	1	5	4	2	4	4	1	0	0	1	1	0	0	0	0	0	1	0	2
EuGene.00860033	95658	-	233	1336	699	1.21509671141	17	9	11	13	0	0	0	13	12.7245508982036	12.8755364806867	4	4	0	8	6	5	10	5	2	3	1	4	4	2	5	4	2	3	6	4	2	7	4	7	9	6	4	2	1	3	8	6	6
fgenesh1_pg.C_scaffold_372000001	70300	SP	585	1828	1755	1.21467835389	6	4	5	1	0	0	0	1	3.28227571115974	2.27920227920228	0	0	0	2	1	1	3	3	1	0	0	0	1	1	1	1	1	1	2	2	1	1	0	1	1	1	1	1	1	1	1	1	1
fgenesh2_pg.69_62	112700	-	227	3463	681	1.21284286626	17	4	5	3	0	0	0	3	4.90903840600635	5.87371512481645	7	1	1	8	2	0	6	1	2	1	0	0	8	1	1	4	1	1	7	1	0	10	2	1	9	1	0	0	0	1	7	1	0
fgenesh1_pg.C_scaffold_2000514	59347	-	431	1449	1293	1.21090811392	5	4	5	3	0	0	0	3	3.45065562456867	3.09358081979892	2	1	0	2	1	1	2	1	0	3	3	1	1	1	1	0	0	1	3	2	1	1	1	1	1	1	1	2	1	1	1	1	1
fgenesh2_pg.60_83	112030	-	546	3352	1638	1.21050954286	23	8	10	6	0	0	0	6	6.86157517899761	4.88400488400488	0	0	1	3	2	1	1	0	1	2	1	2	18	6	3	20	6	2	22	7	3	18	5	2	1	0	2	21	6	2	1	0	2
EuGene.00070123	95218	-	375	1399	1125	1.20940522741	12	8	10	9	0	0	0	9	8.57755539671194	7.11111111111111	3	3	0	1	1	5	7	3	4	2	2	2	0	0	3	5	3	0	2	2	3	4	3	3	0	0	1	0	0	3	0	0	3
fgenesh1_pg.C_scaffold_174000002	70094	-	891	4649	2673	1.20821811038	34	17	21	4	0	0	0	4	7.31340073134007	6.35989524878414	18	9	3	19	10	2	21	10	2	19	10	2	0	0	0	21	11	3	3	2	1	17	9	2	19	8	2	15	9	2	16	8	2
estExt_fgenesh1_pg.C_320025	78438	-	710	2342	2130	1.20768248621	13	11	13	0	0	0	0	0	5.55081127241674	5.16431924882629	1	1	0	0	0	0	11	9	0	1	1	0	5	4	0	0	0	0	0	0	0	0	0	0	0	0	0	0	0	0	0	0	0
NFE_EuGene.00450099	123380	-	503	1823	1509	1.20673989304	14	4	5	10	0	0	0	10	7.67964893033461	2.65076209410205	0	0	0	10	1	6	0	0	0	6	1	5	0	0	0	0	0	1	0	0	0	0	0	0	0	0	0	0	0	0	3	2	0
fgenesh2_pg.14_173	105674	-	224	773	672	1.20571526941	5	4	5	6	0	0	0	6	6.46830530401035	5.95238095238095	0	0	2	0	0	0	4	3	4	1	1	1	1	1	0	1	1	2	0	0	0	4	3	4	0	0	0	0	0	0	0	0	0
fgenesh1_pg.C_scaffold_29000110	64886	SSP	186	584	558	1.2050163285	10	7	9	12	0	0	0	12	17.1232876712329	12.5448028673835	9	6	13	0	0	3	0	0	3	8	5	13	9	6	11	9	6	13	9	6	13	9	6	13	9	6	13	9	6	13	9	6	14
EuGene.00700016	94641	-	550	2243	1650	1.2030491282	28	17	22	7	0	0	0	7	12.4832813196612	10.3030303030303	2	1	0	4	2	1	19	10	2	20	11	3	22	12	3	2	1	0	18	9	4	20	11	3	4	2	2	16	10	4	3	1	1
fgenesh1_pg.C_scaffold_19000093	63379	SP	725	2327	2175	1.20065356872	5	4	5	3	0	0	0	3	2.14868929952729	1.83908045977011	5	4	3	0	0	0	0	0	0	0	0	0	0	0	0	0	0	0	0	0	0	0	0	0	0	0	0	0	0	0	0	0	0
fgenesh2_pg.36_89	109424	-	240	1072	720	1.19959879639	5	4	5	4	0	0	0	4	4.66417910447761	5.55555555555556	0	0	3	2	1	2	2	2	0	4	3	1	2	2	0	1	1	1	0	0	1	0	0	1	1	1	0	0	0	1	1	1	0
EuGene.00540064	92991	-	543	1928	1629	1.19875181731	8	5	6	2	0	0	0	2	4.149377593361	3.06936771025169	3	2	0	4	3	1	3	3	0	2	2	0	2	2	0	2	2	0	4	3	0	2	2	1	1	1	0	2	2	0	4	3	1
fgenesh1_pg.C_scaffold_87000030	69322	-	136	1270	408	1.19855595668	13	4	6	8	1	0	0	9	10.2362204724409	9.80392156862745	0	0	1	8	3	5	0	0	1	0	0	0	0	0	1	5	3	0	7	3	1	10	3	3	2	1	1	0	0	1	8	3	1
fgenesh2_pg.22_14	107149	-	184	737	552	1.19811897844	11	9	11	11	0	1	0	12	14.9253731343284	16.304347826087	4	2	9	3	3	2	3	3	2	6	4	2	3	3	2	1	1	7	3	3	2	3	1	2	3	3	2	0	0	2	3	3	2
fgenesh1_pg.C_scaffold_6000166	60598	-	750	2527	2250	1.19683826926	5	4	5	2	0	0	0	2	1.97863078749505	1.77777777777778	0	0	2	0	0	2	0	0	2	0	0	2	2	1	2	0	0	2	2	1	2	3	2	1	0	0	2	1	1	2	0	0	2
EuGene.00780001	95030	-	456	1855	1368	1.19592327657	7	4	5	2	0	0	0	2	3.77358490566038	2.92397660818713	0	0	0	2	2	1	1	0	1	0	0	0	2	1	0	0	0	0	0	0	0	0	0	0	1	0	0	2	1	0	0	0	0
EuGene.01630003	85862	-	585	2474	1755	1.19555277787	8	4	5	4	0	0	0	4	3.23362974939369	2.27920227920228	3	1	0	2	1	0	3	1	1	3	1	1	4	2	1	3	1	2	1	0	0	2	1	0	3	1	1	2	1	0	1	0	0
estExt_fgenesh1_pg.C_160107	77672	SP	533	2482	1599	1.19493177388	7	4	5	2	0	0	0	2	2.82030620467365	2.50156347717323	5	4	1	1	1	1	1	1	0	1	1	1	0	0	1	3	2	2	2	1	0	2	1	0	1	1	0	4	3	2	1	1	0
fgenesh1_pg.C_scaffold_43000015	66458	SP	929	2933	2787	1.19429518405	55	45	55	7	1	1	0	9	18.7521309239686	16.1463939720129	22	19	7	1	1	0	0	0	0	25	20	2	0	0	0	0	0	0	0	0	0	5	4	1	1	1	0	0	0	0	0	0	0
fgenesh1_pg.C_scaffold_57000031	67725	-	156	467	468	1.19390837906	10	8	10	14	0	0	0	14	21.4132762312634	17.0940170940171	0	0	0	3	3	7	3	3	6	1	0	0	3	3	2	4	3	2	2	2	8	5	5	8	3	3	3	0	0	0	1	1	3
fgenesh2_pg.9_5	104250	-	156	1089	468	1.1929478486	10	4	5	13	0	0	0	13	9.18273645546373	8.54700854700855	2	1	3	2	0	1	1	0	2	0	0	1	1	0	2	3	2	8	1	0	2	5	2	6	2	1	3	0	0	1	1	0	1
fgenesh2_pg.32_102	108880	-	130	451	390	1.19115580862	8	4	5	6	0	0	0	6	17.7383592017738	10.2564102564103	0	0	0	0	0	0	2	2	6	0	0	0	7	4	5	1	0	0	0	0	0	0	0	0	0	0	0	0	0	0	0	0	0
fgenesh1_pg.C_scaffold_1000386	58667	-	616	2380	1848	1.18890587465	5	4	5	4	0	0	0	4	2.10084033613445	2.16450216450216	3	2	3	1	1	0	0	0	0	3	3	0	1	1	0	4	3	0	1	1	0	1	1	0	1	1	1	0	0	0	1	1	0
fgenesh2_pg.17_38	106231	-	268	906	804	1.1872826983	5	4	5	6	2	0	0	8	5.51876379690949	4.97512437810945	0	0	0	5	4	4	5	4	10	0	0	0	0	0	0	0	0	0	5	4	10	0	0	0	0	0	0	0	0	0	4	3	2
fgenesh2_pg.7_132	103824	-	175	780	525	1.18632347292	6	4	5	11	0	0	0	11	7.69230769230769	7.61904761904762	1	1	1	1	1	1	1	1	1	3	1	4	1	1	1	2	1	0	1	1	1	0	0	1	1	1	1	1	1	0	1	1	0
fgenesh2_pg.46_4	110626	SSP	176	704	528	1.18579145523	5	4	5	5	0	0	0	5	7.10227272727273	7.57575757575758	0	0	1	1	1	1	0	0	1	2	2	0	1	0	2	2	1	0	2	2	3	1	0	0	1	0	1	0	0	0	1	0	2
EuGene.00180041	86387	-	767	2492	2301	1.18509245233	6	5	6	0	0	0	0	0	2.40770465489567	2.17296827466319	3	2	0	4	3	0	2	1	0	3	2	0	2	2	0	4	3	0	4	3	0	3	2	0	3	2	0	3	2	0	4	3	0
fgenesh1_pg.C_scaffold_8000190	61188	-	381	1142	1143	1.18497983871	10	8	10	6	0	0	0	6	8.75656742556918	6.99912510936133	0	0	0	0	0	0	0	0	0	0	0	0	0	0	0	9	8	5	0	0	0	0	0	0	1	0	0	0	0	0	0	0	0
fgenesh2_pg.34_38	109079	-	162	552	486	1.18425517475	5	4	4	11	0	2	0	13	9.05797101449275	8.23045267489712	1	1	2	5	3	10	1	1	2	1	1	2	1	1	2	1	1	10	1	1	2	1	1	2	1	1	2	2	2	3	2	2	2
EuGene.00200067	87337	SSP	204	949	612	1.18326824448	6	4	5	3	0	0	0	3	6.32244467860906	6.5359477124183	1	0	0	2	2	0	5	3	1	0	0	1	0	0	1	0	0	0	1	1	1	0	0	1	0	0	0	0	0	0	0	0	0
EuGene.00280070	88654	-	835	3161	2505	1.18246077812	8	4	5	9	0	0	0	9	2.53084466940841	1.59680638722555	0	0	0	5	2	2	5	3	3	5	2	2	0	0	1	0	0	0	7	3	2	5	2	0	5	2	6	6	2	3	5	2	2
EuGene.00860014	95639	-	307	1042	921	1.18111072913	5	4	5	7	1	0	0	8	4.79846449136276	4.34310532030402	0	0	0	2	2	0	0	0	0	0	0	1	0	0	1	0	0	0	0	0	0	1	0	1	1	1	2	0	0	1	0	0	0
fgenesh2_pg.99_7	113897	-	586	2072	1758	1.18108586024	6	4	5	1	0	0	0	1	2.8957528957529	2.27531285551763	4	2	0	4	3	0	3	2	0	2	1	0	0	0	0	4	2	0	3	2	0	0	0	0	0	0	0	4	3	1	3	2	0
fgenesh2_pg.37_5	109476	-	125	427	375	1.17955801105	16	12	15	10	0	0	0	10	37.4707259953162	32	14	11	8	4	4	5	5	4	5	3	3	5	0	0	0	1	1	5	1	1	5	1	1	0	4	4	6	1	1	0	4	4	5
EuGene.00050271	93627	-	363	1407	1089	1.17927444712	25	13	16	4	0	0	0	4	17.7683013503909	11.9375573921028	3	1	0	6	4	1	15	8	1	3	1	0	18	10	2	10	6	1	9	6	1	2	1	0	6	3	3	3	2	0	5	3	1
EuGene.00520029	92747	-	430	1440	1290	1.17922066335	7	4	5	2	0	0	0	2	4.86111111111111	3.10077519379845	7	4	1	7	4	1	6	3	0	7	4	1	3	3	1	7	4	1	7	4	2	7	4	1	7	4	1	5	3	1	7	4	1
fgenesh2_pg.28_71	108256	-	227	1277	681	1.17870722433	8	4	5	7	0	0	0	7	6.2646828504307	5.87371512481645	0	0	0	0	0	0	3	2	2	3	2	5	3	1	4	0	0	0	2	2	4	4	1	6	1	1	4	4	3	6	1	1	4
fgenesh2_pg.86_19	113495	-	376	1667	1128	1.17866707476	16	7	9	3	0	0	0	3	9.59808038392321	6.20567375886525	0	0	0	1	0	1	8	4	2	1	0	0	0	0	0	1	0	0	0	0	0	0	0	0	1	0	1	1	0	0	1	0	1
fgenesh2_pg.2_177	101698	-	232	884	696	1.17792932424	5	3	4	8	2	0	0	10	5.65610859728507	4.31034482758621	3	2	3	0	0	0	0	0	0	0	0	0	0	0	3	0	0	0	0	0	0	0	0	0	0	0	0	3	2	6	0	0	0
fgenesh1_pg.C_scaffold_310000001	70260	-	390	1278	1170	1.17788213311	6	4	5	1	0	0	0	1	4.69483568075117	3.41880341880342	0	0	0	0	0	0	0	0	0	0	0	0	0	0	0	0	0	0	6	4	1	5	3	1	0	0	0	2	2	1	0	0	0
fgenesh1_pg.C_scaffold_135000006	69947	-	205	640	615	1.17773620206	4	2	3	6	0	0	0	6	6.25	3.2520325203252	0	0	0	1	1	3	1	0	2	1	1	3	0	0	1	3	2	2	2	2	2	3	1	4	3	1	3	1	1	4	2	1	3
fgenesh2_pg.10_139	104670	-	303	2070	909	1.1775204101	15	4	5	2	0	0	0	2	7.2463768115942	4.4004400440044	0	0	0	0	0	0	2	1	0	0	0	1	0	0	0	0	0	0	0	0	0	0	0	0	0	0	0	0	0	0	0	0	0
EuGene.00490098	92191	-	306	1273	918	1.17620524387	23	12	15	21	0	0	0	21	18.0675569520817	13.0718954248366	9	6	14	13	5	15	8	5	11	13	6	4	0	0	2	0	0	3	8	4	9	10	4	3	11	4	3	6	3	2	8	2	15
fgenesh1_pg.C_scaffold_31000081	65107	-	287	860	861	1.17547579644	9	7	9	4	0	0	0	4	10.4651162790698	8.13008130081301	1	0	0	1	0	1	0	0	0	4	4	0	2	1	0	1	0	0	1	1	0	2	0	0	2	2	2	0	0	1	0	0	0
EuGene.00070092	95187	-	427	1964	1281	1.171875	27	15	19	16	0	0	0	16	13.7474541751528	11.7096018735363	14	6	10	14	9	5	12	4	7	13	8	6	20	11	7	13	8	5	18	8	7	14	8	4	16	10	5	11	5	4	13	8	5
EuGene.00040314	92509	-	366	1609	1098	1.17165585095	22	12	15	6	0	0	0	6	13.6730888750777	10.9289617486339	16	8	4	13	10	2	0	0	0	2	1	1	0	0	0	16	8	3	0	0	0	0	0	0	1	1	0	3	2	0	1	1	0
fgenesh2_pg.62_78	112202	SP	991	3328	2973	1.17098435583	6	5	6	2	0	0	0	2	1.80288461538462	1.68180289270098	1	1	1	3	2	1	0	0	0	2	2	1	0	0	1	1	1	1	2	2	1	1	1	1	1	1	1	2	2	2	3	2	1
fgenesh1_pg.C_scaffold_1000383	58664	-	969	3123	2907	1.17024682331	15	12	15	9	0	0	0	9	4.8030739673391	4.12796697626419	11	8	7	2	2	0	1	1	0	8	6	4	1	1	0	13	10	7	1	1	0	1	1	0	0	0	1	1	1	0	0	0	0
fgenesh2_pg.115_3	114140	-	252	1500	756	1.17021276596	8	4	5	3	0	1	0	4	5.33333333333333	5.29100529100529	0	0	0	0	0	0	3	1	1	0	0	0	0	0	2	7	3	2	0	0	0	0	0	0	0	0	0	0	0	2	0	0	0
fgenesh1_pg.C_scaffold_32000077	65244	-	337	1339	1011	1.16944578587	7	4	5	5	0	0	0	5	5.22778192681105	3.9564787339268	1	0	0	1	0	0	4	2	3	1	0	0	5	2	2	1	1	1	0	0	0	0	0	0	4	2	3	0	0	0	1	0	0
EuGene.00110077	84645	-	379	1402	1137	1.16922610628	12	8	10	6	0	0	0	6	8.55920114122682	7.03605980650836	4	3	4	5	4	5	8	5	5	9	6	6	7	5	5	6	4	6	10	6	5	9	5	6	7	4	1	5	4	5	6	5	6
fgenesh2_pg.8_134	104123	-	346	1306	1038	1.16774996543	11	8	10	12	0	0	0	12	8.42266462480858	7.70712909441233	2	2	1	2	2	1	1	1	0	1	1	1	1	1	0	2	2	1	9	7	9	8	6	12	1	1	1	3	2	1	1	1	1
fgenesh2_pg.7_256	103948	-	544	2330	1632	1.16684915606	21	11	14	9	0	0	0	9	9.01287553648069	6.74019607843137	13	5	1	0	0	1	0	0	3	0	0	0	0	0	0	0	0	0	0	0	0	0	0	1	1	1	3	16	8	3	0	0	2
fgenesh1_pg.C_scaffold_23000131	64039	-	900	2927	2700	1.16679014002	31	23	28	5	0	0	0	5	10.5910488554834	8.51851851851852	1	0	0	0	0	2	0	0	0	26	20	3	0	0	0	1	0	0	0	0	0	8	5	1	1	1	1	0	0	0	1	1	1
fgenesh1_pg.C_scaffold_2000476	59309	-	171	642	513	1.16674127126	4	4	4	6	0	0	0	6	6.23052959501558	7.79727095516569	0	0	3	0	0	4	1	0	4	0	0	2	0	0	3	2	2	3	1	1	3	0	0	3	1	1	3	2	2	3	0	0	3
fgenesh2_pg.42_82	110221	-	792	3545	2376	1.16596608204	19	8	10	3	2	0	0	5	5.35966149506347	3.36700336700337	11	5	0	9	3	0	9	4	1	10	3	4	7	1	2	11	3	0	6	3	1	10	4	0	9	3	0	11	3	2	9	3	0
EuGene.00240019	87962	-	283	1108	849	1.16563007031	6	4	5	1	0	0	0	1	5.41516245487365	4.71142520612485	4	2	1	1	1	1	0	0	0	0	0	0	3	1	1	0	0	0	0	0	0	2	1	1	3	2	1	1	0	0	1	1	1
fgenesh2_pg.39_8	109775	-	227	747	681	1.16452496313	10	8	10	8	0	0	0	8	13.3868808567604	11.7474302496329	0	0	0	1	1	0	1	1	0	3	1	0	1	1	3	0	0	2	4	4	0	4	4	2	3	3	0	0	0	0	2	2	0
fgenesh2_pg.105_8	114002	-	116	384	348	1.16448182043	6	4	5	8	0	0	0	8	15.625	11.4942528735632	3	2	6	0	0	0	2	1	5	2	1	5	3	2	3	3	2	3	3	2	3	0	0	0	6	4	6	3	2	3	6	4	7
EuGene.00080180	95956	-	1302	4482	3906	1.16302432147	10	8	10	3	0	0	0	3	2.23114680946006	2.04813108038914	4	4	2	1	1	0	1	0	0	2	1	0	2	1	1	2	2	0	1	1	0	2	2	1	2	2	1	1	1	0	1	1	1
fgenesh2_pg.3_128	102256	-	366	2352	1098	1.16206545303	14	4	5	11	0	0	0	11	5.95238095238095	3.64298724954463	1	0	3	1	0	2	1	0	3	1	0	2	10	3	9	1	0	2	0	0	2	2	1	1	0	0	2	2	1	3	1	0	3
fgenesh1_pg.C_scaffold_37000096	65849	-	320	1183	960	1.16036552589	6	4	5	7	1	0	0	8	5.07185122569738	4.16666666666667	4	2	7	0	0	0	0	0	1	0	0	0	4	2	0	1	1	0	4	3	0	5	3	0	0	0	0	0	0	0	0	0	0
fgenesh1_kg.C_scaffold_10000029	55493	-	233	1344	699	1.15909463671	5	4	5	5	0	0	0	5	3.72023809523809	5.72246065808298	0	0	0	1	1	0	0	0	0	0	0	0	1	1	0	1	1	0	0	0	0	1	1	0	0	0	0	0	0	2	0	0	0
fgenesh1_pg.C_scaffold_97000001	69583	-	680	3219	2040	1.1583404848	9	5	6	5	0	0	0	5	2.79589934762349	2.45098039215686	4	4	0	3	3	2	5	4	2	3	3	1	0	0	0	4	4	1	7	4	1	0	0	0	7	6	1	0	0	0	5	5	2
fgenesh1_pg.C_scaffold_16000001	62733	-	191	572	573	1.15791398479	11	9	11	13	0	0	0	13	19.2307692307692	15.7068062827225	5	3	7	1	1	7	2	2	2	4	2	5	0	0	2	1	1	5	1	1	2	3	3	2	2	2	7	3	3	3	1	1	6
estExt_Genewise1Plus.C_420092	49870	-	295	1610	885	1.15767661724	6	4	5	18	2	0	0	20	3.72670807453416	4.51977401129944	0	0	0	2	2	5	4	2	15	0	0	0	0	0	0	0	0	0	0	0	0	2	1	8	0	0	0	0	0	0	0	0	0
EuGene.00320038	89719	-	299	1322	897	1.15764254911	12	4	5	5	0	0	0	5	9.07715582450832	4.45930880713489	1	1	0	2	1	1	2	0	1	0	0	2	0	0	2	1	1	0	1	1	1	0	0	1	1	0	1	3	0	2	0	0	0
fgenesh1_pg.C_scaffold_66000003	68344	-	186	751	558	1.15526356311	14	8	10	22	0	0	0	22	18.641810918775	14.336917562724	3	2	7	3	2	8	0	0	0	1	0	2	0	0	0	6	3	9	0	0	0	4	4	6	1	0	1	11	6	14	1	0	0
fgenesh1_pg.C_scaffold_106000008	69712	-	293	7430	879	1.15508927408	42	12	15	16	0	0	0	16	5.65275908479139	13.6518771331058	11	3	5	11	1	5	12	2	5	6	0	5	5	0	2	14	7	15	13	1	4	7	1	3	9	0	5	2	0	2	6	0	5
EuGene.00040060	92255	SSP	222	950	666	1.1530261348	5	4	5	9	0	1	0	10	5.26315789473684	6.00600600600601	2	1	0	0	0	0	2	1	2	1	1	1	3	2	0	2	2	0	5	3	5	5	3	3	1	1	0	1	1	0	0	0	0
fgenesh2_pg.10_109	104640	-	340	1814	1020	1.15270935961	18	9	11	7	0	1	0	8	9.92282249173098	8.82352941176471	1	1	2	0	0	0	17	8	1	1	1	1	0	0	0	1	1	2	10	7	3	0	0	0	1	1	2	1	1	2	0	0	0
EuGene.00360101	90316	-	503	1962	1509	1.15085430376	11	8	10	4	0	0	0	4	5.60652395514781	5.30152418820411	2	1	0	6	4	1	2	1	0	2	1	1	5	4	2	3	1	0	3	3	1	5	4	2	6	5	1	2	1	2	4	3	1
EuGene.00420004	91367	-	179	830	537	1.15053018596	8	4	5	4	0	0	0	4	9.63855421686747	7.4487895716946	0	0	1	0	0	1	3	2	1	0	0	1	1	0	1	0	0	1	1	1	1	2	1	1	1	0	1	1	0	0	0	0	1
fgenesh1_pg.C_scaffold_83000021	69192	-	333	1162	999	1.1505169994	11	8	10	4	0	0	0	4	9.46643717728055	8.00800800800801	6	4	0	8	5	3	0	0	0	4	3	2	0	0	0	0	0	0	0	0	0	0	0	0	7	4	0	0	0	0	8	5	1
EuGene.00260118	88432	-	274	821	822	1.14983815391	5	4	5	6	0	0	0	6	6.09013398294762	4.8661800486618	1	1	2	0	0	2	0	0	0	0	0	2	2	2	2	1	1	1	0	0	2	1	0	3	1	0	3	0	0	2	1	0	3
EuGene.00740037	94875	-	274	821	822	1.14983815391	5	4	5	4	0	0	0	4	6.09013398294762	4.8661800486618	0	0	1	0	0	0	3	3	2	1	1	2	0	0	0	1	1	1	1	1	0	4	3	0	1	1	0	0	0	0	1	1	0
fgenesh1_pg.C_scaffold_2000451	59284	SP	473	1418	1419	1.14905998209	21	17	21	4	0	0	0	4	14.8095909732017	11.9802677942213	1	1	0	8	6	0	9	5	0	0	0	0	0	0	1	1	1	0	0	0	0	1	1	0	1	1	0	1	1	0	0	0	0
fgenesh1_pg.C_scaffold_50000022	67140	-	504	1841	1512	1.14869466515	6	4	5	14	1	0	0	15	3.25909831613254	2.64550264550265	1	1	7	1	0	3	1	1	10	1	1	5	0	0	3	0	0	3	0	0	9	0	0	1	0	0	6	2	1	4	1	0	3
fgenesh1_kg.C_scaffold_32000028	56796	-	144	835	432	1.14792899408	8	7	8	3	0	0	0	3	9.58083832335329	16.2037037037037	2	2	0	2	2	0	2	2	0	2	2	0	2	2	0	2	2	0	2	2	0	10	9	4	2	2	0	1	1	0	2	2	0
EuGene.00440016	91599	-	281	986	843	1.14774230756	5	4	5	0	0	0	0	0	5.0709939148073	4.74495848161329	1	0	0	0	0	0	2	1	0	1	1	0	0	0	0	0	0	0	3	2	0	1	1	0	1	0	0	1	0	0	4	3	0
fgenesh1_pg.C_scaffold_51000075	67282	-	188	1717	564	1.14755095832	6	4	5	15	0	0	0	15	3.4944670937682	7.09219858156028	3	1	8	4	2	7	2	1	7	3	1	5	2	1	5	3	1	7	1	0	5	1	1	1	0	0	2	0	0	0	2	1	5
EuGene.00990024	96243	-	221	1026	663	1.14616240267	13	8	10	7	0	0	0	7	12.6705653021443	12.0663650075415	3	3	1	3	3	3	3	3	3	3	3	3	3	3	3	4	3	3	8	4	4	4	4	3	3	3	3	3	3	4	3	3	3
fgenesh2_pg.63_30	112237	-	627	6429	1881	1.14567090685	31	13	16	6	0	0	0	6	4.82190076217141	6.91121743753323	4	2	0	7	3	0	5	2	0	7	3	0	12	4	0	7	3	0	5	2	0	5	2	0	7	3	1	11	3	0	7	3	1
fgenesh1_pg.C_scaffold_17000076	62985	-	333	1357	999	1.14535881882	12	8	10	5	0	1	0	6	8.84303610906411	8.00800800800801	0	0	0	11	8	4	11	8	4	1	0	0	10	6	4	0	0	0	2	0	1	11	8	3	0	0	1	9	6	5	0	0	1
EuGene.00700009	94634	-	311	1168	933	1.14522058824	5	4	5	8	0	1	0	9	4.28082191780822	4.28724544480172	0	0	0	0	0	1	1	1	0	1	1	2	0	0	3	0	0	1	0	0	0	1	0	3	1	1	1	0	0	0	1	1	1
fgenesh2_pg.2_12	101533	-	172	582	516	1.14399645547	5	4	5	8	0	0	0	8	8.59106529209622	7.75193798449612	2	2	1	0	0	1	2	2	0	0	0	1	3	3	0	2	1	3	2	2	2	2	2	1	2	2	3	2	2	0	2	2	1
DJO_fgenesh2_pg.75_31	124121	SSP	163	872	489	1.14345818968	9	4	5	7	0	0	0	7	10.3211009174312	8.1799591002045	0	0	0	0	0	0	8	2	7	0	0	0	0	0	0	0	0	0	9	3	9	1	1	0	0	0	0	0	0	0	0	0	0
EuGene.00770020	94992	-	205	786	615	1.1430960788	5	4	5	5	0	1	0	6	6.36132315521629	6.50406504065041	0	0	0	0	0	0	0	0	0	0	0	0	0	0	1	0	0	0	0	0	0	0	0	0	0	0	1	0	0	2	0	0	0
EuGene.00290024	88747	SP	503	2092	1509	1.14120230164	6	4	5	4	0	0	0	4	2.86806883365201	2.65076209410205	2	2	1	1	1	1	0	0	1	0	0	0	1	0	1	0	0	1	0	0	1	0	0	2	1	1	2	0	0	1	0	0	0
fgenesh2_pg.1_430	101337	-	148	1090	444	1.1408722501	9	4	5	6	0	0	0	6	8.25688073394496	9.00900900900901	9	4	5	0	0	2	1	0	2	3	0	5	0	0	2	3	1	5	0	0	2	0	0	2	1	0	2	1	0	1	0	0	2
EuGene.01980002	86521	-	595	2263	1785	1.1408	7	4	5	4	0	0	0	4	3.09323906319046	2.24089635854342	1	1	1	2	1	1	3	2	0	4	3	3	0	0	0	0	0	0	1	1	1	3	2	0	2	1	2	0	0	0	2	1	1
EuGene.00030296	91027	-	250	867	750	1.1403114648	5	4	5	3	0	0	0	3	5.76701268742791	5.33333333333333	1	1	0	2	2	2	0	0	0	0	0	0	1	1	0	1	1	0	0	0	0	0	0	0	1	1	0	2	1	3	3	3	1
fgenesh1_pg.C_scaffold_94000009	69515	-	101	457	303	1.13946475688	8	4	5	4	0	0	0	4	17.5054704595186	13.2013201320132	2	2	1	2	2	1	8	4	3	2	2	2	2	2	1	0	0	0	5	2	2	2	2	1	4	3	1	4	2	2	2	2	2
EuGene.00240141	88084	-	601	2117	1803	1.13911101962	17	12	15	4	0	0	0	4	8.03023145961266	6.65557404326123	2	2	2	0	0	0	2	2	2	2	0	2	0	0	0	3	3	2	2	1	2	2	1	3	4	3	2	6	5	2	1	1	2
fgenesh2_pg.67_29	112532	SSP	159	969	477	1.13854808786	15	3	4	12	0	0	0	12	15.4798761609907	6.28930817610063	7	2	4	5	2	3	7	1	3	6	1	4	6	1	1	5	2	1	8	1	4	7	1	3	6	1	3	6	1	4	7	2	2
fgenesh2_pg.3_453	102581	-	289	866	867	1.13642497449	10	8	10	10	0	0	0	10	11.5473441108545	9.22722029988466	8	6	1	8	6	2	7	5	1	7	5	1	8	6	1	0	0	0	7	5	1	7	5	1	8	6	1	8	6	4	8	6	1
estExt_Genewise1.C_180113	43458	-	512	2178	1536	1.13445253306	5	4	5	1	0	0	0	1	2.29568411386593	2.60416666666667	1	1	0	1	0	1	0	0	0	0	0	0	0	0	0	0	0	0	1	1	0	0	0	0	0	0	0	2	1	1	1	1	0
e_gw1.26.83.1	37130	-	303	979	909	1.13349857246	6	4	5	15	0	0	0	15	6.12870275791624	4.4004400440044	0	0	2	1	1	4	1	0	7	2	1	8	1	1	1	0	0	3	2	2	5	2	1	5	1	1	2	1	1	2	1	1	2
fgenesh2_pg.2_187	101708	-	497	2809	1491	1.13253012048	11	4	5	7	0	1	0	8	3.91598433606266	2.68276324614353	1	1	0	0	0	1	2	1	2	2	1	0	2	1	2	0	0	0	1	1	1	0	0	1	1	0	0	8	3	2	0	0	0
EuGene.00340134	90066	-	77	373	231	1.1320661565	6	5	6	13	0	0	0	13	16.0857908847185	21.6450216450216	0	0	6	2	2	0	0	0	7	1	1	6	0	0	6	0	0	0	4	3	0	1	1	5	0	0	0	0	0	1	2	2	0
fgenesh2_pg.66_12	112438	-	459	5612	1377	1.13135830073	22	5	6	3	0	0	0	3	3.92017106200998	3.63108206245461	2	0	0	3	0	0	1	0	0	4	0	0	2	0	0	0	0	0	4	0	1	4	3	0	7	1	0	7	3	0	4	0	1
fgenesh1_pg.C_scaffold_65000037	68320	-	190	705	570	1.12846146156	6	4	5	8	0	1	0	9	8.51063829787234	7.01754385964912	4	3	3	4	3	4	5	3	4	5	3	4	5	3	4	4	3	3	5	3	4	4	2	4	4	3	3	5	3	5	4	3	4
EuGene.01670002	85876	-	509	1792	1527	1.12786002692	4	3	4	3	0	0	0	3	2.23214285714286	1.96463654223969	4	3	1	2	2	0	1	1	0	2	1	0	1	1	0	2	2	0	2	2	0	3	2	0	1	1	0	1	1	0	1	1	0
fgenesh1_pg.C_scaffold_67000018	68423	-	224	1077	672	1.12781381152	9	5	6	6	0	1	0	7	8.35654596100279	7.44047619047619	6	4	3	5	3	6	5	3	2	6	4	5	5	3	4	5	3	4	6	4	5	6	4	5	6	4	5	6	4	5	6	4	6
fgenesh2_pg.9_204	104449	-	267	1848	801	1.12749386536	17	8	10	8	0	0	0	8	9.1991341991342	9.98751560549313	0	0	2	2	1	2	3	3	3	4	3	2	2	1	2	6	3	2	1	1	2	9	5	1	4	2	3	0	0	1	4	1	2
fgenesh2_pg.68_23	112593	-	107	609	321	1.12734049161	8	4	5	10	0	0	0	10	13.136288998358	12.4610591900312	3	2	5	2	1	5	3	2	4	5	3	2	0	0	0	4	2	3	0	0	1	3	2	5	3	2	4	4	3	4	3	2	4
EuGene.00930024	96105	-	372	1867	1116	1.12723652977	5	4	5	5	0	0	0	5	2.67809319764328	3.584229390681	2	1	2	1	0	2	1	1	3	2	1	3	1	0	3	0	0	2	3	3	3	4	3	2	2	1	3	2	1	3	2	1	3
fgenesh2_pg.39_121	109888	-	177	582	531	1.12713228194	5	4	5	8	0	0	0	8	8.59106529209622	7.53295668549906	2	2	1	0	0	6	1	1	2	1	1	2	1	0	2	2	1	1	1	1	3	0	0	2	0	0	4	0	0	2	0	0	4
EuGene.00020026	88895	-	925	3746	2775	1.12538991955	8	4	5	5	0	0	0	5	2.13561131873999	1.44144144144144	1	0	0	2	0	0	2	0	0	2	1	0	1	0	0	2	0	0	2	0	0	1	0	0	1	0	0	1	0	0	2	0	0
fgenesh1_pg.C_scaffold_15000065	62579	-	213	762	639	1.12429831596	5	4	5	2	0	1	0	3	6.56167979002625	6.25978090766823	1	1	0	1	1	0	1	1	0	2	2	1	2	2	1	2	2	1	2	2	3	3	2	2	1	1	1	1	1	0	1	1	0
EuGene.00170060	86184	-	398	1446	1194	1.12397482357	11	8	10	7	0	0	0	7	7.60719225449516	6.70016750418761	3	2	3	3	1	3	0	0	2	4	3	1	5	4	4	6	4	3	6	5	3	5	5	4	3	2	3	0	0	3	4	3	2
fgenesh1_pg.C_scaffold_5000102	60199	-	477	1731	1431	1.12240230685	8	4	5	7	0	0	0	7	4.62160600808781	2.79524807826695	0	0	2	4	2	4	2	0	2	1	0	2	1	0	1	0	0	1	3	0	4	2	0	4	1	0	2	0	0	2	2	0	2
fgenesh1_pg.C_scaffold_10000053	61518	-	531	1978	1593	1.121912009	9	4	5	6	0	0	0	6	4.55005055611729	2.51098556183302	2	1	0	6	3	1	3	1	0	2	1	2	3	1	1	2	1	0	1	1	1	2	1	0	3	1	0	0	0	0	4	1	0
estExt_fgenesh2_pg.C_940013	118586	-	425	1507	1275	1.12048192771	14	8	11	5	0	0	0	5	9.2899800928998	6.27450980392157	2	1	1	2	1	0	9	6	1	2	1	0	2	0	1	1	0	0	9	6	1	1	0	1	2	1	2	11	7	3	2	1	2
EuGene.00260049	88363	-	647	2404	1941	1.11897087265	6	4	5	1	0	0	0	1	2.49584026622296	2.0607934054611	0	0	0	2	1	1	0	0	0	1	0	1	0	0	1	1	0	1	3	1	0	2	1	1	2	1	1	0	0	0	2	0	1
fgenesh1_pg.C_scaffold_62000015	68084	-	270	1221	810	1.11830372815	16	8	10	6	0	0	0	6	13.1040131040131	9.87654320987654	3	1	2	2	1	3	9	4	4	2	0	0	4	3	3	3	2	2	2	0	1	1	0	1	5	3	4	4	2	0	2	1	2
fgenesh2_pg.7_49	103741	-	218	884	654	1.11826086957	6	4	5	9	0	0	0	9	6.78733031674208	6.11620795107034	2	2	1	1	1	0	1	1	5	1	1	1	3	2	0	2	2	0	1	1	0	2	2	1	2	2	1	2	1	0	1	1	0
EuGene.00010391	87063	-	315	1003	945	1.1177904143	5	4	5	3	2	0	0	5	4.98504486540379	4.23280423280423	1	1	1	1	1	4	0	0	2	0	0	3	1	1	2	2	2	0	3	3	3	3	2	2	0	0	2	1	1	3	0	0	2
fgenesh2_pg.47_37	110771	-	377	1186	1131	1.11623231384	6	5	6	2	0	0	0	2	5.05902192242833	4.42086648983201	2	1	0	3	3	0	2	2	0	2	2	1	1	1	0	2	1	0	2	2	0	2	2	0	1	1	0	1	1	0	2	2	0
fgenesh2_pg.52_43	111294	-	621	3644	1863	1.11597923441	21	12	14	1	0	0	0	1	5.7628979143798	6.44122383252818	8	4	0	9	7	0	7	4	0	5	2	0	12	6	0	8	5	0	7	4	0	6	3	0	7	4	0	4	2	0	8	4	0
fgenesh1_pg.C_scaffold_23000066	63974	-	311	1440	933	1.11497578656	19	11	13	16	1	1	0	18	13.1944444444444	11.7899249732047	0	0	0	0	0	0	0	0	0	4	4	6	0	0	0	13	7	16	0	0	0	0	0	0	0	0	0	0	0	0	0	0	0
EuGene.00250085	88209	-	227	955	681	1.11389236546	3	2	3	1	0	0	0	1	3.1413612565445	2.93685756240822	1	1	0	0	0	0	1	1	0	0	0	0	4	3	0	1	1	0	1	1	0	1	1	1	1	1	0	0	0	0	1	1	0
EuGene.00170087	86211	-	284	1256	852	1.11353406022	12	8	10	8	0	0	0	8	9.55414012738853	9.38967136150235	1	1	0	0	0	1	1	1	0	1	1	0	3	2	2	2	2	0	1	1	0	8	5	4	0	0	2	2	1	1	0	0	0
fgenesh2_pg.65_2	112360	-	155	549	465	1.11251417055	9	7	9	0	0	0	0	0	16.3934426229508	15.0537634408602	7	5	0	4	4	0	5	4	0	7	5	0	5	3	0	7	5	0	4	2	0	8	6	0	4	2	0	0	0	0	4	2	0
fgenesh2_pg.12_3	105044	-	143	674	429	1.11243088265	13	7	9	10	0	0	0	10	19.2878338278932	16.3170163170163	8	6	5	9	5	9	0	0	3	0	0	4	11	6	5	1	1	3	1	1	3	0	0	3	0	0	3	0	0	3	0	0	3
fgenesh1_pg.C_scaffold_17000035	62944	-	238	713	714	1.11217183771	5	4	5	2	0	0	0	2	7.01262272089762	5.60224089635854	0	0	0	5	4	0	3	2	0	0	0	0	0	0	0	0	0	0	2	1	0	0	0	0	0	0	0	0	0	0	4	3	0
fgenesh2_pg.141_8	114317	-	426	1731	1278	1.11120492368	6	4	5	5	0	0	0	5	3.46620450606586	3.12989045383412	0	0	0	4	4	1	0	0	1	3	3	0	0	0	0	0	0	0	0	0	1	0	0	0	0	0	2	1	0	0	1	1	0
fgenesh1_pg.C_scaffold_29000128	64904	-	448	1786	1344	1.1108522657	20	11	13	3	0	0	0	3	11.1982082866741	8.18452380952381	3	3	2	3	3	1	4	3	2	5	3	3	1	1	2	1	1	3	4	3	1	1	1	2	8	3	2	3	3	2	4	3	2
EuGene.00400084	91226	-	475	1796	1425	1.10925641894	5	3	4	4	0	0	0	4	2.78396436525612	2.10526315789474	2	2	2	0	0	1	0	0	0	2	1	0	0	0	0	2	2	2	3	3	1	0	0	0	1	1	1	0	0	0	0	0	0
EuGene.01900001	86510	-	313	1124	939	1.10896596859	10	7	9	8	0	0	0	8	8.89679715302491	7.45473908413206	0	0	1	4	3	2	4	2	1	1	0	1	2	1	0	0	0	1	0	0	0	3	2	5	1	1	2	0	0	0	3	3	1
EuGene.00310067	89606	-	528	1822	1584	1.10793815726	5	4	5	6	0	0	0	6	2.74423710208562	2.52525252525253	1	0	2	1	1	0	1	0	3	1	1	1	2	2	2	1	0	3	1	1	2	1	0	3	0	0	3	1	0	1	0	0	0
fgenesh1_pg.C_scaffold_4000220	59999	-	231	881	693	1.1050647526	15	10	12	13	0	2	0	15	17.0261066969353	14.4300144300144	0	0	0	3	3	6	7	6	9	1	1	9	0	0	0	0	0	0	0	0	0	12	10	9	0	0	0	0	0	0	0	0	0
EuGene.01260004	84848	-	320	1201	960	1.10502525924	6	4	5	3	0	0	0	3	4.99583680266445	4.16666666666667	0	0	1	4	3	2	2	1	2	4	3	1	4	3	0	0	0	1	4	3	0	3	2	1	3	2	2	4	2	0	4	3	2
fgenesh2_pg.1_329	101236	-	540	2047	1620	1.10481804203	30	18	22	3	0	0	0	3	14.6555935515388	11.1111111111111	16	8	0	14	10	0	1	0	3	1	0	2	1	0	2	1	0	2	1	0	0	2	1	1	1	0	0	1	0	0	1	0	0
EuGene.00250140	88264	-	207	887	621	1.10224575498	8	4	5	1	0	0	0	1	9.01916572717024	6.44122383252818	2	1	0	1	0	0	0	0	0	0	0	0	3	1	0	2	1	1	0	0	0	3	3	0	2	0	0	1	0	0	0	0	0
fgenesh1_pg.C_scaffold_6000268	60700	-	305	1250	915	1.1020724265	8	4	5	4	0	0	0	4	6.4	4.37158469945355	0	0	0	6	3	2	0	0	1	7	3	2	6	3	3	0	0	0	5	3	3	6	3	3	6	3	3	6	3	3	6	3	2
EuGene.00040207	92402	-	182	864	546	1.10200903286	9	4	5	10	1	0	0	11	10.4166666666667	7.32600732600733	1	0	3	2	0	5	1	0	3	1	0	2	4	1	6	1	0	2	4	1	3	2	0	3	3	2	3	4	1	4	2	1	4
fgenesh2_pg.13_163	105439	-	121	583	363	1.10189739986	9	4	5	10	0	0	0	10	15.4373927958834	11.0192837465565	1	0	5	4	1	6	2	1	4	2	1	3	2	1	3	1	0	6	1	0	3	1	0	3	1	0	5	7	3	9	1	0	3
EuGene.00200054	87324	-	585	2086	1755	1.10042624645	13	9	11	10	0	0	0	10	6.2320230105465	5.12820512820513	4	3	3	9	5	4	5	3	6	5	4	3	8	5	4	6	3	3	6	5	4	7	4	6	6	4	5	7	4	5	9	6	7
EuGene.00020120	88989	-	238	713	714	1.10007417897	12	10	12	15	0	2	0	17	16.8302945301543	14.0056022408964	3	2	5	1	0	4	1	0	1	1	0	1	2	1	1	7	6	12	1	0	2	2	1	2	1	0	4	4	3	5	1	0	4
EuGene.00640069	94043	-	815	2877	2445	1.09929784719	12	4	5	7	0	0	0	7	4.17101147028154	1.6359918200409	6	1	3	6	1	3	9	3	5	6	1	2	4	0	1	6	1	3	11	4	3	6	1	2	6	1	2	3	1	2	6	1	3
fgenesh1_pg.C_scaffold_41000010	66244	-	248	743	744	1.09880068532	5	4	5	3	0	0	0	3	6.72947510094213	5.37634408602151	4	3	0	3	2	1	0	0	2	0	0	0	2	1	2	4	3	1	2	1	2	3	2	2	1	1	1	0	0	0	2	1	0
EuGene.00790002	95072	-	276	995	828	1.09799897383	7	4	5	5	0	0	0	5	7.03517587939699	4.83091787439614	0	0	0	1	1	1	1	1	2	0	0	1	0	0	0	0	0	1	1	1	1	0	0	1	1	1	2	3	2	2	1	1	2
EuGene.00110083	84651	-	604	1908	1812	1.09779929436	19	14	18	8	0	0	0	8	9.958071278826	7.72626931567329	8	6	0	13	9	5	12	10	3	10	7	5	8	6	0	9	6	4	8	6	0	8	7	4	10	7	7	7	5	0	9	6	5
fgenesh2_pg.81_12	113287	SSP	267	1218	801	1.09740144953	10	8	10	5	0	1	0	6	8.21018062397373	9.98751560549313	0	0	0	0	0	0	7	5	6	6	5	2	0	0	0	7	4	4	0	0	1	0	0	0	1	1	0	6	5	2	0	0	0
fgenesh2_pg.3_31	102159	-	287	1109	861	1.09718796251	6	4	5	17	1	1	0	19	5.41027953110911	4.64576074332172	0	0	1	0	0	5	6	4	6	0	0	1	0	0	2	0	0	0	2	2	4	0	0	2	0	0	0	0	0	7	0	0	2
EuGene.00500060	92582	-	411	1519	1233	1.09656233495	13	9	11	1	0	0	0	1	8.55826201448321	7.2992700729927	3	2	0	4	4	1	2	1	0	1	1	0	1	1	0	1	1	0	1	1	0	1	1	0	2	2	0	2	2	0	2	2	0
fgenesh1_pg.C_scaffold_6000267	60699	-	196	689	588	1.09488960556	9	7	9	6	0	0	0	6	13.0624092888244	11.9047619047619	0	0	0	6	4	3	0	0	0	3	2	4	3	2	3	1	0	1	5	3	4	4	2	3	4	3	5	4	3	3	3	2	3
fgenesh1_pg.C_scaffold_79000009	68998	-	226	839	678	1.09391435011	6	4	5	1	0	0	0	1	7.15137067938021	5.89970501474926	0	0	0	1	0	0	0	0	1	0	0	0	0	0	0	1	1	0	1	1	0	0	0	0	0	0	0	3	1	0	0	0	0
EuGene.00680006	94227	-	899	3350	2697	1.09348441926	6	4	5	2	0	1	0	3	1.7910447761194	1.48312940304042	4	4	2	2	2	2	2	1	1	1	1	1	2	1	1	4	3	2	2	1	1	2	1	1	2	2	1	1	1	0	2	2	1
estExt_fgenesh1_kg.C_120005	71466	-	945	4340	2835	1.09245861068	7	4	5	1	0	0	0	1	1.61290322580645	1.41093474426808	1	1	0	3	1	0	0	0	0	1	1	0	2	2	1	2	2	0	2	1	0	1	1	0	0	0	0	2	2	0	0	0	0
fgenesh2_pg.20_75	106854	-	401	2227	1203	1.09134513649	34	16	21	4	0	0	0	4	15.2671755725191	13.3000831255195	2	0	1	12	5	1	15	9	1	1	1	1	2	1	0	0	0	1	27	13	0	11	6	1	1	0	0	2	1	0	1	0	0
EuGene.00150011	85631	-	355	1586	1065	1.09114547694	12	7	9	11	1	0	0	12	7.56620428751576	6.57276995305164	0	0	1	2	2	6	4	3	5	6	4	7	2	2	4	0	0	1	0	0	1	0	0	1	2	1	2	5	4	5	2	1	2
djo_newsc11	124290	SSP	131	655	393	1.09067357513	6	4	5	2	0	0	0	2	9.16030534351145	10.1781170483461	5	3	2	0	0	0	1	0	0	1	0	0	1	0	0	1	0	0	0	0	0	1	0	0	1	0	0	2	1	0	1	0	0
fgenesh1_kg.C_scaffold_64000016	57742	-	171	565	513	1.09012733587	3	3	3	9	0	0	0	9	5.30973451327434	5.84795321637427	0	0	1	0	0	0	0	0	0	1	1	0	0	0	0	0	0	1	4	4	8	0	0	7	0	0	1	0	0	0	0	0	0
fgenesh2_pg.3_456	102584	-	415	3500	1245	1.08936479459	56	10	13	12	0	0	0	12	16	8.03212851405622	14	2	3	19	4	5	21	4	6	18	3	5	25	5	5	0	0	0	20	3	6	22	4	5	21	4	5	22	4	7	18	3	5
fgenesh1_pg.C_scaffold_6000047	60479	-	309	1298	927	1.08781558727	13	4	5	17	0	0	0	17	10.0154083204931	4.31499460625674	1	0	0	2	0	0	1	0	0	4	0	2	12	3	8	1	0	0	1	0	0	1	0	0	1	0	0	1	0	0	0	0	0
EuGene.00100092	84329	-	665	2252	1995	1.08683771288	14	10	13	3	1	0	0	4	6.21669626998224	5.0125313283208	3	1	0	1	0	1	4	2	0	1	0	0	6	5	1	2	0	0	3	2	2	5	3	2	3	1	0	3	1	0	2	0	0
EuGene.00020524	89393	-	583	2220	1749	1.0861094058	16	12	15	6	0	0	0	6	7.20720720720721	6.86106346483705	11	7	4	3	2	0	0	0	0	12	7	3	2	1	1	2	1	1	9	5	2	2	1	0	3	2	0	6	3	2	2	1	0
DJO_fgenesh2_pg.2_606	123565	SSP	136	808	408	1.08481617393	7	4	5	0	0	0	0	0	8.66336633663367	9.80392156862745	3	3	0	1	0	0	4	2	0	4	2	0	2	0	0	4	2	0	3	2	0	3	2	0	1	0	0	1	0	0	1	0	0
fgenesh2_pg.33_124	109021	-	278	1107	834	1.08429639701	25	12	15	18	0	0	0	18	22.583559168925	14.3884892086331	4	3	3	6	4	2	20	10	12	12	5	3	3	3	1	4	4	2	3	3	2	3	3	1	3	3	1	3	3	2	4	4	2
fgenesh2_pg.15_31	105781	-	321	1183	963	1.08412565529	16	12	15	15	0	0	0	15	13.5249366018597	12.4610591900312	2	1	0	4	3	0	10	7	11	9	6	10	8	6	4	2	1	0	3	2	2	2	1	0	4	3	0	3	2	4	4	3	0
fgenesh2_pg.38_95	109711	-	158	552	474	1.08310991957	5	4	5	5	0	0	0	5	9.05797101449275	8.43881856540084	2	2	1	1	1	0	1	1	0	1	0	1	0	0	2	0	0	2	0	0	1	1	1	0	1	1	1	0	0	1	0	0	1
fgenesh2_pg.27_94	108132	-	345	2470	1035	1.08211031698	10	4	6	9	1	0	0	10	4.04858299595142	3.86473429951691	7	3	7	6	2	5	1	0	0	1	0	0	6	2	3	7	3	5	4	2	6	8	2	8	5	2	6	6	1	6	4	2	6
fgenesh2_pg.21_12	106982	-	335	1093	1005	1.08170855404	8	6	7	13	0	0	0	13	7.31930466605673	5.97014925373134	5	4	2	0	0	0	7	6	1	0	0	2	6	5	0	6	4	2	4	3	0	9	7	0	0	0	0	0	0	10	0	0	0
EuGene.00010538	87210	-	249	1268	747	1.08048061664	8	4	5	17	1	2	0	20	6.30914826498423	5.35475234270415	2	0	2	1	0	6	0	0	10	1	0	10	0	0	1	1	0	3	0	0	3	0	0	3	3	2	15	5	3	13	1	0	11
fgenesh1_pg.C_scaffold_2000149	58982	SP	454	1643	1362	1.08022846162	10	7	9	3	0	0	0	3	6.08642726719416	5.13950073421439	1	1	0	1	0	1	0	0	0	0	0	0	1	1	0	7	5	2	0	0	0	1	1	0	2	2	1	0	0	0	1	1	1
fgenesh2_pg.7_179	103871	-	884	2651	2652	1.07959479016	13	10	13	2	0	0	0	2	4.903809883063	3.77073906485671	10	9	2	10	9	2	4	3	0	9	8	2	2	2	0	6	4	0	5	5	0	4	3	2	3	3	0	2	1	0	4	4	0
fgenesh2_pg.41_12	110028	-	194	747	582	1.07853403141	6	4	5	5	0	0	0	5	8.03212851405622	6.87285223367698	3	2	0	4	2	0	0	0	2	3	2	0	5	3	0	4	2	0	4	2	2	5	3	0	0	0	0	2	1	2	2	2	0
DJO_fgenesh1_pg.C_scaffold_36000067	124113	SSP	143	896	429	1.07792463997	12	4	5	12	0	0	0	12	13.3928571428571	9.32400932400932	1	0	1	1	0	1	1	0	1	1	0	4	1	0	2	1	0	2	6	1	5	0	0	2	0	0	2	10	3	10	1	1	1
fgenesh1_pg.C_scaffold_46000042	66787	-	238	713	714	1.07783484789	5	4	5	10	0	0	0	10	7.01262272089762	5.60224089635854	0	0	0	1	1	1	0	0	0	2	2	2	4	3	5	3	3	5	2	2	6	3	3	3	1	1	1	1	1	1	1	1	0
fgenesh1_pg.C_scaffold_72000011	68686	-	183	548	549	1.0773262087	5	4	5	9	0	0	0	9	9.12408759124087	7.28597449908925	0	0	1	0	0	2	1	1	2	1	1	2	0	0	2	0	0	1	4	3	6	1	1	1	2	2	3	1	1	3	0	0	2
EuGene.00050095	93451	-	500	2640	1500	1.07452026989	8	4	5	1	0	0	0	1	3.03030303030303	2.66666666666667	1	0	0	4	2	1	2	1	0	1	0	0	0	0	0	0	0	0	2	1	0	2	1	0	1	1	0	0	0	0	3	2	0
EuGene.00080190	95966	-	438	1313	1314	1.07401209937	5	4	5	9	0	0	0	9	3.80807311500381	3.0441400304414	0	0	0	1	1	4	0	0	0	1	1	1	1	1	1	4	3	4	0	0	2	1	1	3	1	1	1	0	0	0	1	1	2
estExt_fgenesh1_kg.C_570007	73157	-	140	1025	420	1.07396058221	7	5	7	7	2	1	0	10	6.82926829268293	11.9047619047619	1	1	2	7	5	5	4	3	4	0	0	2	0	0	3	0	0	2	1	1	6	0	0	8	1	1	2	1	1	2	1	1	2
fgenesh1_pg.C_scaffold_45000016	66644	-	500	1808	1500	1.0718512257	14	10	12	23	1	1	0	25	7.74336283185841	6.66666666666667	6	3	19	9	5	12	10	6	24	8	5	17	7	5	15	10	6	13	10	6	23	1	1	2	2	2	1	2	2	0	1	1	1
EuGene.00380041	90519	-	467	2182	1401	1.0704735096	13	9	11	9	1	0	0	10	5.95783684692942	6.42398286937901	2	1	2	2	2	1	1	1	2	4	3	1	3	2	0	1	1	3	4	2	2	2	2	4	6	4	1	2	1	1	5	4	1
fgenesh1_pg.C_scaffold_29000052	64828	SP	351	1285	1053	1.07035471617	6	4	5	8	0	0	0	8	4.66926070038911	3.79867046533713	1	1	0	0	0	1	2	1	0	1	0	1	0	0	0	1	1	0	0	0	2	2	1	5	1	1	0	0	0	0	0	0	0
fgenesh2_pg.84_7	113410	-	225	674	675	1.06841314867	5	4	5	1	0	0	0	1	7.41839762611276	5.92592592592593	0	0	0	1	1	0	1	1	0	0	0	0	1	1	0	2	2	0	0	0	0	1	1	0	0	0	0	0	0	0	1	1	0
EuGene.00060258	94598	-	389	1820	1167	1.06811064718	16	7	9	7	0	0	0	7	8.79120879120879	5.99828620394173	0	0	0	9	3	4	0	0	0	7	2	3	12	5	5	1	1	0	10	3	5	4	2	4	10	4	4	12	4	5	10	4	3
EuGene.00010524	87196	-	348	1224	1044	1.06782449233	5	4	5	3	0	0	0	3	4.08496732026144	3.83141762452107	1	1	0	1	1	1	1	1	0	0	0	0	1	0	0	1	1	0	1	1	1	1	1	0	0	0	1	1	1	0	1	1	0
estExt_fgenesh1_kg.C_170052	71859	-	181	1237	543	1.06690461725	11	9	11	5	1	0	0	6	8.89248181083266	16.5745856353591	0	0	0	0	0	0	7	5	6	0	0	0	0	0	0	0	0	0	1	1	0	0	0	0	0	0	0	0	0	0	0	0	0
EuGene.00040227	92422	-	289	1007	867	1.06523855891	13	9	11	18	0	1	0	19	12.909632571996	10.3806228373702	4	1	6	1	1	4	10	6	9	3	3	5	3	1	4	6	3	5	8	5	3	1	1	1	1	1	1	1	1	1	1	1	2
EuGene.00290089	88812	-	233	769	699	1.0648287745	4	3	4	17	0	1	0	18	5.20156046814044	4.29184549356223	2	2	0	3	2	11	0	0	0	2	2	0	0	0	1	2	2	0	0	0	0	0	0	1	0	0	0	0	0	1	0	0	0
fgenesh1_pg.C_scaffold_89000028	69396	-	322	2651	966	1.06216499535	18	11	14	10	1	0	0	11	6.78989060731799	11.3871635610766	0	0	0	0	0	0	0	0	0	0	0	1	0	0	0	2	0	0	9	8	10	7	5	10	0	0	0	0	0	0	0	0	0
EuGene.01430003	85340	-	616	2067	1848	1.06142550424	19	14	18	6	0	0	0	6	9.19206579583938	7.57575757575758	7	5	3	7	6	3	7	5	1	6	3	1	8	6	4	7	5	4	3	1	1	6	5	2	7	5	2	4	2	3	7	5	2
fgenesh2_pg.87_1	113522	-	584	2001	1752	1.05896257387	24	18	23	0	0	0	0	0	11.9940029985007	10.2739726027397	17	13	0	0	0	0	13	9	0	14	10	0	16	12	0	17	12	0	13	9	0	1	1	0	20	15	0	13	9	0	20	15	0
fgenesh1_pg.C_scaffold_6000219	60651	-	575	1724	1725	1.05840379258	5	4	5	11	0	1	0	12	2.90023201856148	2.31884057971014	4	3	7	1	1	4	0	0	5	0	0	4	2	2	7	1	1	4	0	0	4	0	0	3	0	0	4	0	0	3	0	0	3
estExt_fgenesh2_pg.C_170070	116405	-	320	1873	960	1.0581037965	15	4	5	5	1	0	0	6	8.00854244527496	4.16666666666667	12	3	4	0	0	0	0	0	1	0	0	2	0	0	1	13	3	3	1	1	1	0	0	1	0	0	3	0	0	2	0	0	1
fgenesh1_pg.C_scaffold_29000038	64814	-	191	572	573	1.05712184359	5	4	5	2	0	0	0	2	8.74125874125874	6.98080279232112	0	0	0	0	0	0	1	1	2	1	1	2	2	2	2	1	0	2	2	1	2	0	0	1	2	1	2	0	0	1	2	1	2
EuGene.00010384	87056	-	560	1958	1680	1.05408030004	10	8	10	2	0	1	0	3	5.10725229826353	4.76190476190476	2	2	0	3	2	2	4	2	0	4	3	2	2	2	0	3	2	2	1	1	0	4	3	0	4	3	3	5	4	0	4	3	3
fgenesh2_pg.89_22	113625	-	189	695	567	1.05347593583	5	4	5	9	0	0	0	9	7.19424460431655	7.05467372134039	2	1	3	3	2	6	1	0	3	2	1	5	2	1	5	1	1	2	2	1	3	2	1	7	4	3	6	2	2	6	3	2	6
fgenesh2_pg.8_42	104031	-	149	1097	447	1.05338525311	14	4	5	10	0	0	0	10	12.7620783956244	8.94854586129754	2	0	1	5	1	2	10	3	5	3	0	1	1	0	1	4	1	1	10	3	7	1	0	1	1	0	0	11	4	7	2	0	0
fgenesh1_pg.C_scaffold_18000136	63253	-	284	1242	852	1.05238189365	7	4	5	3	0	1	0	4	5.63607085346216	4.69483568075117	1	0	1	1	0	1	1	0	1	1	0	1	1	0	1	1	0	2	6	3	1	2	1	2	1	0	0	2	1	2	1	0	0
estExt_fgenesh2_pg.C_630044	118174	SSP	280	1244	840	1.05231560892	4	3	4	2	0	0	0	2	3.21543408360129	3.57142857142857	1	1	0	2	2	0	1	1	1	3	2	1	0	0	1	1	1	0	0	0	1	1	1	0	1	1	0	1	1	0	1	1	0
EuGene.00060259	94599	-	107	802	321	1.0520241322	9	4	5	7	0	0	0	7	11.2219451371571	12.4610591900312	2	1	4	3	0	1	3	2	2	3	0	1	5	1	4	1	0	4	3	0	1	2	0	1	3	1	1	2	0	2	2	0	1
EuGene.00680026	94247	-	519	2323	1557	1.05151168103	13	8	9	5	0	1	0	6	5.59621179509255	5.13808606294155	11	7	4	1	1	1	0	0	0	1	1	0	1	1	0	1	1	0	0	0	0	1	1	0	1	1	0	1	1	0	1	1	0
fgenesh2_pg.15_14	105764	SSP	283	4257	849	1.05053598775	46	7	9	10	0	0	0	10	10.8057317359643	8.24499411071849	5	1	2	12	1	6	7	1	2	25	3	1	7	1	3	7	1	2	4	1	0	4	1	0	7	1	2	8	1	2	6	1	2
EuGene.00180014	86360	-	691	2593	2073	1.04776231666	12	7	9	1	0	0	0	1	4.62784419591207	3.37674867342016	4	2	0	0	0	0	2	1	0	3	2	0	1	0	0	0	0	0	0	0	0	5	4	0	4	2	0	0	0	1	1	1	0
EuGene.00940003	96113	-	397	1270	1191	1.04720423779	25	20	25	18	1	0	0	19	19.6850393700787	16.7926112510495	11	9	1	6	6	2	19	15	12	5	4	1	6	5	0	0	0	1	14	12	14	8	7	0	10	8	1	9	8	12	8	7	0
fgenesh1_pm.C_scaffold_50000013	53635	SP	322	1161	966	1.04693523804	11	7	9	4	0	0	0	4	9.47459086993971	7.2463768115942	9	5	2	9	5	1	0	0	0	5	3	3	0	0	0	9	5	3	0	0	0	1	1	0	1	1	0	8	5	2	1	1	0
fgenesh2_pg.13_17	105293	-	843	2528	2529	1.04533061424	5	4	5	9	0	0	0	9	1.97784810126582	1.58165282720443	2	2	4	1	1	4	0	0	4	1	1	4	2	2	4	0	0	4	1	1	3	1	1	7	3	3	5	3	2	3	1	1	3
fgenesh2_pg.44_25	110392	-	301	1791	903	1.04515675434	19	7	9	5	1	1	0	7	10.608598548297	7.75193798449612	2	1	2	3	2	0	1	1	1	1	1	0	0	0	1	2	1	0	0	0	1	3	2	0	1	0	1	11	2	6	2	1	0
estExt_fgenesh2_pg.C_370039	117398	SSP	208	1731	624	1.04075032342	10	7	9	6	1	0	0	7	5.77700751010976	11.2179487179487	7	6	4	7	6	1	10	7	3	8	6	2	3	3	3	5	4	0	0	0	3	3	2	2	10	7	4	8	6	2	9	6	3
fgenesh2_pg.7_16	103708	SP	769	3503	2307	1.03968542926	17	8	10	4	0	0	0	4	4.85298315729375	3.46770697876029	6	1	2	4	0	2	12	6	1	5	1	2	4	0	2	5	1	3	11	5	2	2	0	2	7	2	3	7	2	2	5	1	2
fgenesh2_pg.21_97	107067	-	164	1806	492	1.03725612878	12	4	5	5	1	0	0	6	6.64451827242525	8.13008130081301	3	1	3	4	3	3	6	2	2	4	3	4	5	1	2	3	2	3	5	0	2	6	1	2	7	2	3	5	0	3	6	3	3
fgenesh1_pg.C_scaffold_25000154	64382	-	299	896	897	1.03681058148	5	4	5	4	1	0	0	5	5.58035714285714	4.45930880713489	2	1	0	4	3	2	2	1	0	2	1	0	2	1	0	2	1	0	2	1	0	2	1	0	2	1	0	0	0	0	2	1	1
fgenesh2_pg.2_320	101841	SSP	169	506	507	1.03670180474	5	4	5	6	0	0	0	6	9.88142292490119	7.88954635108481	0	0	0	0	0	0	2	2	3	3	2	5	5	4	3	0	0	0	0	0	1	5	4	1	0	0	1	0	0	0	0	0	0
EuGene.00340064	89996	-	338	1432	1014	1.03668721416	13	7	9	6	0	0	0	6	9.07821229050279	6.90335305719921	2	1	1	2	1	2	1	0	2	4	2	1	2	0	2	0	0	0	2	1	1	6	3	1	3	2	1	3	2	1	3	1	2
fgenesh2_pg.3_223	102351	-	249	1641	747	1.03661216935	13	7	9	6	0	0	0	6	7.92199878123096	9.37081659973226	5	3	4	6	4	3	8	4	2	6	4	4	7	4	3	5	3	2	5	3	4	7	5	2	5	3	4	6	4	2	5	3	4
EuGene.00070051	95146	-	307	1042	921	1.03531453227	11	7	9	3	0	0	0	3	10.5566218809981	7.60043431053203	3	2	2	4	2	1	4	1	1	4	2	1	4	3	2	2	1	1	0	0	0	3	1	1	3	2	1	0	0	0	2	1	1
fgenesh2_pg.6_179	103520	-	219	1803	657	1.03489218451	21	3	4	2	0	0	0	2	11.6472545757072	4.5662100456621	0	0	0	17	2	1	2	0	0	1	0	0	0	0	0	1	0	0	0	0	0	0	0	0	0	0	0	2	0	1	4	1	1
fgenesh1_pg.C_scaffold_46000027	66772	-	789	2706	2367	1.03200218818	19	14	18	5	0	0	0	5	7.02143385070214	5.91465990705534	2	0	2	6	4	3	0	0	0	6	4	2	3	1	2	4	2	2	4	2	2	3	1	1	4	3	1	0	0	0	3	2	2
fgenesh1_pg.C_scaffold_45000087	66715	SP	460	1775	1380	1.03170133895	8	4	5	3	0	0	0	3	4.50704225352113	2.89855072463768	1	0	1	3	0	1	1	0	1	3	0	1	1	0	1	1	0	1	1	0	1	1	0	0	4	2	1	1	0	1	2	0	1
fgenesh1_pg.C_scaffold_56000004	67628	-	313	938	939	1.03018746554	9	7	9	6	0	0	0	6	9.59488272921109	7.45473908413206	7	5	6	0	0	0	0	0	0	0	0	0	0	0	0	9	7	6	0	0	0	0	0	0	0	0	0	0	0	0	0	0	0
e_gw1.27.90.1	37213	-	102	640	306	1.0301369863	9	4	5	7	1	1	0	9	14.0625	13.0718954248366	1	1	2	7	2	9	0	0	1	0	0	2	0	0	2	1	1	2	0	0	3	0	0	2	0	0	2	1	1	2	0	0	2
fgenesh2_pg.5_326	103287	-	502	2083	1506	1.0299071846	24	14	19	7	0	0	0	7	11.5218434949592	9.29614873837982	2	1	1	4	2	2	13	6	5	3	1	1	4	2	1	14	6	5	4	2	4	5	3	1	4	3	1	5	4	1	4	3	2
fgenesh2_pg.24_157	107664	-	335	1149	1005	1.02947064057	5	4	5	5	0	0	0	5	4.35161009573542	3.98009950248756	0	0	1	1	1	1	2	1	5	0	0	1	2	2	6	0	0	1	2	1	6	1	1	0	0	0	1	2	1	4	0	0	1
EuGene.00670019	94176	-	509	1787	1527	1.02915199337	9	7	9	0	0	0	0	0	5.03637381085618	4.5841519318926	0	0	0	0	0	0	0	0	0	3	2	0	6	4	0	0	0	0	0	0	0	6	4	0	2	2	0	0	0	0	0	0	0
EuGene.00010445	87117	-	233	768	699	1.02747252747	13	10	13	3	0	0	0	3	16.9270833333333	14.3061516452074	3	2	0	1	0	0	5	3	1	5	3	0	1	0	0	7	5	0	6	4	1	7	5	0	11	9	1	9	8	0	8	6	1
fgenesh2_pg.72_29	112840	SP	450	1652	1350	1.02595840695	17	9	11	13	0	0	0	13	10.2905569007264	6.66666666666667	4	2	0	5	3	0	5	2	0	4	2	0	4	2	0	6	3	6	4	2	0	4	2	1	4	2	0	4	2	0	4	2	0
fgenesh1_pg.C_scaffold_63000051	68193	-	111	332	333	1.02534025788	4	3	4	6	0	0	0	6	12.0481927710843	9.00900900900901	0	0	1	0	0	2	2	2	4	1	0	3	2	2	4	0	0	1	1	1	3	0	0	0	1	1	0	1	1	3	0	0	0
EuGene.00480039	92026	-	319	1180	957	1.02444918052	11	7	9	11	0	0	0	11	9.32203389830509	7.31452455590387	0	0	3	2	0	3	4	3	1	2	1	1	0	0	0	0	0	2	1	1	2	1	0	0	1	1	2	3	2	4	2	1	1
fgenesh1_pg.C_scaffold_49000008	67021	SSP	191	1155	573	1.02408573064	5	3	4	5	0	0	0	5	4.32900432900433	5.23560209424084	4	2	5	4	2	5	1	0	1	5	3	5	3	2	4	4	2	5	1	0	1	4	2	5	1	0	0	0	0	0	1	0	1
fgenesh1_pg.C_scaffold_60000048	67952	SP	821	2535	2463	1.02373964578	5	4	5	6	0	0	0	6	1.9723865877712	1.62403572878603	2	1	5	1	1	0	1	1	0	2	1	2	0	0	2	0	0	1	0	0	4	1	1	1	0	0	1	0	0	4	0	0	1
fgenesh2_pg.8_62	104051	-	118	478	354	1.02325581395	7	4	5	15	0	0	0	15	14.6443514644351	11.2994350282486	0	0	1	0	0	0	2	1	11	4	3	9	0	0	2	0	0	0	4	3	8	5	3	10	1	0	0	0	0	0	1	0	0
fgenesh2_pg.109_20	114073	SP	512	1641	1536	1.02316455006	24	16	20	22	0	1	0	23	14.6252285191956	10.4166666666667	11	11	14	17	10	17	13	13	14	13	13	15	14	9	11	12	12	9	13	13	13	1	1	11	13	13	15	9	1	3	14	13	13
fgenesh1_pg.C_scaffold_60000011	67915	SP	997	2990	2991	1.0229043243	13	11	13	3	0	0	0	3	4.34782608695652	3.67769976596456	8	7	1	7	6	2	7	6	2	7	5	2	6	6	0	6	5	2	7	6	2	2	1	1	7	6	2	2	2	0	7	6	2
fgenesh2_pg.380_1	114695	-	533	3029	1599	1.02181626476	20	11	14	3	0	0	0	3	6.60283922086497	6.87929956222639	0	0	0	16	8	2	12	9	2	15	9	2	1	1	0	8	5	0	19	10	3	12	9	2	0	0	0	17	10	3	18	10	3
fgenesh2_pg.80_27	113238	-	464	1454	1392	1.02065782523	11	9	11	1	0	0	0	1	7.56533700137552	6.46551724137931	6	5	1	8	7	1	4	2	1	5	4	1	6	5	1	3	2	1	6	5	1	4	3	1	7	6	1	6	5	1	7	6	1
fgenesh1_pg.C_scaffold_24000123	64188	-	604	2001	1812	1.02030956997	9	7	9	6	0	0	0	6	4.49775112443778	3.86313465783664	2	2	3	4	3	1	2	2	1	2	1	1	0	0	2	1	1	1	0	0	2	6	5	1	2	1	2	1	0	3	2	1	1
estExt_fgenesh2_pg.C_340016	117259	-	536	4452	1608	1.0198365249	49	14	20	18	0	0	0	18	11.0062893081761	8.70646766169154	13	1	8	18	2	7	20	0	9	14	0	7	16	0	8	16	1	9	19	1	10	19	2	10	17	2	7	11	1	9	15	1	7
EuGene.00160006	85893	-	365	1268	1095	1.01886545264	13	9	12	9	0	0	0	9	10.2523659305994	8.21917808219178	9	5	4	8	5	1	8	5	2	8	4	0	8	4	3	7	4	1	9	5	2	7	4	2	9	5	2	8	5	2	8	4	2
fgenesh1_pg.C_scaffold_118000001	69840	-	251	752	753	1.01868856207	9	7	9	1	0	0	0	1	11.968085106383	9.29614873837982	5	4	0	1	0	0	0	0	0	2	1	0	1	1	0	2	1	0	3	3	0	0	0	0	2	1	0	2	1	0	2	1	0
EuGene.00520096	92814	-	769	2837	2307	1.01700625303	33	21	27	6	0	0	0	6	11.6320056397603	9.10273081924577	2	2	1	4	2	1	20	14	6	2	0	2	2	2	3	3	3	2	2	0	2	2	2	2	9	6	1	3	1	4	1	1	1
fgenesh2_pg.1_504	101411	-	312	958	936	1.01377832211	9	7	9	9	0	0	0	9	9.39457202505219	7.47863247863248	0	0	1	1	1	0	0	0	0	5	4	3	1	1	1	8	6	5	0	0	2	1	1	0	0	0	0	0	0	0	1	1	0
EuGene.00090187	96430	-	145	650	435	1.01373795366	6	3	4	6	0	0	0	6	9.23076923076923	6.89655172413793	2	0	2	2	1	3	0	0	0	1	0	2	1	0	2	1	0	2	1	0	0	3	1	1	0	0	0	1	1	0	0	0	0
fgenesh2_pg.31_17	108641	-	295	1671	885	1.01274426508	18	8	10	4	0	0	0	4	10.7719928186715	9.03954802259887	13	7	4	0	0	0	0	0	0	1	0	0	0	0	0	14	4	3	0	0	0	0	0	0	2	1	0	1	0	0	1	0	0
fgenesh2_pg.1_518	101425	SSP	243	815	729	1.01273434736	9	7	9	5	0	0	0	5	11.0429447852761	9.60219478737997	3	2	2	6	5	3	0	0	0	1	1	0	1	1	0	6	6	4	0	0	0	1	1	0	0	0	0	0	0	0	0	0	0
EuGene.00110043	84611	-	530	2186	1590	1.01224346385	15	8	10	14	0	1	0	15	6.86184812442818	5.0314465408805	6	4	6	1	0	2	0	0	1	1	0	1	0	0	1	0	0	1	0	0	0	1	1	6	3	2	1	5	3	4	0	0	1
EuGene.00870004	95670	-	893	4298	2679	1.011973477	87	45	58	7	0	0	0	7	20.2419730107027	16.7973124300112	31	18	1	26	16	2	33	19	0	21	13	0	30	18	1	42	26	1	45	25	4	21	13	1	34	21	1	32	21	1	45	26	2
fgenesh2_pg.18_83	106515	-	564	3336	1692	1.01180902396	30	15	18	6	0	0	0	6	8.99280575539568	8.86524822695036	16	9	3	6	2	3	0	0	0	15	9	2	14	11	2	18	10	1	11	8	2	14	9	3	15	10	3	6	0	4	14	9	3
EuGene.00140027	85397	-	321	1182	963	1.01164215686	18	13	17	11	0	0	0	11	15.2284263959391	13.4994807892004	0	0	1	0	0	1	13	10	10	9	6	5	14	11	9	0	0	1	15	12	11	0	0	1	11	9	6	0	0	0	0	0	3
fgenesh1_pg.C_scaffold_48000012	66934	-	194	581	582	1.01112926281	4	3	4	6	0	0	0	6	6.88468158347676	5.15463917525773	2	2	2	2	1	3	1	1	2	1	1	1	1	1	2	0	0	2	1	1	2	1	1	2	3	2	3	0	0	0	3	2	4
fgenesh2_pg.55_83	111630	-	384	1661	1152	1.01006711409	10	7	9	7	0	0	0	7	6.02046959662854	6.07638888888889	1	0	3	4	3	0	2	2	0	1	1	1	2	2	1	2	2	1	4	3	5	2	2	1	2	2	2	1	1	1	1	1	2
fgenesh1_pg.C_scaffold_2000053	58886	SP	515	1544	1545	1.00972597488	16	12	16	4	0	0	0	4	10.3626943005181	7.76699029126214	9	6	0	12	9	4	0	0	0	10	7	0	8	6	0	0	0	0	4	2	0	0	0	0	12	9	0	0	0	0	11	8	0
fgenesh1_pg.C_scaffold_117000001	69830	-	139	416	417	1.00847336941	4	3	4	2	0	0	0	2	9.61538461538462	7.19424460431655	2	2	0	2	1	0	1	1	1	0	0	0	1	1	0	2	2	0	1	1	0	2	2	0	2	2	1	1	1	1	2	2	0
estExt_fgenesh1_kg.C_290059	72403	-	217	974	651	1.00752393981	6	4	6	3	2	1	0	6	6.16016427104723	6.14439324116743	6	4	2	6	4	3	6	4	3	5	3	2	4	2	3	4	2	3	6	4	2	6	4	3	5	3	3	5	3	2	6	4	3
fgenesh1_pg.C_scaffold_36000074	65704	-	191	572	573	1.00655307995	5	4	5	3	1	0	0	4	8.74125874125874	6.98080279232112	3	3	3	5	4	2	0	0	0	4	4	1	5	4	3	0	0	0	4	3	3	4	3	3	4	4	3	2	2	3	5	4	3
fgenesh2_pg.15_79	105829	-	1163	4241	3489	1.00542742341	15	10	13	1	0	0	0	1	3.53690167413346	2.86615075952995	0	0	0	0	0	0	10	7	0	0	0	0	12	8	0	0	0	0	0	0	0	1	0	0	0	0	0	12	8	1	0	0	0
fgenesh1_pg.C_scaffold_70000022	68613	-	423	1485	1269	1.00532597877	17	10	13	19	1	0	0	20	11.4478114478115	7.88022064617809	0	0	2	0	0	3	11	6	16	11	6	12	11	6	14	0	0	2	9	3	13	12	7	13	1	1	3	11	5	12	0	0	4
EuGene.00140073	85443	-	377	1598	1131	1.00443194409	18	10	13	5	0	0	0	5	11.2640801001252	8.84173297966401	4	3	1	4	3	2	4	3	2	6	5	1	2	1	0	4	3	1	4	3	2	11	6	4	7	4	2	6	4	0	4	3	2
fgenesh1_pg.C_scaffold_66000012	68353	-	391	1746	1173	1.00362000878	23	13	15	15	0	0	0	15	13.1729667812142	11.0826939471441	11	6	5	12	6	6	1	0	0	2	0	0	1	0	0	0	0	0	0	0	0	0	0	0	2	0	2	0	0	1	1	0	0
fgenesh1_pg.C_scaffold_2000489	59322	-	300	999	900	1.0025728988	10	8	10	3	0	0	0	3	10.01001001001	8.88888888888889	4	4	1	5	4	1	6	6	2	3	3	1	3	3	1	5	3	0	3	3	1	6	5	1	6	5	1	2	2	0	6	5	1
fgenesh1_pg.C_scaffold_1000057	58338	SSP	154	461	462	1.00192492782	3	2	3	14	0	0	0	14	6.50759219088937	4.32900432900433	1	1	9	1	1	8	1	1	8	1	1	7	1	1	7	2	1	9	1	1	7	1	1	5	1	1	9	2	2	9	1	1	9
fgenesh2_pg.10_8	104539	-	544	1718	1632	1.00181636545	4	3	4	2	0	0	0	2	2.32828870779977	1.83823529411765	1	0	0	1	1	0	0	0	0	0	0	0	1	0	1	0	0	0	2	2	0	0	0	1	0	0	0	0	0	0	0	0	0
EuGene.00250037	88161	-	188	675	564	1.00159631075	10	7	9	13	0	0	0	13	14.8148148148148	12.4113475177305	5	3	0	0	0	2	2	1	2	0	0	0	1	0	1	0	0	4	5	2	2	5	3	2	0	0	0	8	5	11	0	0	0
djo_AvrP4-7	124264	SSP	90	269	270	1.00102901832	5	4	5	11	0	0	0	11	18.5873605947955	14.8148148148148	0	0	0	0	0	0	0	0	0	3	2	2	1	1	9	0	0	0	5	4	9	0	0	0	0	0	0	0	0	0	0	0	0
estExt_fgenesh1_pg.C_420024	78798	-	283	1125	849	1.00090881551	10	7	9	15	1	0	0	16	8.88888888888889	8.24499411071849	4	4	3	4	4	3	0	0	7	3	1	5	5	3	6	0	0	2	1	1	3	0	0	0	0	0	7	1	1	4	3	3	4
fgenesh1_pg.C_scaffold_20000159	63590	-	171	776	513	1.00075200535	13	7	9	10	0	0	0	10	16.7525773195876	13.64522417154	3	0	0	3	0	0	5	3	4	5	3	5	7	3	4	3	0	0	8	3	5	4	1	0	3	0	0	6	3	8	3	0	0
fgenesh1_pg.C_scaffold_17000123	63032	SSP	171	1304	513	1.00040434381	6	1	2	7	0	0	0	7	4.60122699386503	1.94931773879142	2	0	2	3	0	0	3	0	1	1	0	5	1	0	1	2	0	1	3	0	3	3	0	0	3	0	4	3	0	1	3	0	2
fgenesh2_pg.1_22	100929	SSP	274	1235	822	0.999207150065	13	3	4	2	0	0	0	2	10.5263157894737	3.64963503649635	1	0	1	0	0	1	0	0	1	5	3	1	0	0	1	0	0	1	10	2	1	0	0	1	0	0	1	0	0	1	0	0	1
fgenesh1_pg.C_scaffold_4000003	59782	-	575	2063	1725	0.998733275931	23	14	18	5	0	0	0	5	11.1488124091129	8.11594202898551	20	12	2	0	0	0	0	0	0	0	0	1	0	0	0	2	2	0	0	0	0	1	1	1	1	0	0	0	0	0	0	0	0
estExt_fgenesh1_kg.C_980001	73668	-	475	2975	1425	0.998648929536	4	3	4	1	0	0	0	1	1.34453781512605	2.10526315789474	1	1	1	1	0	0	0	0	1	1	1	1	2	1	1	0	0	1	0	0	1	0	0	1	1	1	1	1	1	0	0	0	1
estExt_fgenesh2_pg.C_140106	116200	-	664	2606	1992	0.997630529925	8	4	5	7	0	1	0	8	3.06983883346124	2.00803212851406	0	0	0	0	0	0	0	0	0	1	1	1	0	0	0	0	0	0	0	0	0	0	0	0	0	0	0	8	3	7	0	0	0
fgenesh1_pg.C_scaffold_11000103	61768	-	657	2255	1971	0.997394109278	5	4	5	19	1	1	0	21	2.21729490022173	2.02942668696093	4	3	4	1	1	9	5	4	12	1	1	15	3	2	4	3	2	5	4	3	4	1	1	8	1	1	14	4	3	4	1	1	11
EuGene.00090114	96357	-	312	1086	936	0.997342697162	4	3	4	4	0	0	0	4	3.68324125230203	3.2051282051282	0	0	0	0	0	0	0	0	0	1	1	0	0	0	1	3	2	2	0	0	0	0	0	0	2	2	1	0	0	0	0	0	0
fgenesh2_pg.90_6	113648	SSP	282	1676	846	0.997130157841	6	3	4	6	0	0	0	6	3.5799522673031	3.54609929078014	2	0	2	0	0	0	3	2	5	0	0	0	3	3	5	0	0	0	0	0	2	0	0	0	0	0	2	0	0	1	0	0	0
fgenesh1_pg.C_scaffold_7000243	60978	-	445	1542	1335	0.99505674765	6	3	4	3	0	0	0	3	3.89105058365759	2.24719101123596	0	0	0	5	2	0	1	1	0	1	1	1	0	0	0	1	1	0	4	2	3	2	2	0	0	0	0	4	2	0	0	0	0
EuGene.00420065	91428	-	930	3238	2790	0.994728115301	5	3	5	1	0	0	0	1	1.54416306361952	1.0752688172043	4	3	1	0	0	0	0	0	0	0	0	0	0	0	0	4	3	1	0	0	0	0	0	0	0	0	0	2	1	0	0	0	0
EuGene.00070047	95142	-	541	2173	1623	0.994691035683	23	12	16	6	1	0	0	7	10.5844454670962	7.39371534195934	7	1	2	8	3	2	9	3	3	8	3	2	7	1	2	8	2	1	5	1	1	7	2	2	8	3	2	7	2	1	7	2	2
fgenesh1_pg.C_scaffold_15000143	62657	-	681	12337	2043	0.991360192201	147	14	18	6	0	1	0	7	11.9153765096863	6.85266764561919	58	10	4	90	11	4	65	11	5	87	10	5	71	11	5	89	11	4	71	10	5	92	11	3	94	11	5	89	11	7	86	10	4
fgenesh1_pg.C_scaffold_182000004	70116	-	279	1087	837	0.990460447016	16	10	13	2	0	0	0	2	14.7194112235511	11.94743130227	2	2	0	9	6	0	10	6	0	10	4	0	2	2	0	0	0	0	13	6	0	9	3	0	6	4	2	6	3	0	9	4	0
fgenesh2_pg.68_2	112572	-	322	1125	966	0.989502999143	18	11	14	3	0	0	0	3	16	11.3871635610766	1	1	0	2	1	0	7	5	0	2	1	1	1	1	0	1	1	0	0	0	0	8	5	0	1	0	0	4	3	0	1	0	0
estExt_Genewise1.C_80123	42601	-	1024	4655	3072	0.986979746272	14	7	9	4	0	0	0	4	3.00751879699248	2.27864583333333	2	2	1	7	2	3	1	0	0	4	2	2	1	0	0	0	0	1	0	0	1	0	0	1	0	0	0	0	0	1	1	0	0
EuGene.00150093	85713	-	617	2119	1851	0.98597510417	26	19	25	5	0	0	0	5	12.2699386503067	10.2647217720151	8	5	1	15	11	3	8	7	0	11	8	1	13	11	2	3	3	0	7	5	1	4	4	0	7	4	1	4	3	0	9	6	1
fgenesh2_pg.30_96	108590	-	171	556	513	0.985211186558	6	3	4	3	0	0	0	3	10.7913669064748	5.84795321637427	0	0	0	0	0	0	0	0	1	0	0	0	7	3	2	0	0	1	4	3	3	0	0	0	0	0	0	2	2	1	0	0	0
fgenesh2_pg.13_67	105343	-	145	516	435	0.984389317974	9	7	9	9	0	0	0	9	17.4418604651163	16.0919540229885	2	1	4	3	2	4	6	4	5	2	1	4	2	1	4	3	2	4	5	4	5	7	5	5	1	1	4	1	1	3	0	0	3
fgenesh1_pg.C_scaffold_21000065	63663	-	124	716	372	0.983814188414	17	7	9	20	1	1	0	22	23.7430167597765	18.8172043010753	8	5	15	2	0	1	2	0	1	1	0	1	1	0	0	13	5	16	1	0	0	2	0	0	1	0	1	1	0	0	2	0	1
fgenesh2_pg.23_65	107392	-	574	3297	1722	0.983633658456	9	7	9	6	0	0	0	6	2.72975432211101	4.0650406504065	0	0	0	0	0	0	0	0	0	3	2	1	0	0	0	7	5	6	0	0	0	0	0	0	0	0	0	0	0	0	0	0	0
EuGene.00240137	88080	-	491	2347	1473	0.983313969793	7	3	4	1	0	0	0	1	2.98253089049851	2.03665987780041	3	1	0	0	0	0	2	1	1	3	1	0	0	0	0	5	2	0	0	0	0	0	0	0	1	0	0	0	0	1	0	0	0
EuGene.00030334	91065	-	281	1007	843	0.982955937423	5	3	4	2	0	0	0	2	4.96524329692155	3.55871886120996	0	0	0	0	0	0	0	0	0	0	0	0	0	0	0	0	0	0	5	3	2	0	0	0	0	0	0	0	0	0	0	0	0
EuGene.00500012	92534	-	715	2214	2145	0.981751694294	13	10	13	9	0	0	0	9	5.87172538392051	4.66200466200466	3	2	3	9	7	1	6	5	2	8	7	4	2	2	2	5	5	2	7	6	3	8	7	2	9	7	4	1	1	3	9	7	2
fgenesh1_pg.C_scaffold_70000021	68612	-	516	1969	1548	0.981528970156	32	20	26	1	0	0	0	1	16.2519045200609	12.9198966408269	1	0	0	2	0	1	10	7	0	20	13	0	22	14	0	2	1	0	11	9	0	17	11	0	1	0	0	18	9	0	2	0	1
fgenesh2_pg.18_175	106607	-	236	707	708	0.980652549524	7	5	7	3	0	0	0	3	9.9009900990099	7.06214689265537	0	0	0	0	0	0	0	0	1	0	0	0	0	0	0	6	5	1	0	0	0	5	3	1	0	0	0	0	0	0	0	0	0
fgenesh1_pg.C_scaffold_27000112	64633	-	124	371	372	0.980385409498	9	7	9	7	0	0	0	7	24.2587601078167	18.8172043010753	4	3	4	2	2	0	1	1	0	1	1	0	2	2	1	4	3	6	2	2	0	5	4	3	2	1	0	2	1	0	2	1	0
fgenesh1_pg.C_scaffold_1000421	58702	-	387	1160	1161	0.980264125055	16	13	16	10	0	0	0	10	13.7931034482759	11.1972437553833	7	6	8	7	6	3	0	0	2	15	12	2	0	0	0	0	0	0	7	6	2	0	0	0	0	0	0	0	0	1	0	0	0
EuGene.00060070	94410	-	586	2368	1758	0.979109382335	29	19	25	15	0	0	0	15	12.2466216216216	10.8077360637088	10	9	8	5	4	3	5	2	3	1	1	3	14	11	5	2	2	3	2	2	3	2	2	4	2	1	1	5	3	3	1	1	1
fgenesh2_pg.44_118	110485	-	173	923	519	0.978417266187	9	4	5	9	0	0	0	9	9.75081256771398	7.70712909441233	3	0	1	3	1	2	4	0	0	6	1	1	4	0	0	1	0	2	1	0	0	0	0	2	5	0	1	6	2	3	5	0	1
estExt_fgenesh1_kg.C_140068	71666	-	565	3115	1695	0.978259775552	9	7	9	3	0	0	0	3	2.8892455858748	4.12979351032448	0	0	1	3	3	1	0	0	0	2	1	1	0	0	0	2	2	0	1	1	0	0	0	0	0	0	0	1	1	1	0	0	0
fgenesh1_pg.C_scaffold_157000001	70045	-	608	1889	1824	0.976370039111	10	7	9	3	0	0	0	3	5.29380624669137	3.83771929824561	2	1	0	5	3	1	5	4	0	4	3	2	2	1	0	0	0	0	4	3	2	6	5	1	4	3	1	4	3	2	5	4	1
fgenesh2_pg.34_55	109096	-	839	2768	2517	0.976256787119	10	3	6	2	0	0	0	2	3.61271676300578	1.19189511323004	10	1	1	8	1	0	9	1	0	9	1	0	8	1	0	6	2	0	10	1	0	3	1	0	11	2	0	8	1	0	8	1	0
EuGene.00030295	91026	-	493	3112	1479	0.976123866487	14	10	12	7	0	0	0	7	4.4987146529563	6.76132521974307	4	2	0	2	1	3	3	1	0	2	2	0	3	2	1	2	2	0	3	3	1	2	2	1	4	2	2	6	5	1	2	1	0
fgenesh2_pg.31_139	108763	-	819	2774	2457	0.975530730028	5	4	5	5	0	0	0	5	1.80245133381399	1.62800162800163	1	1	1	1	1	0	1	0	1	1	1	0	0	0	0	0	0	1	4	3	0	0	0	1	1	0	0	3	3	3	0	0	0
fgenesh1_pg.C_scaffold_3000212	59596	-	557	2021	1671	0.973197159003	20	13	16	8	0	0	0	8	9.8960910440376	7.77977259126272	18	10	6	17	9	7	16	10	6	18	12	5	17	11	5	16	9	6	14	9	5	17	11	5	16	11	5	12	8	6	15	10	5
EuGene.00460053	91869	-	664	2366	1992	0.971181782489	26	16	21	7	0	0	0	7	10.989010989011	8.03212851405622	0	0	2	0	0	4	5	4	5	3	2	2	0	0	2	21	11	5	0	0	3	0	0	2	0	0	3	0	0	0	0	0	4
fgenesh1_pg.C_scaffold_42000040	66379	SP	908	2966	2724	0.970925385577	9	7	9	2	0	0	0	2	3.03438975050573	2.5697503671072	8	6	1	0	0	0	0	0	0	0	0	0	0	0	0	8	6	1	0	0	0	0	0	0	0	0	0	0	0	0	0	0	1
EuGene.00330026	89821	-	357	1592	1071	0.97037016696	12	6	8	1	0	0	0	1	7.53768844221105	5.60224089635854	3	2	0	0	0	0	0	0	0	0	0	0	7	5	0	0	0	0	0	0	0	12	6	1	0	0	0	1	1	0	0	0	0
estExt_fgenesh1_pm.C_280037	75154	-	238	1941	714	0.970261141774	5	3	4	7	0	0	0	7	2.57599175682638	4.20168067226891	1	0	1	3	1	5	2	1	1	3	1	1	5	3	4	1	0	3	2	1	1	1	0	1	1	0	1	1	0	0	2	0	0
EuGene.00150220	85840	-	563	2063	1689	0.969966048577	15	9	12	5	0	0	0	5	7.27096461463888	5.32859680284192	1	0	1	0	0	0	0	0	0	1	0	0	11	8	2	10	7	3	1	1	3	4	1	2	0	0	0	10	7	4	0	0	0
EuGene.00010455	87127	-	66	354	198	0.969325153374	7	4	5	16	0	0	0	16	19.774011299435	20.2020202020202	1	0	4	1	0	10	2	1	1	5	3	14	0	0	4	2	1	8	1	0	2	1	0	1	4	2	12	4	2	11	4	2	12
estExt_fgenesh2_pg.C_100087	115880	-	1073	3448	3219	0.968811361249	9	6	9	1	0	0	0	1	2.61020881670534	1.86393289841566	2	1	1	4	2	0	5	3	0	2	1	0	4	3	0	2	1	0	5	4	0	6	3	0	5	3	0	4	1	0	5	3	0
EuGene.00090169	96412	-	123	410	369	0.967425931825	4	3	4	7	0	0	0	7	9.75609756097561	8.13008130081301	2	1	1	1	0	1	1	1	1	1	0	0	2	1	1	1	0	1	0	0	0	1	0	0	1	0	0	1	0	0	1	0	0
fgenesh2_pg.14_121	105622	-	744	2573	2232	0.966683317328	29	22	28	10	0	0	0	10	11.2708900116595	9.85663082437276	16	12	6	0	0	0	0	0	1	0	0	0	0	0	1	0	0	0	19	15	3	11	5	3	0	0	1	0	0	1	0	0	1
EuGene.00030155	90886	-	212	762	636	0.966675681361	15	10	14	13	0	1	0	14	19.6850393700787	15.7232704402516	6	3	10	4	3	4	4	3	7	7	5	4	2	1	8	7	3	9	9	5	6	9	5	6	1	1	4	10	6	7	2	1	4
fgenesh1_pg.C_scaffold_86000030	69286	-	255	764	765	0.96647019573	9	7	9	12	0	1	0	13	11.7801047120419	9.15032679738562	4	4	1	5	4	5	7	6	6	4	4	3	0	0	5	0	0	4	7	6	2	2	2	5	6	6	2	5	5	2	4	4	1
fgenesh2_pg.15_232	105982	-	788	4572	2364	0.964841273711	32	13	17	7	0	0	0	7	6.99912510936133	5.49915397631134	4	1	1	1	0	0	4	1	3	1	0	0	25	8	4	24	8	4	23	8	4	26	10	4	3	2	1	26	8	4	1	0	0
EuGene.00520032	92750	-	292	1146	876	0.962749841976	19	10	13	11	0	1	0	12	16.5794066317627	11.4155251141553	10	4	7	11	5	8	13	7	3	12	5	8	13	7	1	14	7	7	16	9	10	15	9	5	14	7	9	12	7	3	12	6	8
EuGene.00100010	84247	-	794	3158	2382	0.961294932124	9	5	6	1	0	0	0	1	2.84990500316656	2.09907640638119	6	4	0	5	3	0	5	3	0	6	4	0	5	3	1	5	3	0	5	3	0	5	3	0	6	4	0	2	2	0	4	2	0
EuGene.00900011	96018	-	656	2305	1968	0.960359941044	13	10	13	7	0	0	0	7	5.63991323210412	5.08130081300813	1	0	2	0	0	0	8	7	4	0	0	0	9	8	3	0	0	0	0	0	2	0	0	0	1	1	2	2	1	1	1	1	1
EuGene.00150032	85652	-	391	1308	1173	0.959910206671	14	10	13	13	0	0	0	13	10.7033639143731	8.52514919011083	1	1	1	3	3	5	1	0	2	0	0	1	3	3	3	2	1	0	1	1	0	1	1	1	2	1	0	2	1	1	2	2	0
EuGene.00120087	84953	-	596	2713	1788	0.959432148667	12	6	8	2	0	0	0	2	4.42314780685588	3.35570469798658	2	0	1	3	1	1	3	2	0	3	1	1	4	2	1	5	1	1	4	3	0	4	2	0	7	4	1	5	4	0	3	1	1
fgenesh1_pg.C_scaffold_48000085	67007	-	349	1443	1047	0.959132797401	5	3	4	2	0	0	0	2	3.46500346500346	2.86532951289398	4	2	2	0	0	0	0	0	0	0	0	0	0	0	0	0	0	0	0	0	0	0	0	0	0	0	0	0	0	0	1	1	0
fgenesh1_pg.C_scaffold_3000229	59613	-	150	583	450	0.958944281525	3	2	3	13	0	0	0	13	5.14579759862779	4.44444444444444	0	0	3	0	0	1	1	0	2	1	0	2	0	0	0	0	0	2	2	1	1	1	0	1	1	0	2	3	2	4	1	0	0
EuGene.00430070	91559	-	568	1892	1704	0.958139534884	9	7	9	1	0	0	0	1	4.7568710359408	4.10798122065728	1	1	0	2	2	0	3	3	0	1	0	0	3	3	0	2	2	1	3	2	0	2	2	0	2	2	0	0	0	0	3	3	0
fgenesh2_pg.81_8	113283	-	143	565	429	0.957294157841	5	3	4	15	2	1	0	18	8.84955752212389	6.99300699300699	0	0	1	0	0	2	5	3	11	1	0	7	0	0	1	5	3	20	0	0	0	0	0	0	0	0	1	5	3	16	0	0	1
fgenesh1_pg.C_scaffold_11000146	61811	-	777	3379	2331	0.955416174363	7	3	4	4	0	0	0	4	2.07161882213673	1.28700128700129	1	0	1	1	0	2	1	0	1	2	1	1	0	0	0	3	2	1	1	1	0	4	1	3	1	0	1	0	0	0	1	0	2
fgenesh2_pg.128_2	114234	-	240	1047	720	0.952826352176	4	3	4	10	0	1	0	11	3.82043935052531	4.16666666666667	2	2	10	2	2	8	0	0	0	2	2	7	0	0	0	0	0	0	0	0	0	0	0	0	2	2	8	0	0	0	4	3	9
EuGene.01280001	84855	-	196	870	588	0.952274003369	7	4	5	6	0	0	0	6	8.04597701149425	6.80272108843537	7	3	6	4	1	5	0	0	0	5	3	4	0	0	0	0	0	0	0	0	0	0	0	0	5	3	5	0	0	0	6	3	6
fgenesh2_pg.2_129	101650	-	411	3470	1233	0.951518624642	38	14	18	16	1	0	0	17	10.9510086455331	11.3544201135442	3	1	3	8	3	4	3	0	3	5	2	4	5	2	4	24	9	7	3	1	3	6	1	5	4	2	4	7	3	3	3	1	3
fgenesh2_pg.3_27	102155	-	135	895	405	0.948793875488	6	3	5	3	0	0	0	3	6.70391061452514	7.40740740740741	0	0	3	0	0	0	0	0	0	2	0	0	0	0	0	0	0	0	0	0	0	0	0	0	3	1	0	7	3	0	3	1	0
EuGene.01050007	84179	-	630	2179	1890	0.948208476414	37	27	35	6	1	0	0	7	16.9802661771455	14.2857142857143	17	13	3	0	0	0	14	10	3	12	10	2	16	13	1	22	18	1	6	5	1	2	2	0	20	16	3	13	10	2	17	11	1
fgenesh1_pg.C_scaffold_1000408	58689	SSP	223	835	669	0.948196721311	8	6	8	8	0	0	0	8	9.58083832335329	8.96860986547085	1	0	1	3	2	2	1	0	2	1	0	1	1	0	1	1	0	1	1	0	1	1	0	2	1	0	2	7	5	6	1	0	2
estExt_Genewise1.C_290038	44184	-	503	2404	1509	0.946817785527	4	3	4	3	0	0	0	3	1.66389351081531	1.98807157057654	0	0	1	0	0	1	0	0	1	0	0	1	0	0	1	1	1	1	0	0	1	1	0	3	1	1	1	1	1	1	0	0	1
fgenesh1_pg.C_scaffold_70000009	68600	-	250	749	750	0.944139301157	4	3	4	3	0	0	0	3	5.34045393858478	4	0	0	0	0	0	0	3	2	2	3	2	1	3	2	2	0	0	0	3	2	2	3	2	2	1	1	1	0	0	0	0	0	0
fgenesh2_pg.31_74	108698	-	222	665	666	0.943248103153	6	5	6	15	0	0	0	15	9.02255639097744	7.50750750750751	0	0	1	4	3	8	0	0	1	0	0	1	0	0	2	1	1	2	0	0	2	0	0	0	0	0	1	0	0	2	2	2	2
fgenesh2_pg.55_49	111596	-	250	1385	750	0.943217665615	11	3	4	8	0	0	0	8	7.94223826714801	4	7	1	5	0	0	0	0	0	0	7	3	0	1	0	2	0	0	0	0	0	0	0	0	0	0	0	0	0	0	0	0	0	0
fgenesh1_pg.C_scaffold_77000013	68917	-	355	1153	1065	0.942930013164	5	3	5	7	0	1	0	8	4.33651344319167	2.8169014084507	3	1	2	4	2	1	4	2	2	4	2	1	1	0	0	2	0	0	3	1	2	3	1	1	3	1	2	2	0	0	3	1	1
fgenesh2_pg.12_71	105112	-	172	981	516	0.942275042445	8	3	4	6	0	0	0	6	8.15494393476045	5.81395348837209	2	0	1	2	0	0	2	0	1	2	0	0	2	0	0	3	0	0	1	0	0	2	0	1	6	2	2	7	3	2	2	0	0
fgenesh1_pg.C_scaffold_68000054	68521	-	116	418	348	0.94201183432	5	4	5	8	0	1	0	9	11.9617224880383	11.4942528735632	0	0	0	5	4	7	0	0	0	1	1	3	0	0	0	2	1	5	0	0	0	1	1	0	0	0	0	0	0	0	0	0	4
estExt_fgenesh1_pg.C_10378	76349	-	939	3798	2817	0.940594982747	8	3	4	15	0	0	0	15	2.10637177461822	1.06496272630458	5	2	9	1	0	0	0	0	0	5	2	5	2	0	0	6	2	14	1	0	0	1	0	0	1	0	0	0	0	0	1	0	1
estExt_fgenesh2_pg.C_480053	117766	-	403	2932	1209	0.940582824308	21	7	10	18	0	3	0	21	7.16234652114598	5.78990901571547	16	5	11	8	6	5	8	6	9	5	3	6	5	3	6	8	6	5	8	6	5	9	6	5	10	6	8	10	1	7	10	7	7
fgenesh1_pg.C_scaffold_47000080	66918	-	853	2558	2559	0.940370976541	14	11	14	14	0	0	0	14	5.47302580140735	4.29855412270418	6	4	9	5	4	8	6	4	10	3	3	7	1	1	0	4	2	2	0	0	0	0	0	2	0	0	0	9	6	8	5	3	9
EuGene.00040075	92270	-	646	2219	1938	0.940308988764	22	13	19	3	0	0	0	3	9.91437584497522	6.70794633642931	13	6	0	9	6	0	7	4	0	9	5	0	13	7	0	8	5	0	8	5	1	14	8	1	13	10	2	3	1	0	11	8	0
fgenesh1_pg.C_scaffold_51000047	67254	-	334	1524	1002	0.939711664482	18	7	9	10	0	0	0	10	11.8110236220472	6.98602794411178	11	5	2	11	4	1	11	3	2	11	4	2	13	3	7	12	4	2	14	6	2	12	4	3	13	5	1	10	4	2	12	5	1
fgenesh2_pg.2_455	101976	-	374	3060	1122	0.939504278395	12	4	5	1	0	0	0	1	3.92156862745098	3.5650623885918	4	1	0	4	2	0	0	0	0	1	0	1	2	1	1	0	0	0	4	2	1	6	1	0	3	1	0	2	0	0	3	1	0
fgenesh2_pg.4_328	102918	-	214	1446	642	0.939366392437	5	3	4	2	0	0	0	2	3.45781466113416	4.67289719626168	0	0	0	2	1	0	0	0	0	1	1	0	0	0	0	5	2	0	0	0	0	0	0	0	0	0	0	1	1	0	0	0	1
fgenesh1_pg.C_scaffold_47000029	66867	SSP	204	611	612	0.939162772957	2	1	2	17	1	3	0	21	3.27332242225859	1.63398692810458	1	1	7	1	1	3	0	0	1	0	0	2	1	0	6	0	0	0	0	0	1	0	0	0	0	0	1	0	0	1	0	0	1
e_gw1.29.23.1	37461	-	522	2280	1566	0.938925324191	13	4	9	6	0	0	0	6	5.70175438596491	2.55427841634738	8	1	5	7	1	2	11	2	2	10	2	4	7	1	3	9	2	2	8	2	4	9	1	2	8	1	5	7	1	5	8	1	5
fgenesh2_pg.3_459	102587	-	188	1131	564	0.938614900315	15	5	7	7	0	0	0	7	13.262599469496	8.86524822695036	5	2	0	4	2	1	8	3	2	8	3	1	7	3	1	0	0	0	7	3	2	7	3	2	8	3	1	8	4	2	8	3	1
fgenesh1_pg.C_scaffold_37000027	65780	-	221	1117	663	0.938093980993	19	9	12	15	0	2	0	17	17.0098478066249	13.5746606334842	0	0	1	4	1	5	0	0	1	1	0	5	0	0	0	3	1	6	1	1	3	3	1	5	4	1	6	6	2	5	3	1	5
fgenesh1_pg.C_scaffold_67000033	68438	-	385	1188	1155	0.937798318054	4	3	4	4	0	0	0	4	3.36700336700337	2.5974025974026	3	3	3	3	3	1	3	3	1	1	0	3	2	2	1	3	3	0	2	2	4	3	3	1	3	3	1	2	2	3	3	3	1
fgenesh1_pg.C_scaffold_6000297	60729	-	805	2506	2415	0.936881890524	5	4	5	0	0	0	0	0	1.9952114924182	1.65631469979296	2	2	0	2	2	0	2	1	0	3	3	0	1	1	0	1	1	0	2	2	0	2	2	0	1	1	0	1	1	0	1	1	0
fgenesh1_pg.C_scaffold_53000061	67427	-	932	3364	2796	0.936083408885	14	9	14	1	0	1	0	2	4.16171224732461	3.21888412017167	5	2	0	11	8	1	7	3	0	7	3	1	7	3	0	8	3	0	6	2	0	7	3	0	7	3	0	10	7	0	10	5	0
fgenesh1_pg.C_scaffold_1000396	58677	-	130	575	390	0.935565854388	13	3	4	3	0	1	0	4	22.6086956521739	7.69230769230769	10	3	3	10	3	3	8	3	2	11	3	3	9	2	4	8	2	2	11	2	3	2	1	2	13	3	3	12	3	3	10	3	3
fgenesh2_pg.91_7	113673	-	178	563	534	0.935043668122	4	3	4	5	0	0	0	5	7.10479573712256	5.61797752808989	2	2	1	1	1	0	0	0	0	1	1	1	1	1	1	0	0	2	1	1	1	2	2	1	1	1	2	1	1	1	2	1	1
estExt_fgenesh1_kg.C_770016	73488	-	719	2658	2157	0.934376393336	8	6	8	5	0	0	0	5	3.00978179082017	2.78164116828929	0	0	1	4	3	1	7	6	2	4	4	3	1	1	0	0	0	0	1	1	0	1	1	1	0	0	0	2	1	0	1	1	1
estExt_fgenesh1_kg.C_220025	72052	-	362	1512	1086	0.93341024334	14	6	8	0	0	0	0	0	9.25925925925926	5.52486187845304	0	0	0	12	4	0	0	0	0	6	3	0	0	0	0	0	0	0	0	0	0	0	0	0	0	0	0	0	0	0	0	0	0
estExt_fgenesh1_kg.C_480005	72944	-	488	3316	1464	0.933212601246	7	3	4	3	0	0	0	3	2.11097708082027	2.04918032786885	0	0	1	2	1	1	0	0	0	0	0	1	0	0	0	3	2	3	0	0	1	1	0	0	0	0	1	0	0	1	0	0	1
fgenesh1_pg.C_scaffold_8000122	61120	SP	1101	3491	3303	0.93294038044	37	29	37	1	3	0	0	4	10.5986823259811	8.77989706327581	32	26	0	13	11	0	15	13	0	19	16	0	8	7	2	3	3	0	15	13	2	2	2	0	18	14	2	12	11	0	15	13	1
fgenesh2_pg.45_79	110575	-	461	2742	1383	0.932784260859	9	6	8	8	0	2	0	10	3.28227571115974	4.33839479392625	0	0	3	1	1	4	0	0	3	1	1	0	0	0	0	0	0	4	0	0	0	1	1	2	1	0	3	0	0	0	1	1	5
fgenesh2_pg.45_30	110526	-	545	2304	1635	0.932774376102	18	8	11	2	0	1	0	3	7.8125	4.89296636085627	0	0	0	14	6	1	1	0	0	1	0	0	1	0	0	13	6	1	1	0	0	0	0	0	1	0	0	0	0	0	2	0	0
EuGene.00150119	85739	-	618	2598	1854	0.931853527499	10	5	7	1	0	0	0	1	3.84911470361817	2.69687162891046	2	1	2	3	2	1	2	1	2	3	1	2	3	1	2	1	0	0	3	3	1	3	1	2	3	2	2	0	0	0	3	2	2
fgenesh2_pg.38_149	109765	-	301	1164	903	0.930897717013	5	3	4	6	0	0	0	6	4.29553264604811	3.32225913621262	0	0	1	0	0	1	0	0	1	0	0	1	3	2	2	0	0	1	1	0	1	0	0	1	0	0	2	4	3	3	0	0	0
EuGene.00050180	93536	-	483	2345	1449	0.93022181146	23	12	16	7	1	0	0	8	9.80810234541578	8.2815734989648	1	1	2	2	2	2	2	2	2	2	2	2	14	5	5	2	2	4	16	7	4	4	4	2	1	1	1	0	0	3	2	2	2
estExt_fgenesh1_pg.C_210112	77951	-	320	3380	960	0.929058663029	4	2	2	8	1	0	0	9	1.18343195266272	2.08333333333333	1	1	0	0	0	0	1	1	1	0	0	1	0	0	0	0	0	0	0	0	0	0	0	0	0	0	0	0	0	0	0	0	0
fgenesh2_pg.34_111	109152	-	237	937	711	0.928498342406	5	3	4	2	0	0	0	2	5.33617929562433	4.21940928270042	2	1	1	3	2	0	3	2	0	2	1	0	2	1	0	2	1	2	4	2	2	2	1	0	2	1	0	2	1	0	2	1	0
EuGene.00210079	87508	-	216	730	648	0.928330863532	4	3	4	5	0	0	0	5	5.47945205479452	4.62962962962963	2	1	0	2	1	0	3	2	0	0	0	1	0	0	1	2	1	0	2	1	0	3	2	0	0	0	3	0	0	0	1	0	1
EuGene.00040319	92514	-	127	501	381	0.928135023675	6	3	4	1	0	0	0	1	11.9760479041916	7.8740157480315	0	0	0	2	0	0	0	0	0	4	2	1	0	0	0	4	2	0	0	0	0	0	0	1	0	0	0	0	0	0	0	0	0
estExt_Genewise1Plus.C_200034	48480	-	678	2469	2034	0.928045204206	5	3	5	13	1	2	0	16	2.02511138112596	1.47492625368732	0	0	0	3	1	16	0	0	0	2	1	9	0	0	0	5	3	14	0	0	0	0	0	0	0	0	0	3	2	7	4	2	13
fgenesh2_pg.32_85	108863	-	364	2004	1092	0.927220416644	16	6	8	4	0	0	0	4	7.98403193612774	5.49450549450549	4	2	3	4	1	2	5	2	3	7	2	1	4	2	3	5	2	3	5	2	3	6	4	3	5	3	3	2	0	1	5	2	3
fgenesh2_pg.12_70	105111	-	307	1156	921	0.926575082899	5	3	4	1	0	0	0	1	4.32525951557093	3.25732899022801	0	0	1	0	0	1	1	0	1	0	0	1	1	1	1	0	0	1	2	1	1	1	1	1	2	2	1	0	0	0	0	0	1
EuGene.00060145	94485	-	582	2022	1746	0.926275110771	19	12	16	14	0	0	0	14	9.39663699307616	6.87285223367698	2	1	1	2	1	1	3	2	1	2	1	1	3	2	1	0	0	1	1	0	1	4	2	1	3	2	1	3	1	1	2	1	1
fgenesh1_pg.C_scaffold_1000512	58793	-	452	2031	1356	0.925798841947	6	3	4	2	0	0	0	2	2.95420974889217	2.21238938053097	1	1	1	5	3	2	5	3	1	1	1	0	1	1	1	4	3	1	0	0	0	4	3	1	5	3	1	3	1	1	4	2	1
fgenesh2_pg.26_65	107961	-	576	3779	1728	0.925411717026	24	10	13	8	0	0	0	8	6.35088647790421	5.78703703703704	4	2	0	5	3	0	4	2	3	9	4	2	2	0	3	1	0	1	4	2	4	3	0	3	4	1	4	1	0	1	2	2	0
fgenesh1_pg.C_scaffold_12000195	62102	-	371	1625	1113	0.925054204436	13	6	8	4	0	0	0	4	8	5.39083557951483	3	2	0	3	1	1	2	0	2	3	0	1	4	1	1	3	2	0	2	1	0	2	1	0	5	4	1	6	1	2	3	2	1
fgenesh2_pg.10_64	104595	-	159	812	477	0.924849149753	5	3	4	7	0	0	0	7	6.1576354679803	6.28930817610063	0	0	3	1	1	3	0	0	0	0	0	3	1	0	1	0	0	3	1	0	4	0	0	3	0	0	3	0	0	0	0	0	4
fgenesh2_pg.66_26	112452	-	298	2679	894	0.924567474048	34	16	21	19	0	0	0	19	12.6913027248973	17.8970917225951	16	6	4	16	6	9	2	1	0	1	0	2	0	0	0	0	0	0	0	0	0	0	0	0	2	1	1	3	3	8	1	0	3
EuGene.01220003	84815	-	258	773	774	0.924507042254	4	3	4	1	0	0	0	1	5.17464424320828	3.87596899224806	0	0	0	0	0	0	0	0	0	0	0	0	0	0	0	4	3	1	0	0	0	0	0	0	0	0	0	0	0	0	0	0	0
fgenesh2_pg.33_36	108933	-	443	1754	1329	0.924298431724	4	3	4	2	0	0	0	2	2.28050171037628	2.25733634311512	1	0	0	1	1	1	2	2	0	1	1	0	0	0	0	2	2	0	0	0	0	0	0	0	1	1	0	0	0	0	1	1	0
fgenesh1_pg.C_scaffold_2000373	59206	-	239	1191	717	0.923886917706	6	4	5	3	1	0	0	4	5.03778337531486	5.57880055788006	0	0	0	4	2	2	0	0	0	1	1	0	0	0	0	0	0	1	0	0	0	0	0	0	0	0	0	0	0	0	0	0	0
EuGene.00030185	90916	-	434	1424	1302	0.923794576685	13	9	12	7	1	1	0	9	9.12921348314607	6.91244239631337	9	7	8	7	6	8	6	5	7	7	5	5	8	7	6	8	6	8	7	6	7	8	7	8	7	5	6	5	4	5	6	5	6
fgenesh2_pg.2_217	101738	SP	510	1918	1530	0.921478504982	9	7	9	5	0	0	0	5	4.69238790406674	4.57516339869281	2	2	0	3	2	0	5	3	1	2	2	1	1	1	1	1	1	2	4	4	0	0	0	1	4	3	0	3	2	1	3	2	0
fgenesh2_pg.6_299	103640	-	467	2189	1401	0.920627681847	17	7	9	9	0	0	0	9	7.76610324349018	4.99643112062812	1	1	0	11	5	6	2	1	0	9	3	2	8	2	3	1	1	0	11	3	3	12	5	3	11	4	4	5	2	3	9	4	2
estExt_Genewise1Plus.C_290017	49120	-	1468	5722	4404	0.920216273243	6	5	6	1	0	0	0	1	1.04858441104509	1.13533151680291	1	0	0	1	1	0	0	0	0	0	0	1	2	2	0	0	0	0	0	0	0	2	2	0	3	2	0	1	1	0	0	0	0
e_gw1.4.92.1	33371	-	328	1218	984	0.920203033701	5	3	4	6	0	0	0	6	4.10509031198686	3.04878048780488	1	0	0	2	1	0	1	0	0	3	1	5	2	1	0	2	1	0	1	1	0	6	3	3	1	1	0	1	1	0	2	1	0
estExt_Genewise1Plus.C_50145	47066	-	524	3270	1572	0.919982267539	7	3	4	6	0	0	0	6	2.14067278287462	1.90839694656489	1	1	3	2	1	5	2	1	2	2	1	4	4	1	5	1	1	1	4	1	8	1	1	2	3	2	5	2	1	1	2	1	5
EuGene.02720001	88446	-	288	863	864	0.919223144384	4	3	4	1	0	0	0	1	4.63499420625724	3.47222222222222	0	0	0	0	0	0	3	2	1	0	0	0	0	0	0	0	0	0	0	0	0	3	2	0	2	2	0	0	0	0	2	1	0
EuGene.00040179	92374	-	493	1601	1479	0.919110599962	15	11	14	2	0	0	0	2	9.36914428482199	7.43745774171738	4	3	2	9	6	1	4	3	0	5	3	0	4	3	0	4	3	2	4	3	0	4	3	0	1	1	0	4	3	0	11	8	1
fgenesh2_pg.53_90	111437	-	200	1200	600	0.91910199342	13	3	4	5	0	0	0	5	10.8333333333333	5	8	2	1	2	0	1	0	0	0	0	0	0	1	0	1	0	0	0	11	3	3	6	2	0	1	0	1	0	0	0	1	0	1
EuGene.01190006	84564	-	193	708	579	0.919097693351	10	8	10	12	0	0	0	12	14.1242937853107	13.8169257340242	7	5	4	7	5	0	8	6	3	7	5	5	10	7	6	7	5	1	7	5	4	8	5	5	7	5	7	7	5	5	7	5	5
fgenesh1_pg.C_scaffold_28000085	64732	-	199	1394	597	0.918846640086	8	3	4	3	0	0	0	3	5.73888091822095	5.0251256281407	3	1	1	0	0	0	4	1	1	3	1	1	4	1	1	3	1	1	4	1	1	3	1	0	4	1	0	0	0	0	2	0	0
fgenesh2_pg.13_129	105405	-	231	745	693	0.918698165368	10	6	8	15	0	0	0	15	13.4228187919463	8.65800865800866	3	1	2	2	0	1	0	0	0	1	0	1	0	0	0	6	3	8	1	0	0	1	0	0	2	0	1	7	4	6	2	0	0
fgenesh2_pg.23_98	107425	SSP	268	1576	804	0.917907273501	28	12	15	12	0	0	0	12	17.7664974619289	14.9253731343284	0	0	0	2	1	1	2	1	0	13	7	3	1	0	0	21	8	5	2	1	0	2	1	0	2	1	1	2	1	1	2	1	0
DJO_fgenesh2_pg.46_22	123519	SSP	217	806	651	0.917665938573	7	3	4	14	1	0	0	15	8.6848635235732	4.60829493087558	0	0	0	1	0	0	0	0	0	1	0	0	2	1	6	0	0	0	1	1	6	1	1	7	0	0	0	0	0	0	0	0	0
EuGene.00860015	95640	-	758	2651	2274	0.917037755349	4	3	4	3	0	0	0	3	1.508864579404	1.31926121372032	3	2	0	2	2	3	3	3	1	2	2	0	0	0	0	0	0	0	1	1	0	2	2	1	0	0	0	3	2	0	1	1	0
EuGene.00050245	93601	-	339	1254	1017	0.916559691913	7	3	4	9	0	0	0	9	5.58213716108453	2.94985250737463	2	0	3	2	0	5	3	1	3	1	0	3	2	1	2	0	0	0	2	1	2	0	0	1	3	2	3	3	1	3	2	1	3
EuGene.00780013	95042	-	213	920	639	0.916329958687	11	6	8	4	0	0	0	4	11.9565217391304	9.38967136150235	3	2	1	2	1	0	1	1	1	1	1	0	4	3	1	0	0	0	0	0	1	0	0	1	1	1	0	5	4	0	1	1	0
EuGene.00170119	86243	-	1121	3641	3363	0.915591472039	8	6	8	3	0	0	0	3	2.19719857182093	1.78412132024978	2	2	1	4	3	1	1	1	1	2	2	2	1	1	1	1	1	1	1	1	1	1	1	1	1	1	1	3	2	1	1	1	1
fgenesh2_pg.52_35	111286	-	288	1023	864	0.915539293028	6	3	4	3	0	0	0	3	5.86510263929619	3.47222222222222	0	0	0	0	0	0	0	0	0	0	0	0	0	0	0	6	3	3	0	0	0	0	0	0	0	0	0	0	0	0	0	0	0
EuGene.00900015	96022	-	529	2126	1587	0.915367605402	15	6	8	2	0	0	0	2	7.0555032925682	3.78071833648393	0	0	0	0	0	0	9	3	2	0	0	0	8	3	0	0	0	0	0	0	0	0	0	0	4	1	0	0	0	0	3	1	0
fgenesh1_pg.C_scaffold_12000056	61963	-	562	2175	1686	0.915130039906	19	10	13	10	0	0	0	10	8.73563218390805	5.93119810201661	5	4	0	4	4	2	7	5	3	6	5	2	6	5	2	6	5	4	6	4	1	5	3	1	7	5	6	5	3	4	4	4	2
EuGene.00320063	89744	-	643	2333	1929	0.914072715795	6	4	6	8	1	0	0	9	2.57179597085298	2.07361327112494	2	1	0	5	3	0	1	1	0	6	4	0	5	3	0	0	0	0	0	0	0	6	4	7	6	4	4	6	4	1	6	4	0
EuGene.00170082	86206	-	186	632	558	0.913856704941	4	3	4	1	0	0	0	1	6.32911392405063	5.37634408602151	1	1	0	1	1	0	1	1	1	1	1	1	1	1	1	1	0	0	1	1	1	1	1	1	2	1	1	1	1	1	1	1	0
fgenesh1_kg.C_scaffold_28000045	56632	-	166	1403	498	0.913499039525	4	3	4	9	1	0	0	10	2.85103349964362	6.02409638554217	1	1	1	2	1	5	1	1	2	2	1	4	3	2	5	2	2	2	1	1	2	1	1	1	0	0	0	1	1	4	0	0	1
estExt_fgenesh2_pg.C_40133	115337	-	534	2097	1602	0.913468324195	4	3	4	8	0	0	0	8	1.90748688602766	1.87265917602996	0	0	4	3	2	8	3	2	3	3	2	3	0	0	0	2	2	3	3	2	7	3	2	3	3	2	3	3	2	4	3	2	7
fgenesh2_pg.38_44	109660	-	530	2093	1590	0.912972145253	5	3	4	3	0	0	0	3	2.38891543239369	1.88679245283019	3	1	2	0	0	0	1	1	0	1	1	0	0	0	0	3	1	1	1	1	0	0	0	0	0	0	0	2	1	0	0	0	0
EuGene.00200141	87411	-	384	1426	1152	0.912471231889	14	11	14	5	0	0	0	5	9.81767180925666	9.54861111111111	8	6	0	6	5	5	9	8	5	9	8	1	9	7	2	7	6	0	8	7	0	8	7	0	7	6	0	9	8	5	9	8	5
fgenesh1_pg.C_scaffold_2000306	59139	-	310	1214	930	0.912429208338	18	13	16	16	0	0	0	16	14.827018121911	13.9784946236559	9	8	9	0	0	2	7	6	8	1	1	1	2	1	1	2	1	1	3	2	1	7	6	8	1	1	1	3	1	2	0	0	1
fgenesh2_pg.1_510	101417	SSP	169	629	507	0.911142857143	4	3	4	3	0	0	0	3	6.35930047694754	5.91715976331361	0	0	0	3	2	0	3	2	0	0	0	2	0	0	1	1	1	1	2	1	0	0	0	2	0	0	1	0	0	0	3	2	1
EuGene.00020112	88981	-	667	2234	2001	0.910805802473	9	6	8	8	0	1	0	9	4.02864816472695	2.99850074962519	4	3	3	1	1	2	2	1	3	2	2	2	3	2	1	3	2	2	3	3	2	0	0	1	4	4	1	1	1	0	4	4	3
fgenesh2_pg.4_120	102710	-	399	1777	1197	0.910344827586	6	3	4	3	0	0	0	3	3.37647720877884	2.5062656641604	3	2	0	1	1	1	0	0	0	3	2	1	0	0	0	1	1	1	0	0	0	2	2	1	1	1	0	0	0	0	1	1	0
fgenesh1_pg.C_scaffold_51000038	67245	SP	344	1578	1032	0.910297791125	8	6	8	1	0	0	0	1	5.06970849176172	5.81395348837209	1	1	0	0	0	0	0	0	0	0	0	0	4	3	0	0	0	0	0	0	1	1	1	1	0	0	0	0	0	0	0	0	0
fgenesh1_pg.C_scaffold_51000026	67233	-	387	1437	1161	0.910066109517	15	10	13	16	0	1	0	17	10.4384133611691	8.61326442721792	8	5	3	6	3	11	7	4	10	7	3	11	8	4	11	7	3	10	9	5	8	7	3	11	7	3	10	4	3	8	7	3	11
fgenesh1_pg.C_scaffold_62000024	68093	-	243	728	729	0.909701255363	13	10	13	18	3	0	0	21	17.8571428571429	13.7174211248285	6	5	11	7	6	11	6	5	12	9	7	13	8	6	9	6	6	6	8	6	13	11	8	5	10	7	18	5	4	8	11	8	21
EuGene.00030351	91082	-	193	740	579	0.908836325449	8	6	8	10	0	0	0	10	10.8108108108108	10.3626943005181	0	0	2	1	1	3	5	4	2	2	1	2	3	2	2	0	0	1	1	0	1	5	4	3	1	0	4	0	0	0	1	0	3
fgenesh2_pg.2_348	101869	-	140	419	420	0.908832106652	12	9	12	12	0	0	0	12	28.6396181384248	21.4285714285714	11	8	6	1	1	1	4	4	7	1	1	0	0	0	0	2	2	1	0	0	0	7	5	7	1	1	1	1	1	0	1	1	1
estExt_fgenesh1_pg.C_360002	78578	-	334	1652	1002	0.908520904967	4	3	4	5	0	0	0	5	2.42130750605327	2.9940119760479	2	2	1	0	0	2	0	0	3	1	0	3	0	0	1	0	0	2	1	1	3	1	1	5	1	1	3	1	1	1	0	0	3
fgenesh2_pg.63_4	112211	-	422	2115	1266	0.908390313065	5	3	4	3	0	0	0	3	2.36406619385343	2.3696682464455	4	2	2	4	2	3	0	0	0	3	1	2	0	0	0	0	0	0	0	0	0	0	0	0	3	1	3	0	0	0	4	2	2
fgenesh2_pg.80_52	113263	-	106	1316	318	0.908188585608	13	3	4	10	0	1	0	11	9.87841945288754	9.43396226415094	9	3	4	1	0	0	1	0	0	1	0	0	0	0	1	1	0	0	1	0	0	0	0	0	0	0	0	7	1	7	0	0	0
estExt_fgenesh1_kg.C_270028	72294	-	159	833	477	0.907700709995	4	3	4	3	0	0	0	3	4.80192076830732	6.28930817610063	1	1	1	0	0	1	0	0	0	0	0	0	0	0	1	1	1	1	0	0	1	3	2	2	0	0	1	2	1	3	0	0	1
fgenesh1_pg.C_scaffold_4000164	59943	-	172	515	516	0.90726681128	9	7	9	7	0	0	0	7	17.4757281553398	13.5658914728682	0	0	3	1	1	3	1	1	2	0	0	3	1	0	4	1	1	1	4	3	4	1	1	2	0	0	2	0	0	1	0	0	2
EuGene.03080003	89422	-	328	1118	984	0.907058823529	4	3	4	2	0	0	0	2	3.5778175313059	3.04878048780488	0	0	0	0	0	0	0	0	0	0	0	0	0	0	0	4	3	2	1	1	0	0	0	0	0	0	0	0	0	0	0	0	0
EuGene.01650003	85870	-	338	1261	1014	0.907012586694	10	6	8	0	0	0	0	0	7.93021411578113	5.91715976331361	1	1	0	6	3	0	0	0	0	6	3	0	0	0	0	2	1	0	0	0	0	2	2	0	6	3	0	6	3	0	6	3	0
EuGene.00240120	88063	-	589	2020	1767	0.906987028302	4	3	4	3	0	0	0	3	1.98019801980198	1.69779286926995	0	0	1	1	1	0	0	0	0	0	0	0	2	1	0	2	1	0	0	0	0	0	0	0	2	2	0	0	0	3	0	0	0
EuGene.00240128	88071	-	404	1427	1212	0.906130634072	8	6	8	2	0	0	0	2	5.60616678346181	4.95049504950495	3	1	0	1	1	0	0	0	1	2	2	0	0	0	0	4	2	0	0	0	0	1	1	0	1	1	0	1	0	0	0	0	0
fgenesh2_pg.13_192	105468	-	223	2073	669	0.905006918021	7	3	4	13	1	0	0	14	3.37674867342016	4.48430493273543	2	0	4	4	0	6	3	1	9	4	1	11	3	1	3	4	0	5	2	0	13	2	0	4	3	0	10	2	0	3	4	1	13
fgenesh1_pg.C_scaffold_27000051	64572	-	284	2268	852	0.904409518314	17	7	9	7	0	0	0	7	7.49559082892416	8.21596244131455	1	1	0	4	2	0	4	2	0	2	2	0	1	1	2	1	1	0	3	1	0	2	2	1	3	3	0	7	2	3	2	2	0
EuGene.00770002	94974	-	307	1227	921	0.904293180288	19	11	15	14	0	0	0	14	15.4849225753871	11.943539630836	0	0	0	0	0	0	0	0	0	18	10	13	0	0	0	0	0	0	15	8	12	0	0	0	0	0	0	0	0	0	0	0	0
fgenesh1_pg.C_scaffold_14000208	62506	-	927	4002	2781	0.904274126456	11	6	8	11	0	0	0	11	2.74862568715642	2.15749730312837	4	2	1	5	1	1	4	2	0	1	1	0	0	0	0	1	1	1	2	1	8	3	1	0	3	2	2	1	1	1	2	1	1
fgenesh2_pg.23_18	107345	-	298	1401	894	0.903930131004	15	7	10	22	0	0	0	22	10.7066381156317	7.82997762863535	11	4	7	12	6	6	15	8	16	15	8	16	13	6	5	15	8	13	15	8	10	11	6	7	15	8	20	8	4	10	15	8	18
fgenesh1_pg.C_scaffold_1000355	58636	-	151	635	453	0.903623009505	7	4	5	11	0	0	0	11	11.0236220472441	8.83002207505519	1	1	5	1	1	1	0	0	0	7	4	7	6	3	8	5	3	10	7	4	8	0	0	0	0	0	0	1	1	0	0	0	1
fgenesh2_pg.4_244	102834	-	251	969	753	0.903502035174	5	3	4	2	0	0	0	2	5.15995872033024	3.98406374501992	0	0	0	3	2	0	2	1	1	1	1	0	1	1	0	0	0	0	0	0	0	0	0	0	1	1	1	0	0	1	1	1	0
fgenesh1_pg.C_scaffold_3000038	59422	-	400	1726	1200	0.903050161422	16	9	12	12	0	0	0	12	9.26998841251448	7.5	11	6	4	8	3	4	13	8	8	0	0	0	3	1	6	5	2	8	5	3	1	1	0	0	0	0	1	7	3	8	2	0	1
e_gw1.22.12.1	36552	-	1275	5481	3825	0.902972721707	5	3	4	1	0	0	0	1	0.912242291552636	0.784313725490196	2	1	0	3	2	0	3	2	0	3	2	0	3	2	0	5	3	0	3	2	0	4	3	0	3	2	0	3	2	0	3	2	0
EuGene.00130108	85235	-	710	2342	2130	0.902864222749	31	23	31	12	0	1	0	13	13.2365499573015	10.7981220657277	4	3	2	1	1	1	1	1	1	4	3	0	1	1	0	19	15	8	2	2	0	2	1	0	0	0	1	17	12	8	0	0	1
fgenesh1_pg.C_scaffold_3000053	59437	-	453	1646	1359	0.902680280791	4	3	4	6	0	0	0	6	2.43013365735115	2.2075055187638	1	1	4	2	1	3	1	1	0	1	1	2	1	1	2	2	2	3	1	1	2	1	1	2	1	1	3	1	1	3	2	1	3
fgenesh2_pg.13_14	105290	-	569	10147	1707	0.902672402114	37	12	16	3	1	0	0	4	3.64639795013304	7.0298769771529	9	2	0	9	1	0	4	0	0	16	4	2	9	1	0	3	1	0	11	2	0	5	0	0	6	1	1	11	2	0	10	0	1
estExt_fgenesh2_pg.C_580040	118032	SP	540	2470	1620	0.902360687329	12	6	8	5	0	0	0	5	4.8582995951417	3.7037037037037	0	0	0	8	4	4	1	1	0	11	5	5	0	0	0	0	0	0	0	0	0	9	4	4	0	0	0	0	0	0	0	0	1
fgenesh2_pg.6_101	103442	-	223	1041	669	0.902307293467	6	3	4	1	0	0	0	1	5.76368876080692	4.48430493273543	1	0	1	1	0	1	1	0	0	2	0	1	6	3	1	1	0	0	2	0	0	0	0	1	2	0	0	2	0	1	1	0	0
EuGene.00070054	95149	-	154	596	462	0.901050788091	5	3	4	17	0	0	0	17	8.38926174496644	6.49350649350649	0	0	6	0	0	4	4	2	9	0	0	4	0	0	4	0	0	3	0	0	1	0	0	5	0	0	4	0	0	2	0	0	2
fgenesh2_pg.28_1	108186	-	369	1257	1107	0.901041530711	4	3	4	1	0	0	0	1	3.18217979315831	2.710027100271	0	0	0	0	0	0	0	0	0	0	0	0	0	0	0	0	0	0	0	0	0	0	0	0	0	0	0	0	0	0	0	0	0
fgenesh2_pg.25_154	107853	-	292	1121	876	0.90103908956	7	3	5	4	0	0	0	4	6.24442462087422	3.42465753424658	1	0	0	5	2	3	0	0	1	0	0	0	0	0	0	0	0	0	0	0	0	7	3	4	0	0	1	7	3	4	2	1	1
fgenesh2_pg.11_145	104911	-	582	2024	1746	0.900530049743	25	16	21	4	0	0	0	4	12.3517786561265	9.16380297823597	3	3	0	8	4	1	1	0	1	7	3	4	1	0	0	1	1	0	7	5	3	16	9	1	6	4	1	1	0	0	9	6	0
EuGene.00070194	95289	-	885	3527	2655	0.900460317979	12	6	8	0	0	0	0	0	3.40232492203005	2.25988700564972	4	2	0	0	0	0	0	0	0	6	3	0	1	1	0	0	0	0	2	2	0	3	2	0	4	0	0	0	0	0	3	0	0
EuGene.00330060	89855	-	326	1164	978	0.900327907595	5	3	4	1	1	0	0	2	4.29553264604811	3.06748466257669	2	1	0	2	1	0	2	1	1	2	1	1	0	0	0	2	1	0	2	1	1	3	2	1	1	0	0	3	2	1	1	0	0
fgenesh1_pg.C_scaffold_52000040	67326	-	337	1341	1011	0.899237208239	14	9	11	8	0	0	0	8	10.4399701715138	8.90207715133531	9	7	5	6	4	3	4	3	4	6	4	2	7	5	3	7	5	4	4	3	2	5	3	2	6	4	4	5	4	4	6	4	4
fgenesh2_pg.63_9	112216	-	957	3676	2871	0.899167018772	15	9	12	16	1	1	0	18	4.08052230685528	3.13479623824451	3	1	10	2	1	3	9	4	13	2	1	3	8	1	13	1	0	1	6	1	14	5	0	7	2	1	2	2	1	1	1	0	2
estExt_fgenesh1_pg.C_80038	77108	-	595	4515	1785	0.898956395114	12	3	4	8	0	2	0	10	2.6578073089701	1.68067226890756	3	0	2	2	1	4	7	2	6	4	1	3	2	0	3	0	0	2	3	2	6	1	1	6	2	0	2	2	0	0	2	0	3
fgenesh1_pg.C_scaffold_60000001	67905	-	163	584	489	0.898600366149	5	3	4	13	0	0	0	13	8.56164383561644	6.13496932515337	1	1	3	4	2	2	0	0	2	3	2	9	0	0	5	3	2	9	4	3	9	3	2	9	4	3	9	0	0	0	4	2	8
EuGene.00270131	88580	-	583	2261	1749	0.897830824089	6	3	4	3	0	0	0	3	2.65369305616984	1.71526586620926	3	2	2	1	1	0	3	2	1	0	0	0	2	1	0	3	2	1	2	1	0	1	1	0	0	0	0	0	0	1	0	0	0
EuGene.01680001	85878	-	329	1502	987	0.897762176393	2	2	2	1	0	0	0	1	1.33155792276964	2.02634245187437	1	1	0	0	0	0	2	2	2	1	1	0	2	2	1	2	2	1	1	1	1	0	0	0	1	1	1	1	1	0	1	1	0
fgenesh1_pg.C_scaffold_48000013	66935	-	368	2341	1104	0.897591464212	6	3	4	1	0	0	0	1	2.56300726185391	2.71739130434783	5	2	1	2	1	1	2	0	1	4	2	1	2	0	1	3	2	1	4	1	0	2	0	1	2	1	0	2	1	0	2	1	0
fgenesh1_pg.C_scaffold_257000001	70227	-	273	888	819	0.896838543686	4	3	4	5	0	0	0	5	4.50450450450451	3.66300366300366	0	0	0	0	0	0	4	3	4	0	0	0	0	0	0	0	0	0	4	3	5	0	0	0	0	0	0	0	0	0	0	0	0
estExt_fgenesh1_pm.C_130022	74599	SSP	130	1110	390	0.896824809415	14	5	6	8	1	0	0	9	12.6126126126126	12.8205128205128	6	1	1	9	3	4	7	3	1	6	3	1	8	3	1	8	3	0	7	3	0	7	2	0	10	4	2	6	3	0	10	4	0
EuGene.00030167	90898	-	1191	3783	3573	0.896464258884	18	12	16	4	1	1	0	6	4.75812846946868	3.35852225020991	10	7	2	9	6	3	11	6	2	9	6	2	9	6	2	9	6	1	8	5	2	8	5	1	8	5	4	9	6	2	8	5	2
fgenesh1_kg.C_scaffold_113000002	58205	-	173	1452	519	0.895963078292	4	3	4	4	0	0	0	4	2.75482093663912	5.78034682080925	1	1	1	2	2	2	2	2	1	1	1	1	0	0	0	0	0	0	2	2	3	2	1	0	3	3	3	1	1	1	4	3	2
fgenesh2_pg.22_21	107156	-	703	2687	2109	0.895885004865	12	6	8	14	0	0	0	14	4.46594715295869	2.84495021337127	3	1	9	7	4	10	8	2	8	7	4	10	7	2	9	6	2	10	7	1	5	11	5	7	8	4	12	4	1	10	4	1	8
estExt_fgenesh1_pm.C_170024	74783	-	491	2438	1473	0.895603965051	10	3	4	10	0	0	0	10	4.10172272354389	2.03665987780041	0	0	0	1	1	0	1	1	0	0	0	0	1	1	0	1	1	0	0	0	0	11	3	10	1	1	0	1	1	0	1	1	0
EuGene.00170105	86229	-	1003	4339	3009	0.895425776755	37	21	28	3	0	0	0	3	8.52731044019359	6.9790628115653	2	2	1	1	1	1	1	1	0	1	0	0	22	11	0	2	1	0	2	1	0	0	0	0	3	3	0	26	15	1	1	1	1
EuGene.00560034	93107	-	721	2550	2163	0.894490457328	8	6	8	9	1	0	0	10	3.13725490196078	2.77392510402219	0	0	0	0	0	0	0	0	0	0	0	0	7	6	3	0	0	0	0	0	0	0	0	0	0	0	0	1	0	2	0	0	0
EuGene.01070002	84193	-	224	671	672	0.894397939472	4	3	4	10	0	0	0	10	5.96125186289121	4.46428571428571	3	2	7	3	2	8	1	1	6	4	3	6	4	3	10	3	2	9	3	2	8	3	2	7	3	2	10	2	1	3	3	2	8
fgenesh1_pm.C_scaffold_40000006	53349	-	313	1089	939	0.893991521779	12	9	12	21	0	1	0	22	11.0192837465565	9.58466453674121	1	1	1	0	0	1	0	0	1	2	2	11	1	1	1	1	1	1	0	0	1	0	0	2	0	0	1	0	0	1	0	0	1
fgenesh2_pg.40_90	109981	-	445	4385	1335	0.892632670252	40	9	12	3	0	0	0	3	9.12200684150513	6.74157303370787	14	2	1	7	0	1	5	0	2	8	1	1	6	0	1	17	4	1	13	1	1	6	0	1	11	2	1	7	0	0	7	1	1
fgenesh1_pg.C_scaffold_555000001	70360	-	638	1980	1914	0.891531916561	34	24	33	7	0	0	0	7	17.1717171717172	12.5391849529781	0	0	0	12	7	1	9	5	4	12	8	1	7	6	5	7	6	0	6	4	3	22	15	1	18	11	1	5	4	5	17	12	1
fgenesh2_pg.131_3	114250	-	220	910	660	0.890829694323	22	15	20	20	0	2	0	22	24.1758241758242	22.7272727272727	2	1	5	2	1	6	15	10	10	10	6	6	5	2	15	2	1	3	6	3	9	2	1	5	1	0	5	0	0	2	2	1	5
fgenesh1_pg.C_scaffold_4000227	60006	-	254	1006	762	0.8902545097	4	3	4	2	0	0	0	2	3.97614314115308	3.93700787401575	0	0	1	1	1	0	2	1	2	1	1	0	0	0	0	0	0	0	0	0	1	2	1	1	0	0	1	0	0	0	0	0	1
EuGene.00590064	93351	-	333	1283	999	0.889962503605	10	6	8	5	0	0	0	5	7.79423226812159	6.00600600600601	3	1	2	2	1	0	3	1	2	3	2	2	5	3	3	2	1	1	4	2	1	4	2	0	1	0	1	3	1	2	1	0	1
fgenesh2_pg.1_372	101279	-	280	1633	840	0.889822659761	29	15	19	7	0	0	0	7	17.7587262706675	17.8571428571429	6	4	5	15	9	4	8	4	4	8	5	4	10	5	3	6	4	5	7	4	4	8	4	7	7	5	7	7	2	4	8	6	5
fgenesh1_pm.C_scaffold_56000007	53762	SSP	172	730	516	0.889447236181	7	3	4	14	1	0	0	15	9.58904109589041	5.81395348837209	4	1	8	5	2	7	0	0	0	0	0	0	0	0	0	0	0	0	0	0	0	0	0	0	0	0	0	1	1	0	0	0	0
fgenesh2_pg.127_4	114231	-	197	828	591	0.889295115531	7	4	5	7	0	0	0	7	8.45410628019324	6.76818950930626	1	1	2	6	4	4	4	3	5	5	2	2	1	1	3	0	0	0	6	3	4	6	3	3	1	1	2	6	3	3	1	1	2
EuGene.00120085	84951	-	437	1368	1311	0.889181884106	10	6	8	6	0	0	0	6	7.30994152046784	4.5766590389016	1	0	1	0	0	2	2	2	1	1	0	1	1	1	1	2	0	1	2	1	1	1	1	1	7	4	3	6	3	3	4	2	2
fgenesh2_pg.37_117	109588	-	183	844	549	0.887898022347	6	5	6	4	0	0	0	4	7.10900473933649	9.10746812386157	2	2	2	3	2	3	3	3	2	2	2	2	2	2	3	2	2	2	2	2	2	2	2	4	2	2	2	2	2	2	2	2	3
fgenesh1_pg.C_scaffold_10000099	61564	-	171	936	513	0.887236192187	8	4	5	11	0	0	0	11	8.54700854700855	7.79727095516569	1	1	4	1	1	5	1	1	4	3	2	8	3	1	7	1	1	4	1	1	4	1	1	5	1	1	4	1	1	4	1	1	4
EuGene.00180146	86492	-	338	1432	1014	0.886491397422	14	9	12	6	0	0	0	6	9.77653631284916	8.87573964497041	2	1	2	4	2	1	1	0	1	0	0	1	5	3	2	0	0	1	1	0	1	3	1	1	7	4	1	0	0	1	3	1	1
estExt_fgenesh1_kg.C_30121	70844	-	262	1398	786	0.886243773806	4	3	4	5	0	0	0	5	2.86123032904149	3.81679389312977	0	0	1	0	0	1	0	0	1	0	0	2	0	0	1	0	0	1	1	1	1	0	0	1	0	0	1	0	0	1	0	0	1
fgenesh2_pg.2_251	101772	-	637	2143	1911	0.885784431859	12	8	10	3	1	0	0	4	5.5996266915539	4.18628990057562	1	0	0	1	0	0	1	0	0	1	0	0	1	0	0	1	0	0	1	0	0	4	2	0	2	0	0	1	0	0	1	0	0
EuGene.00340002	89934	-	307	1042	921	0.885711606975	5	3	4	3	0	0	0	3	4.79846449136276	3.25732899022801	1	0	1	1	0	2	1	0	1	3	2	1	1	0	1	1	0	2	1	0	1	2	1	1	1	0	1	0	0	0	1	0	1
fgenesh2_pg.141_2	114311	-	106	419	318	0.885419494977	4	4	4	4	0	0	0	4	9.54653937947494	12.5786163522013	1	1	0	0	0	2	0	0	0	0	0	1	0	0	0	0	0	0	0	0	1	0	0	0	0	0	0	3	3	0	0	0	0
e_gw1.6.259.1	33965	-	155	656	465	0.885312867488	5	3	4	7	0	0	0	7	7.6219512195122	6.45161290322581	1	1	1	0	0	2	1	1	1	0	0	1	0	0	0	0	0	5	0	0	3	0	0	0	0	0	1	3	2	4	0	0	1
EuGene.00730028	94815	-	1047	3644	3141	0.885274741385	15	9	12	2	0	0	0	2	4.11635565312843	2.86532951289398	1	0	0	6	4	0	0	0	0	3	2	1	2	1	0	1	0	0	2	0	0	9	4	1	1	0	0	0	0	0	1	0	0
fgenesh1_pg.C_scaffold_81000015	69096	-	236	945	708	0.885049995935	6	3	4	6	0	0	0	6	6.34920634920635	4.23728813559322	2	1	1	0	0	0	3	0	0	2	1	0	1	0	1	4	1	0	0	0	0	4	1	0	0	0	0	3	1	0	0	0	0
estExt_fgenesh2_pg.C_760007	118378	-	843	3941	2529	0.884527426016	5	3	4	6	0	0	0	6	1.26871352448617	1.18623962040332	2	1	4	1	1	0	1	1	0	1	1	4	1	1	0	1	1	0	2	1	1	1	1	0	2	1	0	2	1	7	1	1	0
estExt_fgenesh1_pg.C_400019	78734	-	527	2479	1581	0.884167424932	14	9	12	1	0	0	0	1	5.64743848325938	5.69259962049336	2	2	0	2	2	0	2	2	0	1	1	0	0	0	0	12	8	0	1	1	0	13	8	1	2	2	0	1	1	0	2	2	0
fgenesh2_pg.38_2	109618	-	642	2202	1926	0.883992590822	10	6	8	7	0	0	0	7	4.54132606721163	3.11526479750779	7	4	6	8	4	6	7	4	6	7	4	5	0	0	0	7	4	6	6	4	6	0	0	0	9	6	6	4	1	4	7	4	5
fgenesh2_pg.1_110	101017	-	127	380	381	0.883645424343	4	3	4	10	0	0	0	10	10.5263157894737	7.8740157480315	0	0	0	2	1	8	1	1	0	0	0	0	0	0	0	0	0	0	0	0	0	2	1	6	0	0	0	0	0	0	2	1	5
estExt_fgenesh1_kg.C_450007	72859	-	479	2861	1437	0.882928684374	9	6	8	1	0	0	0	1	3.14575323313527	4.17536534446764	4	3	1	5	4	1	2	1	0	5	4	1	5	3	1	6	5	1	2	1	0	6	4	1	6	5	1	0	0	0	5	4	1
EuGene.00110148	84716	-	375	1345	1125	0.88258302017	4	3	4	3	0	0	0	3	2.97397769516729	2.66666666666667	2	2	1	2	2	0	3	2	0	2	2	0	3	2	0	2	2	0	1	1	0	1	1	1	1	1	2	1	1	0	2	2	0
EuGene.00880022	95733	-	406	1803	1218	0.881728045326	5	3	4	4	0	0	0	4	2.77315585135885	2.46305418719212	2	1	4	2	1	0	0	0	0	0	0	0	0	0	0	0	0	0	0	0	0	0	0	0	0	0	0	1	1	0	0	0	0
EuGene.00710029	94700	-	695	2365	2085	0.8816997887	22	15	20	8	1	0	0	9	9.30232558139535	7.19424460431655	6	4	3	9	7	3	5	4	0	7	6	2	8	7	2	6	4	4	7	6	4	4	3	3	6	5	5	4	3	4	6	4	3
EuGene.00040115	92310	-	143	606	429	0.881442262583	9	5	6	11	0	1	0	12	14.8514851485149	11.6550116550117	1	1	7	0	0	1	1	1	2	1	1	4	0	0	0	3	2	7	0	0	0	6	4	7	1	1	1	1	1	2	0	0	1
fgenesh2_pg.124_2	114208	-	403	2709	1209	0.880989180835	11	5	7	3	0	0	0	3	4.06053894425987	4.13564929693962	1	0	0	8	4	3	1	0	0	10	5	3	0	0	0	0	0	0	9	5	3	10	5	2	10	5	2	0	0	0	10	5	2
estExt_fgenesh1_pg.C_110151	77338	SP	317	1632	951	0.880342138669	5	3	4	6	0	0	0	6	3.06372549019608	3.15457413249211	2	1	3	0	0	0	1	1	0	0	0	0	0	0	0	2	1	1	0	0	0	1	1	4	0	0	0	1	1	0	0	0	0
estExt_fgenesh1_kg.C_430010	72825	SP	383	2924	1149	0.880106060985	6	3	4	6	0	0	0	6	2.05198358413133	2.61096605744125	4	2	4	1	0	1	1	0	1	1	0	1	5	2	4	3	1	2	4	2	3	2	0	0	3	0	0	2	0	0	1	0	0
fgenesh1_pg.C_scaffold_46000028	66773	-	127	380	381	0.878959276018	4	3	4	5	0	0	0	5	10.5263157894737	7.8740157480315	1	1	3	1	1	3	0	0	1	0	0	2	1	0	1	1	1	2	1	0	1	1	0	1	2	2	3	0	0	0	1	1	2
fgenesh2_pg.10_97	104628	-	591	2298	1773	0.878534965607	14	10	13	0	0	0	0	0	6.09225413402959	5.64015792442188	0	0	0	1	1	0	2	1	0	1	1	0	1	1	0	1	1	0	1	1	0	0	0	0	2	1	0	1	1	0	1	1	0
fgenesh1_pg.C_scaffold_12000181	62088	-	203	608	609	0.878066037736	8	6	8	9	0	1	0	10	13.1578947368421	9.85221674876847	5	3	1	0	0	0	5	3	3	1	1	2	0	0	2	0	0	2	2	2	3	0	0	3	1	1	3	0	0	2	0	0	0
EuGene.00020462	89331	-	467	1857	1401	0.878021775235	7	3	4	14	0	0	0	14	3.76952073236403	2.14132762312634	6	3	11	3	1	5	0	0	1	2	1	3	0	0	1	5	2	2	0	0	1	0	0	2	0	0	1	0	0	1	0	0	1
fgenesh2_pg.21_26	106996	-	143	1339	429	0.877803816538	8	3	4	0	0	0	0	0	5.97460791635549	6.99300699300699	8	3	0	0	0	0	0	0	0	1	0	0	8	3	0	8	3	0	0	0	0	8	3	0	0	0	0	0	0	0	0	0	0
fgenesh1_pg.C_scaffold_25000073	64301	-	377	1319	1131	0.876926592692	16	9	12	3	0	0	0	3	12.1304018195603	7.95755968169761	8	4	3	0	0	0	0	0	0	1	1	0	0	0	0	15	8	3	0	0	0	0	0	0	0	0	0	0	0	0	0	0	0
fgenesh2_pg.2_540	102061	-	383	1247	1149	0.876421341997	6	4	5	3	0	0	0	3	4.81154771451484	3.48128807658834	3	1	0	2	1	0	4	3	0	2	1	1	2	1	0	2	1	0	3	2	0	3	2	0	3	2	0	2	1	1	2	1	0
fgenesh2_pg.94_12	113776	-	192	1691	576	0.876370887338	22	3	4	9	0	0	0	9	13.010053222945	5.20833333333333	6	1	1	6	0	1	15	2	5	5	0	2	8	1	2	3	1	0	12	1	6	4	1	2	6	1	1	8	2	6	5	1	1
fgenesh1_pg.C_scaffold_40000007	66132	-	293	878	879	0.875993229115	17	13	17	26	2	4	0	32	19.3621867881549	14.7895335608646	4	3	10	1	1	13	0	0	5	1	1	7	4	3	19	6	5	9	3	1	10	10	7	10	1	1	12	1	1	6	1	1	11
EuGene.00620031	93878	-	232	2691	696	0.875598086124	13	3	4	3	0	0	0	3	4.83091787439614	4.31034482758621	1	0	0	1	1	0	0	0	0	1	0	0	2	1	0	1	0	0	1	0	0	1	0	0	3	1	3	0	0	0	1	1	1
EuGene.00120216	85082	-	318	1194	954	0.875481463649	6	4	5	5	0	0	0	5	5.0251256281407	4.19287211740042	4	2	1	4	4	0	3	2	0	4	3	1	5	4	0	2	2	1	3	2	0	3	2	0	2	2	1	5	4	0	2	2	1
NFE_fgenesh2_pg.14_45	123276	-	382	1586	1146	0.875209778824	11	6	9	2	0	0	0	2	6.93568726355612	5.23560209424084	8	5	2	9	4	0	6	1	0	6	1	1	5	0	0	9	4	0	5	0	0	9	4	0	9	4	0	6	1	2	9	4	0
fgenesh1_pg.C_scaffold_6000181	60613	-	301	1161	903	0.87442791762	9	6	8	11	0	0	0	11	7.75193798449612	6.64451827242525	7	5	4	3	2	3	5	3	5	1	1	2	2	2	3	4	3	2	2	2	3	2	1	2	5	4	3	0	0	2	4	3	3
fgenesh2_pg.52_80	111331	-	165	1869	495	0.874362244898	15	3	4	5	0	0	0	5	8.02568218298555	6.06060606060606	0	0	0	1	1	0	12	2	4	0	0	0	0	0	0	0	0	1	0	0	0	0	0	0	1	0	1	0	0	0	0	0	0
fgenesh2_pg.6_120	103461	-	673	3846	2019	0.874358573439	5	3	4	2	0	0	0	2	1.30005200208008	1.48588410104012	1	1	0	0	0	0	2	2	1	1	1	0	1	1	1	1	1	0	0	0	0	1	1	0	1	1	0	1	1	0	1	1	0
fgenesh2_pg.21_81	107051	-	232	695	696	0.874207924239	23	17	23	15	0	0	0	15	33.0935251798561	24.4252873563218	12	9	11	3	2	1	3	2	0	3	2	1	2	1	0	6	5	9	3	2	0	3	2	0	6	3	1	3	2	0	3	2	1
fgenesh2_pg.10_140	104671	-	190	819	570	0.874037154508	10	6	8	13	0	1	0	14	12.2100122100122	10.5263157894737	2	2	0	0	0	4	2	0	2	1	1	0	0	0	0	2	1	3	2	2	3	2	2	0	1	1	0	0	0	3	1	1	0
estExt_fgenesh2_pg.C_200078	116583	-	1084	5530	3252	0.87381981823	11	6	8	1	1	1	0	3	1.98915009041591	1.8450184501845	1	1	0	3	2	0	4	3	1	1	0	2	1	1	0	3	2	0	2	1	0	1	1	0	2	1	2	4	2	0	1	0	3
EuGene.00010452	87124	-	549	1897	1647	0.87374124534	17	9	12	8	0	0	0	8	8.96151818661044	5.46448087431694	12	5	2	13	6	2	13	6	2	13	6	2	12	5	2	13	6	2	13	9	6	13	6	2	13	6	2	14	6	2	13	6	2
fgenesh1_pg.C_scaffold_56000029	67653	-	252	1017	756	0.872803855349	6	3	4	1	0	0	0	1	5.89970501474926	3.96825396825397	5	2	1	2	1	0	1	1	0	3	1	1	4	1	1	4	2	1	6	3	1	5	2	1	2	1	0	1	1	0	2	1	0
fgenesh2_pg.4_210	102800	-	227	2322	681	0.872577927548	26	7	9	9	0	0	0	9	11.1972437553833	10.2790014684288	1	0	0	1	0	1	6	3	2	3	0	0	2	1	1	0	0	1	1	0	1	1	0	0	5	2	1	20	5	6	1	0	0
fgenesh1_pg.C_scaffold_12000190	62097	-	210	868	630	0.872421800301	5	3	4	4	0	0	0	4	5.76036866359447	4.76190476190476	1	0	1	1	0	0	1	1	1	0	0	0	1	0	1	1	1	1	0	0	1	0	0	1	1	1	0	0	0	1	1	1	0
fgenesh2_pg.75_25	112994	-	238	1593	714	0.872017353579	8	3	4	8	0	0	0	8	5.02197112366604	4.20168067226891	1	1	1	0	0	1	5	2	0	0	0	0	0	0	0	1	1	0	0	0	0	2	1	6	1	1	0	2	1	0	0	0	0
fgenesh1_pg.C_scaffold_20000110	63541	-	209	810	627	0.871963771099	9	3	4	3	0	0	0	3	11.1111111111111	4.78468899521531	9	3	1	0	0	1	8	2	0	8	2	1	8	2	0	7	2	1	8	2	0	7	2	1	8	2	1	6	2	1	7	1	0
fgenesh2_pg.8_106	104095	-	190	900	570	0.87189292543	5	3	4	7	0	0	0	7	5.55555555555556	5.26315789473684	1	1	6	2	1	0	0	0	0	0	0	0	0	0	0	0	0	0	1	0	6	1	0	0	0	0	0	0	0	0	0	0	0
fgenesh2_pg.64_21	112297	-	116	393	348	0.871765287622	4	3	4	1	0	0	0	1	10.1781170483461	8.62068965517241	0	0	0	1	1	0	1	1	0	0	0	0	1	1	0	3	3	1	2	2	1	0	0	0	0	0	0	1	1	0	0	0	0
EuGene.02360001	87768	-	277	1013	831	0.871251595983	8	6	8	0	0	0	0	0	7.89733464955577	7.2202166064982	4	4	0	0	0	0	7	5	0	0	0	0	7	5	0	7	5	0	0	0	0	8	6	0	0	0	0	0	0	0	0	0	0
fgenesh2_pg.55_51	111598	-	188	673	564	0.870672563672	8	6	8	10	0	0	0	10	11.8870728083209	10.6382978723404	7	5	8	0	0	1	0	0	1	0	0	2	1	1	1	0	0	1	1	1	1	0	0	1	0	0	1	0	0	1	0	0	1
fgenesh2_pg.153_9	114382	-	251	1101	753	0.870359794403	9	3	4	4	0	0	0	4	8.17438692098093	3.98406374501992	1	1	0	5	2	0	0	0	0	3	1	0	4	1	0	2	1	0	3	1	0	2	1	0	3	2	2	1	0	0	2	1	0
EuGene.00020250	89119	SSP	217	815	651	0.870051521423	4	3	4	10	0	0	0	10	4.9079754601227	4.60829493087558	2	1	1	3	1	0	3	1	2	2	0	2	3	1	2	4	2	1	3	1	1	3	1	2	3	1	1	3	1	1	3	1	1
EuGene.00170144	86268	-	656	2421	1968	0.870009176851	15	11	15	4	0	0	0	4	6.19578686493185	5.58943089430894	9	7	0	7	6	0	7	6	1	10	6	2	8	5	1	6	5	0	5	4	2	6	5	0	7	4	1	9	8	3	5	4	1
fgenesh2_pg.3_124	102252	-	659	1976	1977	0.869254223807	28	20	28	12	0	1	0	13	14.17004048583	10.1163378856854	17	12	4	17	11	5	19	13	4	16	10	5	17	12	6	19	13	4	19	12	4	17	11	7	17	11	4	18	12	3	17	11	4
fgenesh2_pg.75_15	112984	-	487	1604	1461	0.86908846544	26	19	25	13	0	0	0	13	16.2094763092269	13.0047912388775	15	11	2	7	5	4	3	2	4	1	1	2	2	1	2	1	1	1	3	3	1	11	8	2	4	4	1	4	3	2	2	2	1
estExt_fgenesh2_pg.C_570068	118018	SP	387	2324	1161	0.869077306733	24	15	19	2	0	0	0	2	10.3270223752151	12.9198966408269	19	14	1	7	4	0	7	4	1	7	4	2	8	4	1	21	15	0	8	4	0	7	4	0	8	4	1	8	4	0	7	4	0
fgenesh1_pg.C_scaffold_40000080	66205	-	140	502	420	0.867930963913	4	3	4	5	0	0	0	5	7.96812749003984	7.14285714285714	2	1	2	0	0	0	0	0	0	0	0	2	0	0	1	2	1	3	0	0	2	0	0	0	1	1	1	0	0	0	0	0	1
fgenesh2_pg.12_225	105266	SSP	285	1973	855	0.866834170854	5	3	4	4	1	0	0	5	2.53421186011151	3.50877192982456	0	0	0	0	0	0	3	2	1	2	1	1	0	0	0	0	0	0	0	0	0	1	0	0	0	0	0	2	1	3	0	0	0
fgenesh1_pg.C_scaffold_1000029	58310	-	281	973	843	0.866315610668	12	9	12	18	0	0	0	18	12.3329907502569	10.6761565836299	5	5	4	3	3	2	5	5	2	3	3	8	2	2	2	2	1	1	4	4	7	2	2	2	5	5	3	2	2	1	4	4	2
fgenesh1_pg.C_scaffold_38000103	65983	-	116	347	348	0.866004642765	7	5	7	10	0	0	0	10	20.1729106628242	14.367816091954	2	1	2	1	1	4	1	1	3	0	0	1	1	1	0	1	1	1	0	0	0	3	2	6	1	1	0	1	1	2	0	0	0
fgenesh2_pg.23_150	107477	-	335	1139	1005	0.865825165261	9	7	9	12	0	0	0	12	7.90166812993854	6.96517412935323	3	3	0	3	3	1	3	3	0	4	3	8	3	3	0	3	3	0	3	3	0	7	6	6	3	3	0	1	1	0	3	3	0
fgenesh1_pg.C_scaffold_14000075	62373	-	226	677	678	0.865450399088	3	2	3	4	0	0	0	4	4.43131462333826	2.94985250737463	3	2	1	3	2	2	1	0	0	1	0	1	1	0	1	1	0	1	1	0	0	3	2	2	1	0	2	3	2	2	1	0	3
fgenesh2_pg.9_203	104448	-	597	2502	1791	0.86542257312	18	11	16	10	0	0	0	10	7.19424460431655	6.14182021217197	6	1	2	6	3	4	3	1	1	7	3	3	6	2	4	4	1	1	7	4	4	7	3	3	6	4	6	3	1	1	4	2	4
EuGene.00390096	90715	-	483	2133	1449	0.865025197413	14	7	9	7	0	0	0	7	6.56352555086732	4.83091787439614	4	3	0	7	5	4	3	2	4	3	1	2	2	2	3	3	1	1	6	4	2	6	3	2	6	3	5	5	2	2	4	2	4
EuGene.00930029	96110	-	389	1259	1167	0.864807182808	9	6	8	4	1	0	0	5	7.14853057982526	5.1413881748072	0	0	3	3	2	0	8	4	1	2	1	2	3	2	0	2	1	2	3	2	1	0	0	1	0	0	1	3	2	0	1	0	0
EuGene.00030197	90928	-	378	1422	1134	0.864445285877	13	6	8	9	0	0	0	9	9.14205344585091	5.29100529100529	5	2	7	0	0	0	12	5	6	0	0	0	0	0	0	0	0	0	0	0	0	0	0	0	0	0	0	0	0	0	0	0	0
EuGene.00020300	89169	-	139	721	417	0.864291598023	6	3	4	4	0	0	0	4	8.32177531206657	7.19424460431655	1	1	0	1	1	0	5	3	3	3	1	1	4	3	3	1	1	0	1	1	0	5	3	2	1	1	0	5	3	3	1	1	0
fgenesh1_pg.C_scaffold_12000127	62034	-	1191	4311	3573	0.864033260702	8	3	4	0	0	0	0	0	1.85571793087451	0.839630562552477	0	0	0	6	3	0	0	0	0	0	0	0	0	0	0	0	0	0	0	0	0	0	0	0	1	0	0	0	0	0	0	0	0
fgenesh2_pg.2_571	102092	-	182	735	546	0.863815065262	4	3	4	5	0	0	0	5	5.4421768707483	5.49450549450549	2	2	3	2	2	2	1	0	1	2	2	2	0	0	2	2	2	3	3	3	3	2	2	2	2	2	2	0	0	1	2	2	2
EuGene.00640058	94032	-	300	959	900	0.863397882286	13	9	12	10	0	0	0	10	13.555787278415	10	4	2	2	1	0	1	10	6	6	6	3	3	6	4	4	1	0	0	8	4	0	4	2	4	1	0	0	4	2	4	1	0	1
fgenesh2_pg.5_345	103306	SP	329	1724	987	0.862957701563	23	5	7	10	1	0	0	11	13.3410672853828	5.06585612968592	0	0	0	0	0	0	0	0	0	1	1	0	0	0	0	0	0	0	0	0	0	18	5	8	1	1	0	18	5	8	1	1	0
fgenesh2_pg.33_137	109034	-	953	3175	2859	0.862933493469	7	3	4	3	2	0	0	5	2.20472440944882	1.04931794333683	1	0	2	1	0	1	1	0	2	1	0	2	1	0	2	1	0	2	1	0	3	1	0	2	1	0	3	1	0	1	1	0	1
EuGene.00220129	87712	-	391	1290	1173	0.862788144896	4	3	4	1	0	0	0	1	3.10077519379845	2.55754475703325	1	0	0	0	0	0	0	0	0	3	3	1	0	0	0	0	0	0	3	3	1	0	0	0	0	0	0	0	0	0	0	0	0
fgenesh1_pg.C_scaffold_42000034	66373	-	243	1239	729	0.862592723419	12	3	4	2	0	0	0	2	9.68523002421308	4.11522633744856	0	0	0	7	2	0	1	1	0	2	0	0	0	0	0	4	1	0	0	0	0	6	1	1	2	1	0	0	0	0	2	1	0
fgenesh1_pm.C_scaffold_27000017	52939	-	89	3174	267	0.862516073725	10	3	4	7	0	0	0	7	3.15059861373661	11.2359550561798	0	0	1	1	0	0	3	0	0	0	0	0	1	0	0	0	0	0	1	0	0	1	0	0	2	0	1	3	3	4	1	0	0
fgenesh2_pg.26_9	107905	-	159	538	477	0.862232351706	3	2	3	9	1	0	0	10	5.57620817843866	4.19287211740042	0	0	8	0	0	8	2	1	8	0	0	8	0	0	8	0	0	9	1	0	2	0	0	8	1	1	8	0	0	5	0	0	8
EuGene.00160200	86087	-	354	1490	1062	0.862026237104	11	6	8	4	0	0	0	4	7.38255033557047	5.64971751412429	5	3	2	4	2	1	6	4	2	3	1	0	4	2	1	5	3	2	3	1	0	3	2	0	1	0	0	1	0	1	1	0	0
EuGene.00050242	93598	-	442	1325	1326	0.861646705739	12	10	12	17	0	0	0	17	9.05660377358491	7.54147812971342	1	1	1	1	1	1	6	6	7	1	1	1	1	1	2	7	6	13	8	6	13	6	5	9	1	1	2	0	0	0	1	1	2
fgenesh1_pg.C_scaffold_4000027	59806	-	278	833	834	0.860846306838	8	6	8	7	0	0	0	7	9.60384153661465	7.19424460431655	0	0	0	2	2	1	3	3	1	0	0	0	0	0	0	1	1	1	0	0	0	0	0	0	3	2	3	0	0	0	4	3	2
fgenesh2_pg.77_18	113094	-	426	1352	1278	0.860163329231	14	11	14	6	0	0	0	6	10.3550295857988	8.60719874804382	0	0	0	2	2	0	0	0	0	2	2	0	0	0	0	0	0	0	1	1	0	9	6	6	0	0	1	0	0	0	0	0	0
EuGene.00300059	89481	-	53	158	159	0.859917281065	4	3	4	18	0	0	0	18	25.3164556962025	18.8679245283019	0	0	2	2	2	5	1	1	2	1	1	4	3	2	11	1	1	4	3	2	9	1	1	4	1	1	5	1	1	8	2	2	5
fgenesh1_pg.C_scaffold_16000016	62748	-	403	1208	1209	0.859605561862	8	6	8	5	0	0	0	5	6.62251655629139	4.96277915632754	2	1	2	2	2	1	3	2	3	0	0	2	2	1	1	0	0	1	3	2	3	1	1	0	2	2	1	2	1	0	0	0	1
DJO_fgenesh2_pg.77_21	124209	SP	688	2291	2064	0.859119427171	4	3	4	1	0	0	0	1	1.74596246180707	1.45348837209302	1	1	1	0	0	0	2	2	0	1	1	0	0	0	0	1	1	0	1	1	0	1	1	0	1	1	0	1	1	0	1	1	0
fgenesh1_pg.C_scaffold_66000027	68368	-	325	974	975	0.858741905643	21	16	21	3	0	0	0	3	21.5605749486653	16.4102564102564	4	4	0	9	7	1	0	0	0	0	0	0	0	0	0	4	3	0	9	7	0	3	3	0	1	1	0	8	6	2	8	6	1
fgenesh2_pg.10_22	104553	-	463	1536	1389	0.85809517931	8	6	8	5	1	0	0	6	5.20833333333333	4.31965442764579	3	3	1	3	3	1	2	2	2	1	1	0	4	3	2	3	3	1	3	3	1	2	2	2	3	3	3	2	2	1	4	4	2
fgenesh2_pg.20_58	106837	-	258	2204	774	0.857997341604	17	3	4	10	0	1	0	11	7.71324863883848	3.87596899224806	2	0	1	9	1	3	1	1	1	10	1	3	1	0	2	8	2	4	1	0	0	4	0	0	1	0	1	8	1	4	9	1	3
EuGene.00990014	96233	-	394	1396	1182	0.85760908981	4	3	4	3	0	0	0	3	2.86532951289398	2.53807106598985	0	0	0	0	0	0	0	0	0	0	0	0	0	0	0	0	0	0	4	3	3	0	0	0	0	0	0	0	0	0	0	0	0
fgenesh1_pg.C_scaffold_3000158	59542	-	459	2006	1377	0.856822755659	7	4	5	5	0	0	0	5	3.48953140578265	2.90486564996369	6	3	2	1	1	1	2	2	1	5	3	2	3	3	0	5	2	2	5	2	2	4	1	1	3	3	0	4	2	2	3	3	0
fgenesh2_pg.22_46	107181	-	220	1008	660	0.856475069252	6	3	4	4	0	0	0	4	5.95238095238095	4.54545454545455	1	1	2	3	1	3	3	1	3	4	2	2	1	1	1	0	0	1	0	0	0	2	1	1	3	2	2	2	1	1	2	1	3
fgenesh2_pg.15_164	105914	-	121	429	363	0.856232294618	4	3	4	13	0	0	0	13	9.32400932400932	8.26446280991736	0	0	0	0	0	0	0	0	0	0	0	1	0	0	0	0	0	0	1	1	0	0	0	0	0	0	1	3	2	9	0	0	1
EuGene.00080223	95999	-	412	1652	1236	0.855627700626	18	9	12	4	0	0	0	4	10.8958837772397	7.28155339805825	7	3	0	5	2	1	5	2	0	5	2	0	11	7	3	5	3	0	5	2	0	6	2	0	4	2	0	5	2	0	4	2	0
fgenesh2_pg.16_81	106075	-	522	1833	1566	0.855032822757	10	6	8	4	0	0	0	4	5.45553737043099	3.83141762452107	2	2	2	3	1	1	5	4	0	3	1	2	3	2	1	2	1	1	1	1	0	6	3	1	4	2	1	1	0	0	4	2	1
NFE_fgenesh1_pg.C_scaffold_14000105	123604	-	467	2449	1401	0.85502017855	11	3	4	1	0	0	0	1	4.49162923642303	2.14132762312634	7	3	1	2	0	0	4	0	0	2	0	0	2	0	0	3	0	0	1	0	0	3	0	0	2	0	0	3	0	0	2	0	0
fgenesh2_pg.77_47	113123	-	336	1193	1008	0.854411556437	9	6	8	5	0	0	0	5	7.54400670578374	5.95238095238095	0	0	2	5	3	1	5	4	3	4	3	1	0	0	1	0	0	1	0	0	1	0	0	1	1	1	1	0	0	1	0	0	2
EuGene.00070091	95186	-	343	1163	1029	0.854360311867	15	12	15	2	0	1	0	3	12.8976784178848	11.6618075801749	8	6	3	9	8	2	5	4	1	8	8	2	9	8	2	11	9	2	6	5	2	11	9	2	9	8	2	3	2	0	9	8	2
EuGene.00360089	90304	-	1128	4949	3384	0.853758941828	6	3	4	4	1	1	0	6	1.21236613457264	0.886524822695035	2	1	5	2	1	4	1	0	5	1	0	5	1	0	6	1	0	5	2	1	5	2	1	5	4	3	4	4	1	6	4	3	4
EuGene.00290106	88829	-	502	2887	1506	0.853395662901	25	7	13	18	1	1	0	20	8.65950813993765	4.64807436918991	16	3	10	19	4	16	18	5	11	19	5	13	14	1	17	16	3	15	14	2	10	17	2	12	20	7	16	17	4	10	17	4	16
fgenesh2_pg.46_75	110697	SSP	185	714	555	0.852581242287	5	3	4	11	0	0	0	11	7.00280112044818	5.40540540540541	3	2	10	4	3	11	1	0	9	3	2	7	3	2	11	3	2	9	3	2	9	3	2	6	3	2	11	1	1	2	3	2	11
EuGene.00990008	96227	-	374	1531	1122	0.852433999695	4	3	4	1	0	0	0	1	2.61267145656434	2.67379679144385	5	3	1	5	3	1	5	3	1	5	3	1	0	0	0	4	2	0	5	3	1	0	0	0	0	0	0	5	3	1	5	3	0
EuGene.00020221	89090	-	212	762	636	0.851778744785	5	3	4	6	0	0	0	6	6.56167979002625	4.71698113207547	1	0	6	0	0	0	2	1	2	0	0	0	0	0	0	4	2	4	0	0	0	1	0	6	0	0	0	1	0	5	0	0	0
fgenesh2_pg.63_55	112262	SP	966	3080	2898	0.851257567554	4	3	4	1	0	0	0	1	1.2987012987013	1.0351966873706	2	1	1	0	0	0	1	0	1	1	0	0	1	0	0	1	1	0	2	1	1	0	0	0	0	0	0	3	2	0	0	0	0
fgenesh1_pg.C_scaffold_15000165	62679	-	986	3731	2958	0.850819672131	9	6	8	5	0	0	0	5	2.41222192441705	2.02839756592292	2	0	0	3	1	1	2	0	1	1	0	1	2	0	1	2	0	1	2	0	1	2	0	1	6	3	2	0	0	2	3	1	1
EuGene.00020224	89093	-	602	2026	1806	0.850503008576	4	3	4	18	0	0	0	18	1.97433366238894	1.66112956810631	0	0	1	0	0	1	0	0	1	0	0	1	1	1	12	0	0	7	0	0	0	3	2	17	0	0	1	0	0	5	0	0	0
EuGene.00020281	89150	-	791	3036	2373	0.849217792517	25	16	21	3	0	0	0	3	8.23451910408432	6.7425200168563	15	11	0	5	3	1	13	10	0	5	4	0	13	10	0	4	2	0	3	1	0	13	9	0	8	6	2	1	1	0	2	1	0
EuGene.00330115	89910	-	427	1280	1281	0.848987313599	16	12	16	6	0	0	0	6	12.5	9.36768149882904	7	5	1	4	3	3	2	1	0	4	3	2	3	2	0	4	3	0	5	3	0	4	3	1	3	2	0	3	2	0	3	2	0
fgenesh2_pg.11_202	104968	-	357	1728	1071	0.848826066124	12	6	8	13	0	0	0	13	6.94444444444444	5.60224089635854	0	0	0	5	3	9	4	3	6	7	5	7	3	2	2	0	0	0	3	2	7	0	0	0	6	3	4	5	3	5	2	1	1
EuGene.00760037	94966	-	147	505	441	0.847421481194	5	4	5	4	0	0	0	4	9.9009900990099	9.0702947845805	1	1	0	4	3	2	1	1	0	4	3	3	4	3	3	1	1	0	2	2	0	1	1	0	1	1	0	1	1	1	3	2	1
fgenesh1_pg.C_scaffold_3000250	59634	-	323	1020	969	0.847386841563	6	3	4	14	0	0	0	14	5.88235294117647	3.09597523219814	0	0	2	0	0	1	0	0	1	4	3	7	0	0	3	0	0	0	0	0	2	6	3	8	0	0	1	5	2	8	0	0	1
fgenesh1_pg.C_scaffold_17000027	62936	-	283	890	849	0.847044607794	4	3	4	2	0	0	0	2	4.49438202247191	3.53356890459364	0	0	0	4	3	2	4	3	1	0	0	0	0	0	0	0	0	0	2	1	1	0	0	0	0	0	0	0	0	0	4	3	2
fgenesh1_pg.C_scaffold_81000045	69126	-	276	1055	828	0.846656801679	4	3	4	7	0	0	0	7	3.7914691943128	3.6231884057971	3	2	2	1	0	3	0	0	3	1	0	4	0	0	0	3	2	5	0	0	1	1	0	7	1	0	4	0	0	2	1	0	1
EuGene.00040112	92307	-	191	1119	573	0.846211217184	10	3	4	8	0	1	0	9	8.93655049151028	5.23560209424084	3	1	2	1	0	0	4	1	1	2	0	2	0	0	0	4	1	2	1	0	0	4	1	5	1	0	0	1	0	0	1	0	0
EuGene.00120002	84868	-	198	948	594	0.846043165468	5	3	4	2	0	0	0	2	5.27426160337553	5.05050505050505	0	0	0	2	2	0	0	0	0	0	0	2	1	1	2	0	0	1	0	0	2	1	1	0	1	0	0	0	0	0	2	1	0
EuGene.00210031	87460	-	1014	4218	3042	0.845946851838	28	17	23	7	0	0	0	7	6.63821716453295	5.58842866535174	11	8	4	12	7	4	12	8	5	11	7	4	2	1	1	10	7	4	3	1	2	2	0	2	10	7	4	11	6	4	9	6	4
EuGene.00290080	88803	-	160	653	480	0.845517625922	11	5	7	11	0	1	0	12	16.8453292496172	10.4166666666667	7	4	0	8	4	3	0	0	0	1	0	0	1	0	0	1	0	1	0	0	0	10	5	1	1	0	0	5	2	0	3	1	0
EuGene.00750042	94929	-	325	2096	975	0.845347000805	24	11	14	22	0	0	0	22	11.4503816793893	11.2820512820513	4	1	3	6	2	3	3	1	3	8	2	3	5	1	2	5	1	4	16	6	16	9	3	2	5	1	2	5	2	3	5	1	2
fgenesh1_pg.C_scaffold_21000083	63681	-	364	1113	1092	0.845170713894	4	3	4	0	0	0	0	0	3.59389038634322	2.74725274725275	0	0	0	1	0	0	0	0	0	1	1	0	0	0	0	0	0	0	0	0	0	1	1	0	2	2	0	0	0	0	0	0	0
fgenesh2_pg.46_9	110631	-	390	1757	1170	0.844936708861	24	10	12	9	0	0	0	9	13.6596471257826	8.54700854700855	15	6	6	16	6	4	18	6	5	13	4	5	14	5	6	16	6	4	14	5	4	14	4	3	20	9	4	14	5	4	16	6	5
EuGene.00430016	91505	-	340	1256	1020	0.844509981851	19	14	18	10	0	0	0	10	15.1273885350318	13.7254901960784	10	8	6	4	2	5	11	8	7	12	10	6	13	10	8	7	5	5	13	10	8	14	10	4	12	10	8	3	1	7	8	5	7
fgenesh2_pg.38_53	109669	-	370	1338	1110	0.844476371286	8	6	8	6	0	0	0	6	5.97907324364723	5.40540540540541	6	5	4	5	4	5	7	5	3	0	0	0	1	1	0	1	1	0	0	0	0	0	0	0	1	1	1	1	1	0	1	1	1
fgenesh2_pg.4_239	102829	-	123	771	369	0.843932322054	10	4	5	0	0	0	0	0	12.970168612192	10.840108401084	0	0	0	3	1	0	0	0	0	1	0	0	0	0	0	0	0	0	0	0	0	0	0	0	1	0	0	0	0	0	1	0	0
EuGene.00380023	90501	-	277	1184	831	0.843926674662	12	9	11	7	0	0	0	7	10.1351351351351	10.8303249097473	4	3	3	6	5	3	5	4	2	7	6	2	4	3	3	4	3	3	6	5	4	4	3	3	6	5	3	5	4	2	6	5	3
EuGene.00020467	89336	-	385	1154	1155	0.843898041965	18	13	18	3	0	0	0	3	15.5979202772964	11.2554112554113	4	2	0	2	0	0	1	0	0	7	5	0	0	0	0	6	4	3	8	6	0	0	0	0	7	5	0	2	2	0	4	2	0
EuGene.01630001	85860	-	232	1440	696	0.843730824299	8	4	5	1	0	0	0	1	5.55555555555556	5.74712643678161	2	1	0	0	0	0	1	0	0	2	1	0	5	3	0	0	0	0	0	0	0	2	0	0	2	0	1	1	1	0	0	0	0
estExt_Genewise1Plus.C_120055	47825	SP	526	2340	1578	0.843381567271	7	3	4	3	0	0	0	3	2.99145299145299	1.90114068441065	1	0	0	0	0	0	2	0	0	0	0	0	1	0	0	5	3	4	2	0	0	1	0	0	1	0	0	6	1	0	0	0	0
EuGene.00070222	95317	-	339	1241	1017	0.843322229376	4	3	4	4	0	0	0	4	3.2232070910556	2.94985250737463	1	1	0	2	2	2	0	0	1	3	3	1	1	1	3	2	2	0	3	2	1	1	1	2	0	0	0	2	2	2	1	1	0
EuGene.00920012	96061	-	506	1764	1518	0.843254191516	4	3	4	3	0	0	0	3	2.26757369614512	1.97628458498024	0	0	2	0	0	0	0	0	0	0	0	1	0	0	0	0	0	0	3	2	2	0	0	1	0	0	0	2	2	0	0	0	0
fgenesh2_pg.2_531	102052	-	332	995	996	0.84314173836	8	6	8	6	1	0	0	7	8.04020100502513	6.02409638554217	1	1	2	4	3	2	1	1	2	2	2	2	3	2	2	1	1	3	3	3	4	1	1	2	1	1	2	2	1	2	2	2	2
fgenesh2_pg.91_5	113671	-	308	1824	924	0.842883548983	10	3	4	5	1	0	0	6	5.48245614035088	3.24675324675325	2	0	3	2	1	2	0	0	0	0	0	2	1	0	1	1	0	1	0	0	1	1	0	1	4	2	2	0	0	1	1	1	3
fgenesh2_pg.66_7	112433	-	439	2602	1317	0.842193981695	36	14	19	8	0	0	0	8	13.8355111452729	10.6302201974184	23	9	4	23	8	3	5	1	0	5	2	0	2	0	0	2	1	0	6	2	0	6	2	0	6	2	1	2	0	0	5	2	1
e_gw1.87.17.1	40847	-	467	6490	1401	0.841942757318	17	3	4	2	0	0	0	2	2.61941448382126	2.14132762312634	12	1	1	13	2	0	11	1	1	10	2	1	12	1	2	14	1	0	13	1	1	13	1	0	14	3	1	12	1	2	13	2	1
EuGene.00680051	94272	-	544	1904	1632	0.841941896558	9	6	8	3	0	0	0	3	4.72689075630252	3.67647058823529	2	2	0	7	4	2	1	1	1	3	3	1	3	3	1	8	6	3	1	1	0	3	3	0	3	3	0	2	2	0	4	3	1
fgenesh1_pg.C_scaffold_28000117	64764	SSP	155	724	465	0.84156416376	6	3	4	4	0	0	0	4	8.28729281767956	6.45161290322581	0	0	0	4	2	6	1	1	0	1	0	0	2	1	0	0	0	0	1	1	0	1	0	0	1	0	0	1	1	0	1	1	0
EuGene.00040009	92204	-	211	834	633	0.84153742414	4	3	4	0	0	0	0	0	4.79616306954436	4.739336492891	3	2	0	1	1	0	1	1	0	3	2	0	2	1	0	3	2	0	2	1	0	4	3	0	3	2	0	3	2	0	3	2	0
estExt_fgenesh1_kg.C_20077	70637	-	301	1157	903	0.840858250102	8	6	8	4	0	0	0	4	6.91443388072602	6.64451827242525	6	5	4	7	6	3	1	1	0	2	2	4	6	5	4	6	5	4	7	5	4	5	4	4	6	5	4	5	4	1	6	5	4
fgenesh2_pg.36_48	109383	-	476	3493	1428	0.840086052349	20	6	8	3	0	0	0	3	5.72573718866304	4.20168067226891	2	0	1	3	0	0	3	0	0	2	0	0	4	3	0	1	0	0	7	0	0	8	3	0	0	0	0	0	0	0	3	0	0
fgenesh2_pg.43_49	110317	-	305	914	915	0.839448278899	10	7	10	8	0	0	0	8	10.9409190371991	7.65027322404372	5	4	3	0	0	3	1	1	1	1	1	0	5	4	1	6	4	2	4	3	2	0	0	0	1	1	0	0	0	2	0	0	0
EuGene.00220163	87746	-	138	738	414	0.838862559242	15	4	6	17	1	0	0	18	20.3252032520325	9.66183574879227	10	5	10	7	1	7	0	0	0	0	0	8	7	1	5	11	3	9	10	5	12	9	3	12	5	1	12	13	5	8	6	0	12
fgenesh2_pg.43_30	110298	-	113	866	339	0.838701560141	7	3	4	3	1	0	0	4	8.08314087759815	8.84955752212389	0	0	0	0	0	0	0	0	0	7	3	2	7	3	0	0	0	0	0	0	0	6	2	1	0	0	0	0	0	1	0	0	0
fgenesh1_pg.C_scaffold_17000031	62940	-	712	4322	2136	0.83855594899	20	9	12	5	1	0	0	6	4.62748727441	4.21348314606742	0	0	0	17	9	4	16	8	3	0	0	0	0	0	0	0	0	0	17	9	5	0	0	0	0	0	0	1	0	0	12	6	1
fgenesh2_pg.100_8	113922	-	190	1994	570	0.83828810854	16	3	4	9	0	0	0	9	8.02407221664995	5.26315789473684	10	1	7	0	0	0	14	3	5	3	0	2	0	0	0	0	0	0	10	1	6	11	1	5	11	3	5	9	2	7	6	1	4
EuGene.00350005	90091	-	260	1137	780	0.83788315049	4	3	4	7	0	0	0	7	3.51802990325418	3.84615384615385	1	1	2	2	2	6	0	0	0	3	2	0	2	2	0	1	1	3	1	1	1	4	3	6	2	2	5	0	0	0	2	2	0
fgenesh1_pg.C_scaffold_26000059	64460	-	129	536	387	0.837875560126	4	3	4	3	0	0	0	3	7.46268656716418	7.75193798449612	0	0	0	2	1	0	2	1	2	2	1	2	0	0	0	3	2	0	1	1	0	2	2	0	2	1	0	2	1	0	2	1	0
EuGene.00270107	88556	-	184	682	552	0.837874027914	4	3	4	21	0	1	0	22	5.86510263929619	5.43478260869565	0	0	7	0	0	8	0	0	2	0	0	3	1	1	2	0	0	5	0	0	1	0	0	4	1	1	11	1	1	1	2	1	7
NFE_fgenesh2_pg.9_6	123957	-	538	2572	1614	0.837780713342	9	3	4	11	0	0	0	11	3.49922239502333	1.85873605947955	3	2	1	0	0	1	0	0	1	1	0	0	0	0	1	3	0	7	0	0	3	3	0	6	2	0	4	0	0	0	2	1	2
fgenesh2_pg.39_9	109776	-	483	3602	1449	0.837619916426	22	6	8	6	0	0	0	6	6.10771793448084	4.1407867494824	7	3	0	6	1	0	9	3	0	10	4	2	8	1	2	2	0	1	10	1	4	7	1	0	9	4	1	5	1	1	9	3	0
EuGene.00670062	94219	-	643	2218	1929	0.837585737938	11	6	8	10	1	2	0	13	4.95942290351668	3.1104199066874	8	4	10	0	0	0	7	3	6	8	4	11	7	3	11	7	4	11	9	5	11	8	4	10	10	4	9	8	4	8	10	4	5
e_gw1.13.79.1	35287	-	225	1110	675	0.837488419102	6	3	4	7	0	0	0	7	5.40540540540541	4.44444444444444	2	2	1	2	2	1	2	2	1	1	1	1	2	2	1	1	1	3	1	1	1	0	0	1	2	2	1	2	2	2	2	2	1
EuGene.00020052	88921	-	331	1686	993	0.837159377147	6	3	4	1	0	0	0	1	3.55871886120996	3.02114803625378	0	0	0	5	2	0	0	0	0	0	0	0	0	0	1	1	1	0	0	0	0	0	0	1	0	0	1	1	1	0	0	0	0
EuGene.00010327	86999	-	961	3191	2883	0.837118812777	19	11	16	14	0	0	0	14	5.95424631776872	3.81546999653139	1	1	2	14	6	6	9	4	2	3	3	3	4	3	2	0	0	1	2	1	1	4	3	2	2	2	2	13	8	7	3	2	2
fgenesh1_pg.C_scaffold_4000254	60033	-	338	1266	1014	0.837059058945	16	11	15	11	1	1	0	13	12.6382306477093	10.8481262327416	6	6	4	6	6	2	4	4	1	5	5	1	7	7	1	6	6	2	7	7	2	13	9	2	7	7	2	2	2	7	6	6	2
fgenesh2_pg.106_8	114018	-	306	1540	918	0.836367013373	15	6	9	7	0	0	0	7	9.74025974025974	6.5359477124183	1	0	0	1	0	0	1	0	2	2	1	2	1	0	1	11	4	4	5	2	4	4	2	4	1	0	1	1	0	1	1	0	0
fgenesh1_pg.C_scaffold_34000003	65385	-	345	1129	1035	0.836174944403	4	3	4	8	1	0	0	9	3.54295837023915	2.89855072463768	1	0	2	1	1	3	0	0	1	0	0	0	0	0	1	1	1	0	0	0	0	1	1	1	1	1	0	0	0	0	1	1	1
fgenesh1_pg.C_scaffold_3000139	59523	-	490	2342	1470	0.835894462163	12	3	4	2	1	0	0	3	5.12382578992314	2.04081632653061	2	1	1	8	3	2	7	2	0	7	2	2	1	1	0	10	2	1	1	1	1	1	0	0	0	0	1	1	1	2	0	0	1
fgenesh1_pg.C_scaffold_9000190	61416	-	435	1661	1305	0.835811796468	5	3	4	4	0	0	0	4	3.01023479831427	2.29885057471264	2	2	1	2	2	2	3	2	1	2	2	2	2	2	2	3	3	0	0	0	1	1	1	2	1	0	0	3	2	2	0	0	0
fgenesh1_pg.C_scaffold_52000038	67324	-	888	3240	2664	0.83579645155	27	17	23	7	0	0	0	7	8.33333333333333	6.38138138138138	16	10	2	13	9	5	10	6	4	9	6	2	14	9	4	16	10	4	9	5	5	9	5	4	15	9	4	10	5	2	14	9	4
EuGene.00050156	93512	-	286	925	858	0.835176478379	4	3	4	4	0	0	0	4	4.32432432432432	3.4965034965035	1	1	2	1	1	2	0	0	0	2	2	3	2	2	2	2	2	3	2	2	2	0	0	1	2	2	2	0	0	0	2	2	2
fgenesh2_pg.21_80	107050	-	103	434	309	0.835156752781	7	3	4	19	1	1	0	21	16.1290322580645	9.70873786407767	5	2	14	0	0	1	0	0	1	0	0	1	0	0	2	4	1	15	0	0	2	0	0	3	0	0	1	0	0	2	0	0	1
fgenesh1_pg.C_scaffold_61000020	68003	-	275	1151	825	0.834435034084	4	3	4	5	0	0	0	5	3.47523892267593	3.63636363636364	0	0	0	1	1	3	1	1	3	3	2	2	2	2	2	1	1	3	0	0	0	1	1	3	1	1	3	3	2	3	1	1	3
fgenesh1_pg.C_scaffold_26000065	64466	-	1687	7598	5061	0.834035423648	40	26	33	3	0	0	0	3	5.26454330086865	5.13732463939933	27	18	1	26	19	1	26	18	1	26	18	1	27	20	2	21	14	1	27	19	1	28	19	1	25	18	1	28	17	1	25	18	1
fgenesh2_pg.16_18	106012	-	431	2392	1293	0.833340653549	21	9	12	8	0	0	0	8	8.77926421404682	6.96055684454756	4	2	1	4	3	0	4	1	4	0	0	0	2	0	0	0	0	0	5	1	3	2	1	0	2	0	2	1	1	2	0	0	1
EuGene.00010503	87175	-	409	1420	1227	0.833044081916	5	3	4	2	0	0	0	2	3.52112676056338	2.44498777506112	1	0	0	2	1	0	2	1	0	2	1	0	2	1	0	2	1	0	1	0	0	1	0	0	2	1	2	2	1	0	4	2	2
EuGene.00180016	86362	-	232	812	696	0.832755455843	4	3	4	6	0	0	0	6	4.92610837438424	4.31034482758621	2	2	2	1	1	0	2	2	1	2	2	0	3	3	0	2	1	0	2	2	0	1	1	3	2	2	0	1	1	2	1	1	0
estExt_fgenesh2_pg.C_90258	115854	-	201	1088	603	0.832627118644	4	3	4	3	0	0	0	3	3.67647058823529	4.97512437810945	0	0	1	0	0	0	0	0	0	0	0	0	0	0	0	1	1	0	0	0	0	0	0	0	0	0	0	2	1	0	0	0	0
EuGene.02160001	87424	-	673	2096	2019	0.832574031891	4	3	4	5	1	0	0	6	1.90839694656489	1.48588410104012	0	0	0	1	1	0	0	0	0	1	1	4	2	1	3	0	0	0	0	0	0	0	0	0	0	0	0	0	0	0	0	0	0
EuGene.00760001	94930	-	444	1679	1332	0.83223579055	4	3	4	2	0	0	0	2	2.38237045860631	2.25225225225225	0	0	0	0	0	0	1	1	0	2	2	2	0	0	0	3	2	2	1	1	0	0	0	0	2	2	0	0	0	0	0	0	0
estExt_fgenesh2_pg.C_60265	115586	-	519	2486	1557	0.831480131243	6	4	5	4	0	0	0	4	2.41351568785197	2.56904303147078	3	2	0	4	3	1	2	2	1	3	2	2	3	2	0	3	2	2	3	2	1	2	2	0	3	2	1	2	1	0	3	2	0
EuGene.00710037	94708	-	460	1745	1380	0.831389984062	19	11	15	8	0	0	0	8	10.8882521489971	7.97101449275362	3	1	2	5	2	2	2	1	0	1	0	0	1	0	0	4	1	1	3	0	2	3	0	3	4	2	2	2	0	2	4	2	2
fgenesh2_pg.106_11	114021	-	595	2057	1785	0.831385642738	17	12	15	4	0	0	0	4	8.26446280991736	6.72268907563025	4	2	0	3	1	0	5	3	0	3	1	0	2	1	0	14	9	3	3	1	0	3	1	0	4	2	0	2	1	0	3	1	0
fgenesh2_pg.70_27	112745	-	264	1762	792	0.831296807253	12	4	5	9	0	0	0	9	6.81044267877412	5.05050505050505	2	2	1	3	2	3	5	2	5	4	1	6	5	2	5	1	1	2	5	2	4	5	2	4	2	1	3	6	3	5	1	1	3
fgenesh2_pg.44_36	110403	-	226	809	678	0.830989452536	5	3	4	4	0	0	0	4	6.18046971569839	4.42477876106195	1	0	2	2	1	2	1	0	1	2	0	1	2	0	2	0	0	0	1	0	1	3	2	1	2	0	3	2	1	0	2	0	2
fgenesh1_pg.C_scaffold_52000044	67330	-	443	1771	1329	0.830298242992	4	3	4	3	0	0	0	3	2.25861095426313	2.25733634311512	1	0	0	2	1	0	3	2	0	1	0	0	1	1	1	0	0	1	1	1	2	3	2	0	2	2	2	0	0	1	1	1	1
EuGene.00070235	95330	-	252	1089	756	0.830074680077	6	3	4	4	1	0	0	5	5.50964187327824	3.96825396825397	0	0	1	2	1	2	0	0	2	0	0	1	0	0	2	2	1	1	2	2	1	1	0	2	0	0	1	2	1	3	1	0	2
fgenesh2_pg.9_33	104278	SP	523	2534	1569	0.829873793079	6	3	4	1	0	1	0	2	2.36779794790845	1.91204588910134	2	1	0	3	1	0	2	0	0	0	0	0	0	0	1	5	2	2	3	1	0	1	0	1	3	1	0	0	0	1	3	1	0
EuGene.00020344	89213	-	606	2186	1818	0.82957808014	4	3	4	8	0	0	0	8	1.82982616651418	1.65016501650165	0	0	1	0	0	1	0	0	0	2	2	0	0	0	1	2	1	4	1	0	2	1	0	1	0	0	0	0	0	3	0	0	0
fgenesh1_pg.C_scaffold_4000199	59978	-	136	565	408	0.828988529718	4	3	4	11	0	0	0	11	7.07964601769912	7.35294117647059	1	1	1	1	0	3	1	1	4	2	2	4	2	2	3	1	1	1	1	1	3	1	1	1	1	1	4	1	1	3	1	1	2
fgenesh2_pg.4_250	102840	-	220	860	660	0.828964331758	10	6	8	21	0	1	0	22	11.6279069767442	9.09090909090909	0	0	1	2	2	1	0	0	1	1	1	1	0	0	1	0	0	1	0	0	2	1	1	3	0	0	2	0	0	2	0	0	2
estExt_fgenesh1_pg.C_90107	77190	-	137	997	411	0.828135780323	5	3	4	7	0	0	0	7	5.01504513540622	7.2992700729927	0	0	0	0	0	0	0	0	0	0	0	0	0	0	0	5	3	7	0	0	0	0	0	0	0	0	0	0	0	0	0	0	0
fgenesh1_pg.C_scaffold_48000067	66989	-	248	1294	744	0.827889782385	9	4	5	13	0	0	0	13	6.95517774343122	5.37634408602151	8	3	7	2	2	3	1	1	0	2	2	3	1	1	0	8	3	5	1	1	0	8	4	11	2	2	3	2	2	3	2	2	3
fgenesh2_pg.49_26	110958	-	484	2999	1452	0.82754378771	17	4	6	8	0	0	0	8	5.66855618539513	2.75482093663912	8	2	3	10	2	5	12	3	1	11	2	6	7	2	3	8	2	3	13	3	3	8	2	3	12	2	7	11	3	8	9	2	7
EuGene.00320087	89768	-	412	1652	1236	0.827415359207	5	3	4	4	0	0	0	4	3.02663438256659	2.42718446601942	2	2	1	3	2	1	0	0	3	2	2	1	0	0	2	1	0	2	2	1	1	0	0	1	1	1	1	2	1	1	1	1	1
EuGene.00080073	95849	-	527	1931	1581	0.826863312196	4	3	4	1	0	0	0	1	2.07146556188503	1.89753320683112	0	0	0	0	0	0	0	0	0	1	1	1	0	0	0	1	1	0	0	0	0	0	0	0	0	0	0	0	0	0	3	2	0
DJO_PF07754.2	123551	SSP	147	913	441	0.826648669495	13	3	4	1	0	0	0	1	14.2387732749179	6.80272108843537	0	0	0	1	0	0	0	0	0	1	0	0	1	0	0	1	0	0	0	0	0	5	2	0	1	0	0	0	0	0	1	0	0
fgenesh2_pg.28_2	108187	-	362	3507	1086	0.826638477801	6	3	4	3	0	0	0	3	1.71086398631309	2.76243093922652	0	0	0	0	0	0	0	0	0	2	1	0	2	2	0	0	0	0	0	0	0	1	1	0	0	0	0	2	2	0	0	0	0
fgenesh2_pg.10_60	104591	-	202	1412	606	0.825936491605	6	3	4	2	0	0	0	2	4.24929178470255	4.95049504950495	1	1	2	2	2	2	2	2	1	1	1	1	2	1	1	1	1	2	2	1	1	1	1	1	1	1	2	0	0	0	2	2	2
fgenesh1_pg.C_scaffold_23000015	63923	-	221	662	663	0.825564041787	10	7	10	13	0	0	0	13	15.1057401812689	10.5580693815988	1	0	2	6	5	7	7	5	7	9	7	10	8	5	1	9	6	7	7	4	6	4	4	0	10	7	10	3	2	8	9	6	13
estExt_fgenesh2_pg.C_430047	117612	-	651	2652	1953	0.825133837248	5	3	4	4	1	1	0	6	1.88536953242836	1.53609831029186	1	1	2	0	0	3	2	1	4	0	0	2	3	2	2	0	0	2	2	1	3	1	0	6	0	0	6	0	0	3	0	0	4
estExt_fgenesh1_kg.C_20135	70682	-	231	1863	693	0.82434697298	11	3	4	2	0	0	0	2	5.9044551798175	4.32900432900433	4	2	0	7	1	2	1	0	0	1	0	0	1	0	0	2	0	0	2	0	0	1	0	0	2	0	0	1	0	0	1	0	0
EuGene.00050252	93608	-	156	543	468	0.823298033283	4	3	4	12	0	1	0	13	7.36648250460405	6.41025641025641	2	1	6	0	0	2	0	0	3	0	0	0	1	1	1	1	0	6	1	1	2	0	0	1	0	0	1	0	0	0	0	0	2
fgenesh2_pg.34_133	109174	-	259	3313	777	0.82312206145	12	3	4	6	0	0	0	6	3.62209477814669	3.86100386100386	0	0	0	2	0	4	4	1	1	5	1	3	4	0	4	3	0	4	3	1	2	0	0	0	3	1	0	0	0	0	2	0	3
fgenesh2_pg.4_56	102646	SP	519	2289	1557	0.822561286099	6	3	4	3	0	0	0	3	2.62123197903014	1.92678227360308	0	0	0	1	0	0	2	1	0	1	0	0	1	0	0	0	0	3	0	0	0	3	2	0	3	1	0	0	0	0	2	1	0
fgenesh1_pg.C_scaffold_12000070	61977	-	286	1141	858	0.822519965679	6	3	4	3	0	0	0	3	5.25854513584575	3.4965034965035	0	0	1	0	0	1	0	0	1	0	0	1	0	0	1	0	0	2	0	0	0	0	0	0	3	2	1	3	2	0	2	0	1
fgenesh2_pg.10_214	104745	SSP	156	697	468	0.822372799322	4	3	4	5	0	0	0	5	5.73888091822095	6.41025641025641	4	3	1	4	3	0	0	0	0	2	2	2	2	2	1	1	1	0	3	2	0	4	3	2	3	2	0	2	2	4	3	2	0
EuGene.00420034	91397	-	336	1619	1008	0.822364540322	12	6	8	7	0	1	0	8	7.41198270537369	5.95238095238095	11	4	6	1	1	0	1	1	1	1	1	1	0	0	1	14	6	5	0	0	1	0	0	2	1	1	1	1	1	2	1	1	0
EuGene.00470051	91952	-	527	2131	1581	0.822051819569	14	8	11	6	0	0	0	6	6.56968559361802	5.06008855154965	2	0	1	6	4	3	2	0	1	5	2	1	3	1	1	0	0	0	6	3	1	0	0	0	4	2	1	0	0	0	4	1	2
estExt_Genewise1Plus.C_500028	50132	-	408	1483	1224	0.821638373653	5	3	4	2	0	0	0	2	3.37154416722859	2.45098039215686	2	1	2	2	1	2	1	1	0	0	0	0	1	0	3	3	1	2	4	2	3	1	0	2	0	0	0	1	1	1	0	0	0
EuGene.00610082	93844	-	210	784	630	0.821383531728	18	10	13	4	1	0	0	5	22.9591836734694	15.8730158730159	8	3	2	7	2	5	6	3	1	5	2	1	6	4	1	10	5	2	5	2	0	12	7	0	5	3	1	7	3	0	4	2	1
fgenesh2_pg.80_58	113269	-	275	907	825	0.819968445603	9	6	8	6	0	0	0	6	9.92282249173098	7.27272727272727	4	2	4	1	1	2	4	3	2	3	2	2	1	1	1	1	1	0	4	3	2	1	1	1	1	1	1	1	1	0	1	1	0
EuGene.00200070	87340	-	661	2494	1983	0.819923055379	21	13	18	6	0	0	0	6	8.42020850040096	6.55572365103379	9	5	1	1	1	0	8	4	1	1	1	1	5	1	1	9	5	2	7	4	2	5	2	2	3	2	2	2	1	1	3	2	1
djo_fgenesh2_pg.38_66	124494	SSP	276	920	828	0.819057706105	5	3	5	1	0	0	0	1	5.43478260869565	3.6231884057971	4	3	1	2	0	1	2	0	0	2	0	0	2	0	0	2	0	0	2	0	0	2	0	0	2	0	0	2	0	0	2	0	0
fgenesh1_pg.C_scaffold_66000007	68348	SSP	247	1651	741	0.818858560794	18	10	13	16	0	1	0	17	10.9024833434282	13.4952766531714	1	1	0	4	2	2	0	0	0	1	0	0	1	1	0	7	2	4	1	1	0	3	1	8	1	0	0	10	4	10	2	1	0
EuGene.00230089	87862	-	258	850	774	0.818660234623	25	18	23	9	1	1	0	11	29.4117647058823	23.2558139534884	0	0	0	3	2	1	3	2	1	10	9	2	3	2	1	18	13	4	3	2	1	3	2	1	3	2	2	0	0	0	3	2	1
fgenesh2_pg.21_122	107092	-	554	2194	1662	0.818445879278	25	15	20	4	0	0	0	4	11.3947128532361	9.02527075812274	2	1	0	4	4	0	1	1	2	2	2	0	2	2	0	10	6	0	3	2	0	4	4	0	4	4	0	4	3	1	3	3	0
EuGene.00150068	85688	-	380	1379	1140	0.818005904389	4	3	4	7	0	0	0	7	2.90065264684554	2.63157894736842	0	0	1	0	0	1	0	0	1	2	2	1	0	0	1	1	1	1	0	0	1	0	0	1	0	0	0	0	0	0	0	0	0
fgenesh2_pg.5_106	103067	-	310	1337	930	0.817966184163	13	6	8	6	0	0	0	6	9.72326103216155	6.45161290322581	1	0	1	5	2	4	2	0	4	2	1	0	0	0	0	1	0	0	5	2	3	4	2	4	3	2	0	1	1	0	1	0	1
fgenesh2_pg.13_207	105483	-	488	3318	1464	0.81713888406	7	3	4	2	0	0	0	2	2.10970464135021	2.04918032786885	1	1	2	2	1	0	3	2	0	1	1	0	4	2	0	2	2	0	0	0	0	0	0	0	2	2	0	1	1	0	1	1	0
fgenesh1_pg.C_scaffold_39000107	66120	-	908	3243	2724	0.816907986922	7	3	4	7	0	0	0	7	2.15849522047487	1.10132158590308	2	1	3	5	2	4	2	0	3	5	2	4	5	1	3	5	3	0	4	3	4	2	0	3	2	0	4	1	0	2	2	0	3
EuGene.00660006	94116	-	511	1532	1533	0.815618832816	15	11	15	3	0	0	0	3	9.7911227154047	7.17547292889759	10	7	2	10	7	1	2	1	0	2	1	0	2	1	0	2	1	0	2	1	0	2	1	0	2	1	0	0	0	0	2	1	0
estExt_fgenesh1_kg.C_900001	73627	-	105	997	315	0.815612382234	4	3	4	6	0	0	0	6	4.01203610832498	9.52380952380953	0	0	0	0	0	0	4	3	6	0	0	0	4	3	5	0	0	0	0	0	0	0	0	0	0	0	0	0	0	1	0	0	0
fgenesh2_pg.55_21	111568	-	172	783	516	0.815522813168	7	3	4	4	0	0	0	4	8.93997445721584	5.81395348837209	7	3	4	0	0	0	0	0	0	1	0	1	0	0	0	1	0	3	0	0	0	0	0	0	0	0	0	0	0	0	0	0	0
fgenesh2_pg.68_17	112587	-	299	1674	897	0.815217391304	8	3	4	6	0	0	0	6	4.778972520908	3.34448160535117	2	1	2	2	1	3	3	2	3	4	1	2	0	0	0	2	1	2	0	0	1	2	1	2	3	2	3	3	2	4	2	1	3
fgenesh1_pg.C_scaffold_2000151	58984	-	448	1475	1344	0.814871438499	17	12	17	12	0	0	0	12	11.5254237288136	8.92857142857143	2	1	2	5	4	1	7	6	6	2	2	3	6	3	1	2	1	0	5	4	5	4	4	2	4	3	4	8	7	1	7	6	4
fgenesh2_pg.10_117	104648	-	195	584	585	0.814480293663	3	3	3	15	0	0	0	15	5.13698630136986	5.12820512820513	0	0	1	1	1	1	1	1	1	3	3	11	3	3	10	0	0	0	1	1	1	1	1	0	0	0	3	1	1	1	0	0	1
EuGene.01240004	84831	-	638	2252	1914	0.813803376365	17	11	15	6	1	0	0	7	7.54884547069272	5.74712643678161	7	5	0	7	4	7	1	1	0	3	2	4	1	1	0	2	1	0	7	3	4	5	4	3	7	3	6	0	0	0	7	4	6
fgenesh2_pg.26_7	107903	-	332	1197	996	0.813561568926	30	18	25	23	0	1	0	24	25.062656641604	18.0722891566265	10	7	15	21	14	21	13	7	13	18	12	21	22	13	24	11	7	18	7	4	3	19	14	24	25	16	21	14	9	7	23	15	24
EuGene.00330045	89840	-	809	2795	2427	0.813434076859	22	13	18	2	0	0	0	2	7.87119856887299	5.35640708693861	2	1	0	7	5	0	2	2	0	4	3	0	1	1	0	4	2	0	2	2	0	6	3	1	4	3	0	0	0	0	4	3	0
EuGene.00330125	89920	-	429	1518	1287	0.812671820349	21	14	19	3	0	0	0	3	13.8339920948617	10.8780108780109	3	3	0	3	3	0	1	0	0	6	5	1	0	0	0	9	4	0	6	4	0	3	3	1	5	5	2	4	4	1	4	4	0
fgenesh2_pg.14_14	105515	-	206	1238	618	0.812291567413	23	10	14	7	0	0	0	7	18.578352180937	16.1812297734628	11	3	1	4	1	1	1	0	1	0	0	4	3	1	0	3	0	2	1	0	2	4	2	1	4	1	0	1	0	0	3	0	0
fgenesh2_pg.5_278	103239	-	198	1099	594	0.812272837412	27	10	13	33	1	0	0	34	24.5677888989991	16.8350168350168	3	1	2	3	0	2	10	6	15	1	0	3	1	0	2	24	9	30	4	1	20	12	4	27	1	0	2	1	0	0	1	0	2
fgenesh1_pg.C_scaffold_41000040	66274	-	267	860	801	0.812101910828	4	3	4	0	0	0	0	0	4.65116279069768	3.74531835205992	0	0	0	0	0	0	0	0	1	0	0	0	0	0	0	0	0	0	0	0	0	0	0	0	0	0	0	0	0	0	0	0	0
estExt_fgenesh1_kg.C_370025	72632	-	221	1493	663	0.810831523822	2	2	2	1	0	0	0	1	1.33958472873409	3.01659125188537	1	1	0	0	0	0	0	0	1	0	0	0	0	0	0	0	0	0	0	0	0	1	1	0	0	0	0	2	2	0	0	0	0
EuGene.00370004	90351	-	81	242	243	0.81054710187	4	3	4	13	0	0	0	13	16.5289256198347	12.3456790123457	3	2	9	2	1	2	2	2	1	2	1	2	0	0	0	0	0	3	3	2	3	0	0	0	3	2	6	1	0	1	3	2	3
EuGene.00140179	85549	-	225	899	675	0.810474350719	12	8	11	3	0	0	0	3	13.3481646273637	11.8518518518519	6	3	0	6	3	0	0	0	0	0	0	0	0	0	1	3	3	2	0	0	0	9	5	0	3	3	1	3	3	2	3	3	0
fgenesh2_pg.20_7	106786	SP	862	2585	2586	0.810287809829	5	4	5	4	0	0	0	4	1.93423597678917	1.54679040989946	3	3	3	3	2	2	3	3	2	3	3	2	3	3	2	4	4	2	3	3	2	3	3	2	3	3	4	3	3	2	3	3	2
fgenesh1_pg.C_scaffold_67000031	68436	-	643	2643	1929	0.809998811787	28	16	20	8	1	0	0	9	10.5940219447597	8.29445308449974	9	5	6	17	9	6	8	5	6	14	8	5	8	6	3	11	6	3	14	8	6	12	7	4	12	7	6	10	5	6	14	8	6
estExt_fgenesh2_pg.C_690004	118281	-	773	3023	2319	0.80899368544	4	3	4	2	0	0	0	2	1.32318888521336	1.29366106080207	2	1	2	1	0	1	1	0	2	2	1	2	2	1	2	0	0	1	2	1	1	1	0	1	3	2	1	1	0	1	2	1	1
EuGene.00730010	94797	-	203	713	609	0.806747429895	8	5	7	10	0	0	0	10	11.2201963534362	8.21018062397373	1	0	0	5	3	0	6	3	0	5	2	0	1	0	0	1	0	0	4	1	0	5	2	0	7	4	0	1	0	0	6	3	0
fgenesh1_pg.C_scaffold_4000065	59844	-	334	1910	1002	0.806197612395	17	6	9	18	0	0	0	18	8.90052356020943	5.98802395209581	10	2	13	13	2	10	14	5	13	15	6	13	12	3	14	9	4	10	13	4	16	11	3	10	14	6	17	10	2	9	14	3	10
EuGene.00430041	91530	-	311	1127	933	0.805607244759	12	8	11	4	1	0	0	5	10.6477373558119	8.57449088960343	6	3	4	2	1	0	3	2	0	2	1	0	8	5	1	1	1	1	8	5	2	2	1	0	2	1	0	1	1	0	2	1	0
fgenesh1_pg.C_scaffold_4000025	59804	-	193	652	579	0.805316196875	5	3	4	7	0	0	0	7	7.66871165644172	5.18134715025907	0	0	0	0	0	0	1	1	0	0	0	0	0	0	0	0	0	0	1	0	0	0	0	0	1	1	3	0	0	0	1	1	0
EuGene.00920002	96051	-	673	3518	2019	0.805089846101	55	24	34	6	1	0	0	7	15.6338828880045	11.8870728083209	24	13	6	4	2	0	19	11	5	3	2	0	28	14	5	1	0	0	5	3	0	1	1	0	4	1	1	23	13	3	3	2	1
fgenesh2_pg.60_17	111964	-	311	1600	933	0.804712279112	12	2	3	2	0	0	0	2	7.5	2.14362272240086	0	0	1	0	0	0	8	2	0	0	0	0	10	3	1	0	0	0	7	1	0	9	2	0	0	0	0	0	0	0	0	0	0
EuGene.00010184	86856	-	597	2056	1791	0.804095408814	15	8	11	8	0	0	0	8	7.29571984435798	4.46677833612507	13	6	5	0	0	0	0	0	1	0	0	0	0	0	1	10	6	7	0	0	0	0	0	1	0	0	0	0	0	0	0	0	1
fgenesh1_pg.C_scaffold_5000289	60386	-	301	1351	903	0.803073967339	13	8	11	6	0	0	0	6	9.62250185048113	8.859357696567	0	0	1	3	1	1	7	3	2	2	1	1	1	0	1	8	4	4	1	0	2	1	0	1	1	0	1	2	1	1	1	0	1
fgenesh1_pg.C_scaffold_9000053	61279	-	140	542	420	0.803071969951	4	3	4	5	0	0	0	5	7.38007380073801	7.14285714285714	0	0	0	0	0	1	0	0	0	0	0	1	0	0	0	0	0	0	2	1	4	1	1	0	2	1	1	1	1	1	1	0	1
EuGene.00120083	84949	-	326	1233	978	0.802853820533	11	8	11	14	0	0	0	14	8.9213300892133	8.1799591002045	1	1	4	2	2	3	2	2	2	3	3	4	2	2	2	2	2	3	4	3	4	2	2	2	4	4	8	6	5	4	2	2	3
fgenesh2_pg.43_23	110291	SP	915	2886	2745	0.802712912088	32	23	31	12	1	0	0	13	11.0880110880111	8.37887067395264	27	19	7	18	13	4	1	1	1	18	15	2	3	3	1	0	0	1	2	2	1	16	12	10	1	1	1	1	1	1	1	1	1
EuGene.01000002	84096	-	207	745	621	0.802470261155	6	3	4	6	0	0	0	6	8.05369127516779	4.83091787439614	2	1	0	0	0	0	6	3	7	1	0	0	0	0	0	0	0	0	3	1	1	3	2	1	3	1	0	1	1	1	2	1	0
fgenesh1_pg.C_scaffold_46000003	66748	-	153	524	459	0.802000245429	4	3	4	7	0	0	0	7	7.63358778625954	6.5359477124183	3	2	2	0	0	0	2	1	0	0	0	4	0	0	1	1	1	3	0	0	1	0	0	1	0	0	1	0	0	0	0	0	1
fgenesh2_pg.39_22	109789	-	340	1274	1020	0.801561138267	15	8	11	9	0	0	0	9	11.7739403453689	7.84313725490196	4	1	3	6	3	6	4	3	5	7	3	3	5	4	3	5	2	6	7	6	3	8	4	5	3	1	4	0	0	4	4	1	5
EuGene.00070032	95127	-	393	1249	1179	0.800501432665	20	14	18	15	0	0	0	15	16.0128102481986	11.8744698897371	5	4	10	5	5	9	7	5	7	5	5	8	6	6	9	7	5	8	6	5	6	7	6	7	9	8	9	6	4	8	5	5	9
fgenesh1_pg.C_scaffold_81000013	69094	-	272	1035	816	0.800193183386	7	3	4	3	0	0	0	3	6.76328502415459	3.67647058823529	3	1	1	2	1	0	4	2	1	6	2	0	1	0	0	2	0	0	4	2	1	2	0	0	1	0	0	4	2	1	1	0	0
EuGene.00400050	91192	-	189	695	567	0.799890786338	4	3	4	0	0	0	0	0	5.75539568345324	5.29100529100529	1	0	0	1	1	0	1	1	0	1	1	0	1	1	0	1	0	0	1	1	0	1	1	0	0	0	0	1	1	0	1	1	0
EuGene.00020134	89003	-	504	1739	1512	0.799559388769	41	27	37	8	0	0	0	8	23.5767682576193	17.8571428571429	5	4	1	5	4	1	1	1	0	1	1	0	1	1	0	32	22	6	5	4	1	4	4	0	4	3	2	8	7	2	5	4	1
EuGene.00140015	85385	-	317	1138	951	0.799437841801	19	13	18	6	0	0	0	6	16.6959578207381	13.6698212407992	5	3	2	1	1	1	3	1	0	3	1	0	4	3	0	0	0	0	3	1	0	0	0	0	1	1	0	1	1	1	1	1	0
fgenesh1_pg.C_scaffold_26000055	64456	-	387	1438	1161	0.799436082431	12	8	12	8	0	0	0	8	8.34492350486787	6.89061154177433	2	1	1	6	4	2	4	2	1	4	2	1	3	2	0	4	2	1	6	4	1	3	2	1	3	1	0	5	2	1	6	4	1
EuGene.00750002	94889	SP	482	2538	1446	0.799428038293	9	5	7	5	0	0	0	5	3.54609929078014	3.45781466113416	1	1	0	0	0	0	1	1	3	5	4	1	1	1	0	3	1	1	0	0	0	1	1	0	0	0	0	1	1	1	0	0	0
fgenesh2_pg.8_174	104163	-	344	2786	1032	0.798565858713	45	15	20	15	0	0	0	15	16.1521895190237	14.5348837209302	9	3	4	10	3	6	3	1	1	3	1	0	4	1	0	14	5	1	2	0	0	21	6	0	3	1	2	29	9	7	4	1	0
EuGene.00560002	93075	-	571	2252	1713	0.798142103942	19	11	15	1	0	0	0	1	8.43694493783304	6.42148277875073	16	9	1	0	0	0	0	0	0	0	0	0	0	0	0	16	9	1	0	0	0	0	0	0	0	0	0	0	0	0	0	0	0
djo_EuGene.00120110	124549	SSP	289	1370	867	0.797636757049	11	5	7	4	0	0	0	4	8.02919708029197	5.76701268742791	0	0	1	0	0	1	3	2	2	1	0	0	0	0	1	1	0	2	0	0	0	2	2	3	0	0	1	9	5	2	0	0	1
fgenesh2_pg.112_3	114102	-	208	771	624	0.797502592075	5	3	4	5	0	0	0	5	6.48508430609598	4.80769230769231	1	1	1	3	1	3	3	1	3	3	1	3	2	2	2	1	1	1	4	2	3	2	2	2	5	3	5	1	1	2	3	1	3
fgenesh2_pg.34_130	109171	-	447	3082	1341	0.797201975076	49	11	16	20	0	1	0	21	15.8987670343933	8.20283370618941	27	6	9	29	4	13	27	2	8	30	7	11	30	3	10	29	7	7	27	2	7	29	3	5	28	7	8	11	0	1	25	4	11
fgenesh2_pg.17_113	106306	-	244	914	732	0.797165278668	7	5	7	7	0	0	0	7	7.65864332603939	6.83060109289618	3	1	3	3	1	3	4	2	7	2	0	3	2	0	3	2	0	4	0	0	3	3	1	3	2	0	4	2	0	3	2	0	4
fgenesh1_pg.C_scaffold_6000301	60733	-	442	2168	1326	0.795560078875	23	12	16	12	0	0	0	12	10.6088560885609	9.04977375565611	5	3	0	12	6	7	7	4	1	11	5	6	7	5	2	5	3	0	7	5	2	5	3	0	5	3	0	13	9	6	6	3	4
EuGene.00480014	92001	-	1046	3795	3138	0.794945410064	17	10	14	5	0	0	0	5	4.47957839262187	3.18674314850223	3	1	1	4	3	2	3	2	0	5	3	1	2	1	1	1	0	0	2	1	1	2	1	0	4	3	2	4	3	0	2	2	1
djo_653newsc14	124337	SSP	155	537	465	0.794652978965	10	6	9	17	0	0	0	17	18.6219739292365	12.9032258064516	9	5	15	3	1	2	3	1	2	3	1	6	2	1	2	9	5	9	3	1	2	2	1	1	4	2	2	2	1	0	3	1	2
fgenesh2_pg.28_129	108314	-	354	1061	1062	0.794621233822	15	12	15	10	1	0	0	11	14.1376060320452	11.2994350282486	0	0	1	8	7	3	0	0	0	1	1	1	9	8	1	8	5	1	0	0	0	0	0	0	0	0	0	0	0	0	0	0	0
fgenesh1_pg.C_scaffold_36000060	65690	-	260	1249	780	0.794457857375	7	3	4	4	0	0	0	4	5.6044835868695	3.84615384615385	3	1	1	2	1	1	2	1	0	4	1	0	2	1	2	2	1	1	2	1	1	2	1	2	3	1	1	4	1	1	2	1	0
fgenesh1_pg.C_scaffold_19000131	63417	-	147	1118	441	0.793971450421	11	3	4	14	0	0	0	14	9.83899821109124	6.80272108843537	2	1	8	2	1	7	8	3	12	1	1	7	9	3	10	8	2	6	1	1	7	9	3	10	1	1	7	1	1	7	1	1	7
estExt_fgenesh2_pg.C_590002	118047	-	431	2101	1293	0.79324201947	20	4	6	4	0	1	0	5	9.51927653498334	3.09358081979892	3	0	0	3	0	0	19	5	1	3	0	0	3	0	0	3	0	0	3	0	0	3	0	0	3	0	0	3	0	0	3	0	0
fgenesh1_pm.C_scaffold_7000093	51973	-	239	866	717	0.792923200643	14	8	11	6	0	1	0	7	16.1662817551963	11.1576011157601	0	0	0	1	1	0	0	0	0	2	2	1	12	7	6	0	0	0	6	3	6	0	0	0	0	0	0	11	5	7	0	0	0
DJO_fgenesh2_pg.6_139	123562	SSP	150	792	450	0.792608315645	12	6	8	10	0	0	0	10	15.1515151515152	13.3333333333333	12	5	4	2	2	0	2	2	0	1	1	0	2	2	1	4	3	4	2	2	2	1	1	0	2	2	2	1	1	0	1	1	0
estExt_fgenesh1_pg.C_120005	77375	-	158	715	474	0.792449475493	5	3	4	2	0	0	0	2	6.99300699300699	6.32911392405063	0	0	1	0	0	1	5	3	2	0	0	0	0	0	0	0	0	1	0	0	0	0	0	1	0	0	1	0	0	1	0	0	1
EuGene.00240109	88052	-	101	302	303	0.792416094938	4	3	4	21	0	3	0	24	13.2450331125828	9.9009900990099	0	0	0	1	1	16	4	3	20	1	1	8	2	2	12	0	0	10	2	2	16	0	0	8	3	3	19	2	2	17	3	3	19
fgenesh2_pg.3_301	102429	SSP	162	1009	486	0.792047162178	7	1	2	2	0	0	0	2	6.93756194251734	2.05761316872428	0	0	0	1	0	0	0	0	0	4	2	1	0	0	0	5	1	1	0	0	0	2	1	1	2	0	0	0	0	0	1	0	0
fgenesh2_pg.63_29	112236	-	375	2130	1125	0.791945470888	13	3	4	8	0	0	0	8	6.10328638497653	2.66666666666667	1	0	2	1	0	1	3	1	2	1	0	1	1	0	1	2	0	3	2	0	1	3	0	2	2	0	1	1	0	2	1	0	1
fgenesh1_pg.C_scaffold_31000017	65043	SP	640	2004	1920	0.79108101388	4	3	4	2	0	0	0	2	1.99600798403194	1.5625	1	0	1	2	1	1	1	0	1	2	1	1	1	0	1	1	0	1	1	0	0	1	0	0	4	3	1	0	0	1	2	1	1
EuGene.00050248	93604	-	403	1786	1209	0.790970021051	9	5	7	3	0	0	0	3	5.03919372900336	4.13564929693962	2	1	0	5	2	2	5	2	0	5	3	0	3	2	0	0	0	0	2	2	0	2	1	0	3	2	0	6	3	0	3	2	1
EuGene.00470045	91946	-	128	698	384	0.790425775002	11	5	7	13	0	0	0	13	15.7593123209169	13.0208333333333	1	1	7	3	2	7	2	1	7	1	1	6	0	0	6	6	4	8	1	1	7	5	3	10	2	1	6	8	3	9	2	1	6
fgenesh1_pg.C_scaffold_3000390	59774	-	116	978	348	0.788709677419	11	3	4	7	0	0	0	7	11.2474437627812	8.62068965517241	3	1	1	4	0	1	6	2	2	6	2	1	5	1	1	0	0	0	7	2	3	6	2	2	6	1	1	5	1	1	6	1	1
fgenesh2_pg.47_25	110759	-	439	2123	1317	0.78843563522	11	7	10	2	0	0	0	2	5.18134715025907	5.31511009870919	7	3	0	11	7	1	0	0	0	10	6	1	0	0	0	0	0	0	0	0	0	0	0	0	10	6	1	0	0	0	11	7	1
fgenesh1_pg.C_scaffold_59000062	67903	-	982	4950	2946	0.78794173591	43	18	24	13	0	0	0	13	8.68686868686869	6.10997963340122	13	5	2	0	0	0	16	7	9	3	1	2	22	7	9	14	5	3	8	4	1	14	6	1	0	0	4	17	7	9	0	0	0
EuGene.00150028	85648	-	228	871	684	0.786909448819	4	3	4	12	0	1	0	13	4.59242250287026	4.3859649122807	2	2	3	4	3	5	3	2	5	3	2	3	4	3	5	2	2	4	1	1	6	1	1	3	2	2	3	4	3	7	2	2	3
fgenesh1_pg.C_scaffold_5000078	60175	-	984	3163	2952	0.786449277428	15	11	15	5	1	0	0	6	4.74233322794815	3.72628726287263	8	7	4	10	8	2	3	2	3	8	6	4	9	7	3	8	7	2	9	8	2	5	4	3	4	3	3	6	5	3	5	4	2
EuGene.00210128	87557	-	402	1786	1206	0.786143338097	7	5	7	0	0	0	0	0	3.91937290033595	4.14593698175788	2	2	0	1	1	0	1	1	0	2	2	0	2	2	0	1	1	0	0	0	0	3	2	0	1	1	0	0	0	0	1	1	0
fgenesh1_pg.C_scaffold_98000003	69605	-	865	2934	2595	0.786067243728	8	5	7	11	1	1	0	13	2.7266530334015	1.92678227360308	2	2	1	4	2	3	0	0	0	3	2	3	4	2	4	2	1	0	0	0	0	1	1	0	0	0	0	4	2	10	0	0	0
EuGene.00110194	84762	-	186	557	558	0.786027798098	7	6	7	12	0	0	0	12	12.5673249551167	10.752688172043	0	0	0	0	0	1	0	0	1	0	0	0	0	0	1	7	6	10	0	0	2	3	2	4	0	0	0	7	6	12	0	0	0
fgenesh1_pg.C_scaffold_28000064	64711	-	312	1010	936	0.786004056795	7	5	7	1	0	0	0	1	6.93069306930693	5.34188034188034	0	0	0	0	0	0	2	2	0	3	3	1	1	0	1	0	0	0	2	2	0	5	4	1	2	2	1	2	2	1	2	2	1
fgenesh2_pg.36_13	109348	-	308	1006	924	0.785506190823	2	1	2	1	0	0	0	1	1.98807157057654	1.08225108225108	3	2	1	0	0	0	0	0	0	0	0	0	0	0	0	0	0	0	0	0	0	0	0	0	0	0	0	3	2	1	0	0	0
EuGene.00610085	93847	-	290	1144	870	0.785057394106	9	5	7	4	0	0	0	4	7.86713286713287	5.74712643678161	4	4	1	3	2	0	2	1	0	4	2	1	3	2	1	2	2	1	5	3	0	2	1	3	3	2	0	2	1	0	5	4	0
fgenesh2_pg.3_252	102380	-	157	470	471	0.785046728972	4	3	4	14	0	0	0	14	8.51063829787234	6.36942675159236	1	1	6	2	2	8	1	1	4	1	1	6	1	1	7	1	1	4	1	1	6	1	1	7	1	1	8	1	1	4	1	1	8
SHA_fgenesh2_pg.9_25	123299	SSP	128	479	384	0.785046728972	6	3	4	17	0	1	0	18	12.5260960334029	7.8125	0	0	0	2	2	13	0	0	0	0	0	0	3	1	11	4	3	11	0	0	0	2	0	7	0	0	0	6	3	17	1	0	0
EuGene.00250138	88262	-	627	2315	1881	0.784603936679	14	8	11	6	0	0	0	6	6.0475161987041	4.25305688463583	4	2	0	1	1	1	6	2	2	0	0	0	1	0	0	3	1	0	2	2	2	4	3	0	2	0	1	2	1	0	0	0	0
fgenesh2_pg.53_41	111388	-	168	934	504	0.78441515101	13	7	9	7	0	0	0	7	13.9186295503212	13.8888888888889	1	0	0	1	0	0	1	0	0	2	1	0	1	0	0	1	0	0	1	0	0	1	0	0	1	0	0	1	0	0	1	0	0
fgenesh1_pg.C_scaffold_11000086	61751	SP	696	2363	2088	0.783266129032	11	7	10	11	0	0	0	11	4.65509944985188	3.35249042145594	5	4	3	9	7	4	11	9	4	6	5	6	5	4	4	11	8	3	5	4	4	6	5	2	6	5	7	5	4	4	6	5	8
fgenesh2_pg.96_28	113846	-	545	2785	1635	0.782776349614	9	3	4	4	0	1	0	5	3.23159784560144	1.8348623853211	3	1	2	8	2	2	2	1	1	2	1	1	2	1	1	2	1	1	6	2	3	2	1	1	3	2	2	2	1	1	3	2	2
fgenesh1_pg.C_scaffold_54000052	67528	-	455	1982	1365	0.782249953819	9	3	4	16	2	2	0	20	4.54086781029263	2.1978021978022	4	0	3	6	1	1	6	1	8	9	3	2	2	0	10	3	0	2	7	1	1	6	1	3	7	1	0	2	0	11	6	1	0
EuGene.00010413	87085	SP	305	1081	915	0.781737025269	11	7	10	10	0	0	0	10	10.1757631822387	7.65027322404372	0	0	1	1	1	1	1	1	4	1	1	2	0	0	0	0	0	0	0	0	1	1	1	3	1	1	2	9	6	5	1	1	1
EuGene.00540023	92950	-	407	2195	1221	0.780063517838	15	5	7	4	0	0	0	4	6.83371298405467	4.0950040950041	1	0	0	1	0	0	1	0	0	1	0	0	2	1	0	0	0	0	1	0	0	1	0	0	1	0	0	1	0	0	1	0	0
EuGene.00230081	87854	-	964	4179	2892	0.779746299092	16	8	11	2	0	0	0	2	3.82866714525006	2.76625172890733	0	0	0	8	6	1	6	4	1	9	6	1	6	5	2	0	0	0	7	5	1	7	5	1	10	6	1	2	1	0	6	5	1
fgenesh2_pg.24_105	107612	-	312	1107	936	0.779725404565	9	3	5	9	0	1	0	10	8.13008130081301	3.2051282051282	5	1	7	1	0	1	2	1	1	2	1	1	2	1	1	1	0	1	1	0	1	4	1	3	1	0	1	4	1	7	1	0	1
fgenesh2_pg.13_25	105301	-	185	609	555	0.777909738717	5	3	5	1	0	0	0	1	8.21018062397373	5.40540540540541	0	0	0	0	0	0	0	0	0	0	0	0	0	0	0	0	0	0	7	5	1	0	0	0	0	0	0	0	0	0	0	0	0
fgenesh1_pg.C_scaffold_4000034	59813	-	130	636	390	0.777171963555	4	3	4	13	1	0	0	14	6.28930817610063	7.69230769230769	2	2	2	1	0	2	0	0	1	2	2	3	2	2	2	2	2	2	2	2	5	2	2	2	2	2	3	2	2	2	1	0	2
fgenesh1_pg.C_scaffold_7000023	60758	-	269	1243	807	0.776580770896	15	7	11	8	1	1	0	10	12.0675784392599	8.67410161090459	9	6	5	9	6	4	9	3	5	9	6	5	9	6	6	9	6	6	9	6	6	9	6	6	11	6	6	9	6	2	10	6	6
fgenesh1_pg.C_scaffold_18000099	63216	-	223	866	669	0.776413739062	12	7	11	12	0	0	0	12	13.8568129330254	10.4633781763827	7	3	5	7	2	6	6	2	6	6	2	6	6	2	4	6	2	7	6	2	7	6	2	5	6	2	7	6	2	5	6	2	6
EuGene.00280032	88616	-	814	3758	2442	0.776393568833	43	23	32	6	2	0	0	8	11.4422565194252	9.41850941850942	26	14	5	24	14	3	22	13	8	20	9	5	6	1	0	15	6	0	7	1	0	15	6	0	6	1	0	9	5	1	7	2	0
fgenesh2_pg.29_44	108373	SSP	184	991	552	0.775841102554	5	3	4	3	0	0	0	3	5.04540867810293	5.43478260869565	0	0	0	1	1	0	4	2	2	0	0	0	0	0	0	0	0	0	0	0	0	1	1	0	0	0	0	0	0	0	0	0	0
fgenesh2_pg.41_41	110057	-	232	1646	696	0.775054375105	15	5	7	12	0	0	0	12	9.11300121506683	7.18390804597701	1	0	0	1	1	4	1	1	7	3	1	4	0	0	5	1	0	4	7	1	6	0	0	5	1	1	7	1	1	3	0	0	4
EuGene.00180054	86400	-	515	1544	1545	0.774632637278	13	9	13	1	0	0	0	1	8.41968911917098	5.8252427184466	5	3	0	8	5	0	7	6	0	6	4	0	5	4	0	6	4	0	7	6	0	8	6	0	9	7	0	3	2	1	9	7	0
fgenesh2_pg.5_176	103137	SP	616	2230	1848	0.774509803922	32	22	28	2	0	0	0	2	14.3497757847534	11.9047619047619	0	0	0	0	0	0	28	17	0	0	0	1	0	0	0	0	0	0	0	0	0	10	7	0	1	1	0	29	20	0	0	0	0
fgenesh2_pg.9_152	104397	SP	487	1537	1461	0.774234042125	17	12	17	2	0	1	0	3	11.060507482108	8.21355236139631	8	5	3	0	0	0	1	1	0	2	2	0	3	2	0	3	3	0	1	1	0	0	0	0	2	1	0	1	1	0	1	1	0
fgenesh2_pg.253_1	114596	-	347	1174	1041	0.774134026671	7	5	7	4	0	0	0	4	5.96252129471891	4.8030739673391	0	0	0	6	5	3	0	0	0	0	0	0	1	0	0	0	0	1	0	0	0	0	0	0	0	0	0	0	0	0	6	5	1
EuGene.00220105	87688	-	1046	3515	3138	0.773751564891	8	5	7	0	0	0	0	0	2.27596017069701	1.59337157425112	0	0	0	1	1	0	0	0	0	0	0	0	0	0	0	0	0	0	0	0	0	0	0	0	0	0	0	0	0	0	0	0	0
fgenesh2_pg.19_37	106661	SSP	172	1346	516	0.773557773642	16	5	7	9	0	0	0	9	11.8870728083209	9.68992248062015	1	1	7	14	5	7	2	1	5	4	1	7	5	3	6	8	2	8	11	3	6	13	4	8	1	1	7	9	4	8	13	5	9
fgenesh1_pg.C_scaffold_60000010	67914	SP	958	2873	2874	0.773304157549	8	6	8	1	0	1	0	2	2.78454577097111	2.08768267223382	5	4	2	1	1	2	2	2	2	2	2	1	6	4	2	2	2	1	8	6	2	2	2	2	2	2	1	8	6	1	2	2	1
estExt_fgenesh1_kg.C_10216	70570	SP	375	1756	1125	0.773261986665	9	6	9	10	0	0	0	10	5.125284738041	5.33333333333333	0	0	1	0	0	0	0	0	2	0	0	2	2	1	7	2	1	2	0	0	2	2	2	0	2	2	2	5	4	9	0	0	2
fgenesh1_pg.C_scaffold_23000051	63959	-	368	2096	1104	0.772942846263	27	10	13	10	0	0	0	10	12.881679389313	9.05797101449275	2	2	1	10	4	1	4	3	0	9	3	2	3	3	0	11	3	8	4	3	0	3	3	0	6	3	0	5	2	0	3	2	0
DJO_fgenesh2_pg.21_18	123834	SSP	128	716	384	0.772925764192	4	3	4	11	0	0	0	11	5.58659217877095	7.8125	2	1	4	4	3	7	4	3	3	4	3	5	4	3	4	2	1	4	4	3	3	4	3	4	4	3	5	4	3	3	4	3	5
fgenesh1_pg.C_scaffold_54000064	67540	SP	696	2087	2088	0.772584919297	4	3	4	0	0	0	0	0	1.91662673694298	1.4367816091954	0	0	0	1	0	0	1	1	0	1	1	0	0	0	0	0	0	0	1	1	0	0	0	0	0	0	0	0	0	0	1	0	0
EuGene.00520018	92736	-	99	361	297	0.77258185924	4	3	4	8	0	0	0	8	11.0803324099723	10.1010101010101	1	1	1	1	1	0	0	0	0	0	0	0	1	1	0	1	1	0	3	2	4	1	1	0	0	0	0	0	0	0	0	0	0
EuGene.00220056	87639	-	995	3668	2985	0.7725230793	22	13	18	4	0	0	0	4	5.99781897491821	4.35510887772194	3	3	0	2	1	1	5	3	0	11	7	1	1	1	0	9	5	1	1	1	0	2	2	1	3	3	0	2	1	0	2	2	0
fgenesh2_pg.27_31	108069	-	460	2370	1380	0.77151458528	18	8	11	9	0	0	0	9	7.59493670886076	5.79710144927536	2	2	2	12	3	5	7	3	1	10	3	2	5	2	2	8	5	1	9	5	2	9	3	3	8	4	2	2	2	2	8	3	2
fgenesh1_pg.C_scaffold_35000106	65598	SP	467	1588	1401	0.770859501166	26	18	24	17	1	0	0	18	16.3727959697733	12.847965738758	0	0	0	0	0	5	0	0	0	1	0	0	8	5	5	0	0	0	2	1	1	0	0	1	1	1	0	22	16	10	0	0	1
fgenesh1_pg.C_scaffold_57000028	67722	-	218	818	654	0.770162761842	12	8	11	10	0	0	0	10	14.6699266503667	12.2324159021407	1	0	1	5	3	6	5	3	5	1	1	0	3	3	1	2	2	1	7	4	6	10	7	5	2	2	1	0	0	1	0	0	1
fgenesh2_pg.7_246	103938	-	589	3818	1767	0.770154902024	34	14	19	20	0	1	0	21	8.90518596123625	7.92303338992643	5	0	4	12	6	11	6	1	7	6	2	4	8	2	4	13	6	13	10	3	5	4	1	5	7	3	1	13	6	12	13	6	8
fgenesh2_pg.35_40	109215	-	1298	5559	3894	0.769765290536	22	12	16	3	0	0	0	3	3.95754632128081	3.08166409861325	1	0	1	1	0	0	1	0	0	20	11	0	1	0	0	1	0	1	1	0	0	1	0	0	3	1	1	1	0	0	2	1	0
fgenesh2_pg.3_285	102413	-	402	1483	1206	0.769592249855	7	5	7	10	0	0	0	10	4.72016183412003	4.14593698175788	1	0	1	1	0	1	2	1	3	0	0	2	1	1	2	2	1	5	0	0	1	1	1	2	2	0	3	0	0	2	3	1	3
EuGene.00510027	92641	-	507	1985	1521	0.768661320173	18	11	15	5	0	1	0	6	9.06801007556675	7.23208415516108	5	3	2	4	4	1	4	2	2	7	6	1	2	2	2	5	5	2	2	2	3	6	5	4	4	2	3	0	0	1	0	0	3
fgenesh2_pg.65_62	112420	SSP	124	437	372	0.768572714993	5	2	3	2	0	0	0	2	11.441647597254	5.37634408602151	4	2	0	2	1	0	0	0	1	1	1	0	5	2	1	3	1	2	1	1	0	0	0	0	1	1	0	1	0	0	0	0	0
fgenesh1_pg.C_scaffold_38000115	65995	-	129	386	387	0.767441860465	7	5	7	10	1	1	0	12	18.1347150259067	12.9198966408269	0	0	1	0	0	4	3	3	3	4	2	5	3	3	2	0	0	1	2	2	7	0	0	0	5	3	4	3	1	5	2	0	4
fgenesh1_pg.C_scaffold_30000043	64959	-	276	1375	828	0.767060964513	6	3	4	1	0	0	0	1	4.36363636363636	3.6231884057971	1	0	1	1	0	1	1	0	1	1	0	1	3	2	1	2	1	1	0	0	1	1	0	1	1	0	1	1	0	1	1	0	1
EuGene.00490011	92104	-	413	1787	1239	0.766473413947	23	13	18	4	0	0	0	4	12.870733072188	10.4923325262308	13	7	0	15	6	1	10	6	2	13	6	0	12	4	1	2	2	2	16	8	2	11	4	0	11	4	1	13	5	1	10	3	0
fgenesh1_pg.C_scaffold_16000004	62736	-	141	422	423	0.766323703997	4	3	4	12	0	0	0	12	9.47867298578199	7.09219858156028	1	1	8	0	0	3	0	0	3	0	0	3	1	1	4	2	1	3	0	0	4	1	1	6	1	1	4	0	0	2	0	0	4
fgenesh1_pg.C_scaffold_43000024	66467	-	311	1083	933	0.76569600574	10	6	8	7	0	0	0	7	9.23361034164358	6.43086816720257	1	0	0	0	0	0	0	0	0	8	5	7	7	5	7	0	0	0	0	0	0	8	5	6	0	0	0	0	0	0	0	0	0
EuGene.00400105	91247	-	627	2210	1881	0.765506422047	14	10	14	2	0	0	0	2	6.33484162895928	5.31632110579479	5	4	0	3	2	1	2	0	2	3	2	0	6	4	0	4	2	1	5	4	0	1	1	0	2	1	0	2	1	0	2	2	0
fgenesh2_pg.50_36	111080	-	771	2312	2313	0.765374782944	10	8	10	10	0	0	0	10	4.32525951557093	3.45871162991786	8	6	8	6	4	2	2	2	9	2	2	8	6	4	7	7	5	0	5	4	8	0	0	1	2	2	8	4	2	6	4	3	8
fgenesh2_pg.14_160	105661	-	488	3164	1464	0.765253630266	24	8	11	7	1	0	0	8	7.58533501896334	5.46448087431694	12	5	8	0	0	1	0	0	1	0	0	1	0	0	1	12	4	5	0	0	1	2	2	0	0	0	1	16	4	7	0	0	1
EuGene.02080001	87264	-	557	1961	1671	0.764181903422	7	5	7	1	0	0	0	1	3.56960734319225	2.99222022740874	1	1	0	2	1	1	3	2	1	0	0	0	3	2	0	0	0	0	5	4	1	2	2	1	2	1	1	0	0	0	2	1	1
estExt_fgenesh2_pg.C_960018	118607	-	855	3434	2565	0.763986290833	16	10	14	3	0	0	0	3	4.6592894583576	3.89863547758285	1	1	0	0	0	0	0	0	0	1	1	0	1	1	0	1	1	0	2	2	0	0	0	0	0	0	0	0	0	0	0	0	0
fgenesh2_pg.6_189	103530	-	281	2247	843	0.763392857143	11	3	4	8	0	0	0	8	4.89541611036938	3.55871886120996	5	1	3	7	1	5	5	1	5	7	1	6	6	2	3	5	1	3	8	2	1	5	2	1	5	1	5	5	1	4	5	1	3
fgenesh1_pg.C_scaffold_46000013	66758	-	999	5005	2997	0.763012549803	48	20	29	12	0	0	0	12	9.59040959040959	6.67334000667334	19	6	8	17	6	7	19	8	7	20	6	6	18	8	10	18	6	7	15	7	9	21	9	7	19	7	6	16	5	9	17	7	6
fgenesh2_pg.104_5	113975	-	165	494	495	0.761821661788	4	3	4	3	1	1	0	5	8.09716599190283	6.06060606060606	0	0	4	1	1	2	1	0	2	1	0	2	0	0	2	0	0	3	1	1	2	0	0	2	2	2	2	1	1	3	1	1	2
EuGene.00110229	84797	-	322	1254	966	0.76165251058	10	5	7	1	0	0	0	1	7.97448165869218	5.175983436853	1	0	0	1	1	0	3	1	0	0	0	0	3	3	0	4	2	1	2	2	1	1	0	1	1	1	0	0	0	0	0	0	0
fgenesh2_pg.14_18	105519	-	201	1030	603	0.761609907121	9	4	5	12	0	0	0	12	8.7378640776699	6.6334991708126	4	1	6	1	0	1	2	2	2	4	2	2	1	0	3	1	0	1	2	0	2	1	0	3	1	0	3	1	0	2	1	0	2
fgenesh2_pg.18_134	106566	-	538	1892	1614	0.761533254804	21	11	15	6	0	0	0	6	11.0993657505285	6.81536555142503	6	4	1	5	3	1	13	6	1	6	3	1	8	4	0	6	3	0	6	4	0	7	5	0	7	4	1	10	7	2	5	3	1
DJO_1_DJO_19_DJO_19_query	123894	SSP	151	918	453	0.761301433052	6	3	4	0	0	0	0	0	6.5359477124183	6.62251655629139	6	3	0	0	0	0	0	0	0	0	0	0	0	0	0	0	0	0	0	0	0	0	0	0	0	0	0	0	0	0	0	0	0
fgenesh2_pg.6_218	103559	-	116	1784	348	0.761107997758	20	3	4	3	0	0	0	3	11.2107623318386	8.62068965517241	5	0	0	8	1	0	9	2	1	3	0	0	3	0	1	2	0	0	2	0	1	4	0	0	3	0	1	2	1	0	2	0	0
fgenesh2_pg.2_205	101726	SP	619	2636	1857	0.760857498612	5	1	2	0	0	0	0	0	1.89681335356601	0.53850296176629	0	0	0	0	0	0	1	0	0	4	0	0	0	0	0	0	0	0	0	0	0	0	0	0	0	0	0	2	2	0	0	0	0
estExt_fgenesh1_kg.C_390023	72704	-	399	2427	1197	0.760473809408	11	6	8	1	1	0	0	2	4.53234445817882	5.0125313283208	5	3	1	0	0	0	2	2	0	0	0	0	1	1	0	6	2	0	5	3	1	0	0	1	1	0	0	0	0	0	0	0	0
fgenesh1_kg.C_scaffold_21000014	56240	-	341	7934	1023	0.760176765531	95	6	9	1	0	0	0	1	11.9737837156541	5.86510263929619	57	6	1	13	2	0	12	2	0	14	2	0	58	5	1	50	2	1	15	2	0	59	4	0	5	1	0	8	2	0	8	2	0
EuGene.00910009	96048	-	377	1564	1131	0.759654304781	13	8	11	6	0	0	0	6	8.31202046035806	7.07338638373121	4	2	1	2	1	1	0	0	0	1	0	2	1	0	1	1	0	2	2	0	2	1	0	2	4	3	3	1	0	2	1	0	1
fgenesh2_pg.32_50	108828	SP	659	2291	1977	0.759298097697	25	17	23	13	0	0	0	13	10.9122653862942	8.59888720283258	0	0	0	3	2	1	21	13	7	1	1	1	21	14	5	19	12	7	2	1	1	21	13	7	21	12	7	4	3	0	3	2	1
fgenesh1_pg.C_scaffold_2000096	58929	-	593	2088	1779	0.758878904579	13	8	11	3	1	0	0	4	6.22605363984674	4.49690837549185	4	2	1	5	3	1	0	0	1	4	2	2	0	0	0	0	0	1	4	2	1	5	3	2	3	3	1	5	3	1	5	3	1
fgenesh1_pg.C_scaffold_6000250	60682	-	729	3073	2187	0.758521026933	33	13	18	3	1	0	0	4	10.7386918320859	5.94421582075903	22	6	0	1	1	2	12	4	0	2	2	0	20	8	0	13	1	0	1	1	0	2	2	0	2	2	0	1	1	0	2	2	2
fgenesh2_pg.36_39	109374	-	196	1132	588	0.758166840261	5	3	4	2	0	0	0	2	4.41696113074205	5.10204081632653	0	0	1	0	0	0	0	0	0	1	1	0	1	0	0	0	0	0	0	0	0	0	0	1	1	0	0	1	1	0	0	0	0
fgenesh2_pg.12_76	105117	-	174	580	522	0.757975034674	8	5	7	5	0	0	0	5	13.7931034482759	9.57854406130268	0	0	0	1	0	0	0	0	0	0	0	0	1	0	0	0	0	0	1	0	0	1	0	0	4	3	4	2	2	4	2	2	0
EuGene.00030152	90883	-	380	1500	1140	0.757185166646	13	6	11	6	0	0	0	6	8.66666666666667	5.26315789473684	5	2	2	5	1	1	4	1	4	5	2	0	6	3	3	4	2	1	6	4	1	6	3	0	3	0	0	7	4	1	3	0	0
fgenesh1_pg.C_scaffold_45000090	66718	-	122	688	366	0.757128735457	17	6	8	4	0	0	0	4	24.7093023255814	16.3934426229508	8	2	2	1	1	1	7	3	0	3	1	0	2	1	2	0	0	2	13	5	1	0	0	1	17	6	0	12	4	0	15	6	1
fgenesh2_pg.3_76	102204	SSP	299	2054	897	0.756910391355	19	6	8	5	1	0	0	6	9.25024342745862	6.68896321070234	16	6	3	12	5	1	10	5	3	13	5	4	9	5	1	8	3	3	9	6	2	5	3	0	12	5	4	10	4	4	12	5	4
fgenesh1_pg.C_scaffold_5000182	60279	-	294	946	882	0.756506924946	5	3	4	1	0	0	0	1	5.28541226215645	3.40136054421769	2	1	1	2	1	1	2	1	1	3	1	1	3	1	1	0	0	0	4	2	1	2	1	1	3	1	1	3	1	1	2	1	1
e_gw1.6.249.1	33998	-	98	368	294	0.756388415673	4	3	4	4	1	0	0	5	10.8695652173913	10.2040816326531	3	2	5	3	2	5	3	2	5	4	3	6	3	2	5	3	2	6	3	2	5	3	2	5	3	2	6	0	0	0	3	2	5
fgenesh2_pg.2_87	101608	SSP	186	861	558	0.755795981453	7	4	5	7	0	0	0	7	8.13008130081301	7.16845878136201	2	2	0	4	2	6	1	1	1	1	1	1	2	2	1	0	0	0	1	0	1	0	0	0	0	0	0	3	3	0	1	1	0
EuGene.00120077	84943	-	505	1676	1515	0.755773092369	12	8	11	5	0	0	0	5	7.15990453460621	5.28052805280528	3	3	2	0	0	0	0	0	0	2	1	0	0	0	0	1	1	1	3	3	1	3	3	2	5	2	4	4	3	2	0	0	0
fgenesh2_pg.80_20	113231	SP	1060	3179	3180	0.755478379537	4	3	4	2	0	0	0	2	1.25825731362064	0.943396226415094	1	1	0	0	0	2	2	1	0	0	0	0	0	0	1	0	0	0	0	0	1	0	0	0	1	0	0	0	0	1	0	0	2
e_gw1.68.7.1	40213	-	294	1049	882	0.754865044458	4	3	4	2	0	0	0	2	3.81315538608198	3.40136054421769	2	1	0	0	0	1	3	2	0	2	1	0	0	0	0	0	0	0	1	0	0	0	0	0	1	0	0	2	1	0	1	0	0
EuGene.00430028	91517	-	212	1574	636	0.754343673247	11	5	7	7	0	0	0	7	6.98856416772554	7.86163522012579	0	0	2	9	4	4	0	0	1	0	0	0	0	0	2	7	3	3	7	4	2	6	3	5	0	0	2	0	0	1	7	3	4
EuGene.00050246	93602	-	483	1680	1449	0.754002315554	9	4	6	6	1	0	0	7	5.35714285714286	2.76052449965493	1	0	3	2	0	2	0	0	2	4	3	2	3	0	0	0	0	0	3	0	0	2	1	0	1	0	1	3	1	2	1	0	0
EuGene.00870005	95671	-	558	1932	1674	0.753861567722	43	25	35	18	0	0	0	18	22.2567287784679	14.9342891278375	16	9	10	15	7	4	17	10	8	10	4	6	17	10	8	28	14	10	25	15	10	12	8	4	23	13	8	17	10	8	24	12	9
fgenesh2_pg.6_237	103578	SP	637	2385	1911	0.752836611195	8	6	8	3	0	0	0	3	3.35429769392034	3.13971742543171	6	5	2	0	0	0	0	0	0	2	2	0	0	0	0	1	1	0	5	4	3	0	0	0	0	0	0	0	0	0	0	0	0
fgenesh2_pg.19_5	106629	-	742	2769	2226	0.751685393258	23	13	18	6	0	0	0	6	8.30624774286746	5.84007187780773	6	6	0	4	4	0	20	10	6	4	4	0	13	10	0	3	3	0	1	1	0	0	0	0	6	6	0	1	1	0	3	3	0
fgenesh2_pg.70_11	112729	-	548	2339	1644	0.751525113834	16	10	14	7	1	0	0	8	6.84053014108593	6.08272506082725	1	0	0	1	0	1	6	3	7	4	2	3	12	9	8	0	0	0	8	6	6	5	4	8	2	2	0	0	0	0	0	0	0
fgenesh2_pg.63_22	112229	-	422	1541	1266	0.749931544359	9	5	7	5	0	0	0	5	5.84036340038936	3.94944707740916	4	3	1	3	2	0	3	1	1	2	1	0	3	3	1	2	1	0	3	3	1	5	4	2	5	3	1	5	3	1	2	1	0
EuGene.00670025	94182	-	381	1340	1143	0.747897249375	10	5	7	1	0	0	0	1	7.46268656716418	4.37445319335083	3	3	0	1	1	0	2	2	0	1	1	1	2	1	0	1	1	0	3	3	0	1	1	0	2	2	0	2	2	0	1	1	0
fgenesh1_pg.C_scaffold_45000071	66699	-	455	1814	1365	0.74773174291	17	10	14	4	0	0	0	4	9.37155457552371	7.32600732600733	5	1	0	5	3	2	8	4	1	11	5	1	8	4	1	8	3	0	6	2	0	10	5	2	10	4	0	7	2	0	9	3	1
fgenesh1_pg.C_scaffold_78000017	68967	-	329	1505	987	0.747660134542	7	5	7	2	0	0	0	2	4.65116279069768	5.06585612968592	2	2	2	2	2	0	1	1	1	2	1	0	5	4	0	1	1	0	2	2	1	3	2	0	2	2	0	5	4	0	2	2	0
e_gw1.22.11.1	36501	-	1221	3904	3663	0.747238069722	7	5	7	6	0	0	0	6	1.79303278688525	1.36500136500137	2	2	0	2	2	0	0	0	0	2	2	0	2	2	0	1	1	1	0	0	0	6	4	3	0	0	0	0	0	0	2	2	0
estExt_fgenesh1_kg.C_110056	71427	-	307	1536	921	0.747010405342	21	11	16	2	0	0	0	2	13.671875	11.943539630836	9	5	1	9	4	1	9	6	0	6	3	1	11	6	0	1	1	0	10	4	1	1	0	0	10	5	0	15	8	2	8	5	0
EuGene.00050298	93654	-	333	1658	999	0.746879875195	10	4	5	12	0	1	0	13	6.0313630880579	4.004004004004	0	0	0	0	0	0	0	0	0	0	0	0	0	0	0	0	0	0	0	0	0	7	4	5	1	1	1	9	4	11	1	1	0
fgenesh2_pg.2_246	101767	-	160	679	480	0.746464407047	10	7	9	1	0	0	0	1	14.7275405007364	14.5833333333333	0	0	1	0	0	0	0	0	1	0	0	1	0	0	1	0	0	0	8	7	0	0	0	0	0	0	0	0	0	1	0	0	0
EuGene.00440006	91589	-	1131	3957	3393	0.746241049104	18	11	15	1	0	0	0	1	4.5489006823351	3.24196875921014	0	0	0	11	5	1	0	0	0	0	0	0	9	5	0	0	0	0	2	1	0	2	1	0	1	1	0	0	0	0	12	6	1
EuGene.00310123	89662	-	329	1365	987	0.745761473253	10	5	7	2	0	0	0	2	7.32600732600733	5.06585612968592	2	1	0	1	0	0	1	1	0	2	0	0	2	0	0	3	0	0	0	0	0	1	0	0	3	1	0	0	0	0	1	0	0
fgenesh1_pg.C_scaffold_4000033	59812	-	240	1173	720	0.745582401731	6	5	6	8	0	0	0	8	5.1150895140665	6.94444444444444	2	2	2	2	2	2	2	2	1	3	3	2	2	2	2	2	2	2	3	2	3	2	2	3	3	3	2	2	2	2	2	2	2
EuGene.00260055	88369	-	447	1521	1341	0.745331927892	7	5	7	3	0	0	0	3	4.60223537146614	3.72856077554064	6	4	0	0	0	3	0	0	2	0	0	2	4	2	0	1	1	2	0	0	2	0	0	1	0	0	3	0	0	0	0	0	3
fgenesh1_pg.C_scaffold_24000020	64085	-	737	2867	2211	0.744120118915	25	12	16	16	0	0	0	16	8.71991628880363	5.42740841248304	1	0	0	2	1	0	20	10	13	8	5	6	17	8	10	10	5	8	2	0	0	3	1	0	4	3	1	19	9	15	2	1	0
estExt_fgenesh1_pg.C_880016	79707	-	986	3813	2958	0.743990173715	21	6	12	0	0	0	0	0	5.50747442958301	2.02839756592292	16	1	0	13	1	0	14	1	0	13	1	0	16	3	0	14	2	0	14	1	0	14	1	0	14	2	0	14	2	0	13	1	0
fgenesh1_kg.C_scaffold_45000032	57258	-	189	909	567	0.743639215296	14	10	13	5	0	0	0	5	15.4015401540154	17.636684303351	0	0	0	1	1	1	1	1	1	1	1	0	0	0	0	2	2	2	1	1	1	12	8	3	2	2	1	1	1	1	1	1	1
fgenesh1_pg.C_scaffold_38000055	65935	SSP	248	865	744	0.743570155335	9	6	9	6	0	1	0	7	10.4046242774566	8.06451612903226	4	2	6	0	0	1	1	0	1	1	0	1	1	0	4	0	0	1	0	0	1	0	0	1	3	2	1	1	0	5	2	0	1
DJO_estExt_fgenesh1_kg.C_10010	123950	SSP	288	1862	864	0.74313503053	9	5	7	8	0	1	0	9	4.83351235230935	5.78703703703704	1	0	1	1	0	2	1	0	2	4	3	3	0	0	2	0	0	0	4	2	3	1	0	1	3	2	2	0	0	0	1	0	1
EuGene.00150070	85690	-	694	2397	2082	0.741479949928	11	7	10	6	0	0	0	6	4.58906967042136	3.36215177713737	1	0	0	0	0	2	1	0	2	0	0	1	1	1	2	1	0	2	2	2	4	3	3	4	2	1	2	1	0	2	0	0	1
fgenesh2_pg.2_255	101776	-	642	2444	1926	0.740533022254	8	6	8	1	0	0	0	1	3.27332242225859	3.11526479750779	1	1	0	3	2	1	1	1	1	3	3	0	4	3	1	2	2	0	1	1	1	4	4	0	3	2	1	1	1	1	1	0	1
EuGene.00010204	86876	-	1154	3748	3462	0.73970727301	11	7	10	4	2	0	0	6	2.93489861259338	2.02195262853842	7	6	1	5	3	1	0	0	1	5	4	0	8	6	3	7	4	3	5	3	3	4	2	0	1	1	1	0	0	0	3	3	1
fgenesh1_pg.C_scaffold_106000010	69714	-	151	808	453	0.739452121805	12	3	4	4	0	0	0	4	14.8514851485149	6.62251655629139	3	0	1	2	0	0	3	0	0	2	0	0	2	1	0	7	2	1	3	0	1	3	0	1	4	1	0	6	0	0	3	0	0
EuGene.00660028	94138	-	67	319	201	0.738633232295	5	3	4	9	0	0	0	9	15.6739811912226	14.9253731343284	0	0	1	1	1	0	0	0	2	0	0	1	0	0	3	0	0	1	0	0	0	0	0	2	1	1	1	4	2	6	1	1	0
EuGene.00080092	95868	-	624	2240	1872	0.7372110182	21	12	16	4	1	0	0	5	9.375	6.41025641025641	11	6	1	4	4	2	5	3	0	3	3	0	4	3	0	3	3	0	14	11	1	4	4	1	5	4	0	3	2	0	4	4	0
fgenesh2_pg.5_322	103283	-	502	1749	1506	0.736884337626	7	5	7	2	0	0	0	2	4.00228702115495	3.32005312084993	1	1	1	0	0	0	4	2	1	0	0	1	0	0	1	4	2	1	1	1	1	0	0	1	0	0	1	0	0	0	0	0	1
fgenesh2_pg.66_21	112447	-	133	1454	399	0.736534717716	23	5	7	22	0	0	0	22	15.818431911967	12.531328320802	14	4	4	15	2	5	1	0	3	1	0	2	1	1	3	0	0	6	0	0	0	0	0	10	1	0	2	5	1	12	3	1	2
fgenesh1_pg.C_scaffold_3000278	59662	SP	327	1152	981	0.736432315757	15	6	9	1	0	0	0	1	13.0208333333333	6.11620795107034	15	6	1	1	0	1	2	1	0	0	0	0	0	0	0	1	0	1	0	0	0	2	1	0	0	0	0	1	0	0	0	0	0
fgenesh2_pg.108_10	114047	-	393	2227	1179	0.736370098525	21	7	10	7	0	0	0	7	9.42972608890885	5.93723494486853	1	1	1	0	0	2	11	1	7	3	2	2	1	1	2	1	1	2	0	0	2	11	2	8	4	3	2	0	0	2	1	1	2
fgenesh1_pg.C_scaffold_21000064	63662	-	210	752	630	0.73631840796	13	8	11	12	0	2	0	14	17.2872340425532	12.6984126984127	10	5	3	0	0	2	0	0	2	0	0	2	0	0	2	10	6	2	0	0	2	0	0	2	0	0	3	0	0	2	0	0	2
estExt_fgenesh1_kg.C_200048	71976	-	403	1762	1209	0.736171377194	16	9	13	6	0	0	0	6	9.08059023836549	7.44416873449132	12	6	1	4	3	1	7	3	1	7	3	1	7	3	2	11	6	2	10	6	1	10	5	1	10	5	3	4	3	3	4	3	1
fgenesh1_pg.C_scaffold_267000001	70238	-	171	943	513	0.735436893204	10	3	4	1	0	0	0	1	10.6044538706257	5.84795321637427	1	0	0	9	2	1	6	2	1	5	0	0	7	0	0	7	2	1	10	2	0	7	2	0	9	2	1	3	1	0	9	2	1
fgenesh1_pg.C_scaffold_7000011	60746	-	489	1747	1467	0.735395020584	14	8	12	6	0	0	0	6	8.01373783629079	5.453306066803	4	1	0	1	0	0	0	0	0	6	3	0	0	0	0	0	0	0	5	3	1	0	0	0	1	0	2	2	1	3	6	4	0
fgenesh1_pg.C_scaffold_1000092	58373	-	314	998	942	0.73538588096	12	8	11	15	0	0	0	15	12.0240480961924	8.49256900212314	1	0	1	7	5	14	3	2	6	4	3	6	3	2	6	2	1	1	3	2	7	4	3	5	3	2	6	3	2	6	3	2	6
fgenesh2_pg.9_198	104443	-	1106	5380	3318	0.735294117647	19	11	15	0	0	0	0	0	3.53159851301115	3.31525015069319	2	1	0	2	0	0	8	4	0	1	0	0	0	0	0	12	6	0	2	1	0	2	1	0	3	2	0	1	1	0	4	2	0
estExt_fgenesh1_pg.C_80211	77152	-	478	2330	1434	0.734930550065	13	9	12	11	0	0	0	11	5.5793991416309	6.27615062761506	4	3	0	8	6	8	4	3	1	4	3	1	4	3	0	4	3	0	3	2	1	8	6	3	5	3	0	4	3	0	6	4	0
fgenesh2_pg.1_578	101485	-	227	2023	681	0.734892369306	18	6	8	1	0	0	0	1	8.89767671774592	8.81057268722467	7	2	0	7	2	0	5	2	0	6	1	0	3	3	0	8	4	0	9	3	0	1	1	0	9	2	0	6	1	0	9	3	0
fgenesh2_pg.3_233	102361	-	714	4368	2142	0.734161478262	48	21	27	22	0	1	0	23	10.989010989011	9.80392156862745	32	15	18	31	17	17	35	19	19	32	16	20	29	16	19	31	16	17	33	17	16	36	19	19	34	17	19	31	15	15	33	18	23
fgenesh1_pg.C_scaffold_36000087	65717	-	573	2550	1719	0.734012843239	14	5	7	3	0	0	0	3	5.49019607843137	2.9086678301338	0	0	2	4	0	0	1	1	0	0	0	2	1	1	1	0	0	0	0	0	2	2	1	1	2	2	0	9	4	1	0	0	0
fgenesh2_pg.82_8	113333	-	718	2594	2154	0.733728680651	22	11	15	9	1	0	0	10	8.48111025443331	5.10677808727948	8	5	6	11	5	3	9	5	2	7	2	5	12	6	4	10	5	4	8	3	6	7	3	5	6	2	6	6	3	6	6	2	6
EuGene.00030170	90901	-	1106	3942	3318	0.733049819845	8	5	7	2	0	0	0	2	2.02942668696093	1.50693188667872	0	0	0	2	1	0	1	0	0	0	0	0	2	1	1	1	0	0	3	1	0	1	0	0	0	0	1	2	0	1	2	0	0
fgenesh1_kg.C_scaffold_40000037	57105	-	73	2314	219	0.732945091514	3	2	3	7	0	0	0	7	1.29645635263613	9.1324200913242	1	1	6	3	2	6	0	0	4	2	2	6	3	2	3	1	1	4	2	1	7	3	2	6	3	2	6	1	0	5	3	2	5
fgenesh2_pg.4_270	102860	-	192	575	576	0.732900518067	11	8	11	8	1	0	0	9	19.1304347826087	13.8888888888889	0	0	1	8	6	2	5	4	2	0	0	1	0	0	1	0	0	0	0	0	1	6	4	2	0	0	0	0	0	0	0	0	0
fgenesh2_pg.22_181	107316	-	526	3222	1578	0.732841039462	14	5	7	4	0	0	0	4	4.34512725015518	3.16856780735108	3	0	2	1	0	1	2	1	0	3	2	0	0	0	0	2	0	0	5	1	0	4	1	1	5	1	2	1	0	0	4	1	0
EuGene.00110151	84719	-	571	2517	1713	0.731804460842	9	5	7	6	0	0	0	6	3.57568533969011	2.91885580852306	1	1	1	0	0	3	0	0	1	0	0	1	0	0	2	2	1	1	0	0	3	0	0	1	2	2	1	2	0	0	0	0	1
fgenesh2_pg.6_301	103642	-	464	2810	1392	0.730872232957	22	8	11	8	0	0	0	8	7.82918149466192	5.74712643678161	0	0	0	11	4	4	0	0	0	15	5	3	6	3	3	0	0	1	11	4	4	14	6	3	16	6	4	13	5	3	13	3	5
EuGene.00340089	90021	-	194	781	582	0.730302432286	10	6	8	12	0	0	0	12	12.8040973111396	10.3092783505155	1	1	4	3	0	6	3	2	6	4	3	6	7	4	8	5	2	8	2	2	5	3	2	6	2	1	3	6	3	9	2	1	2
fgenesh1_pg.C_scaffold_88000018	69360	SP	1039	3678	3117	0.730233436104	24	15	20	10	0	0	0	10	6.52528548123981	4.81231953801732	15	11	7	9	7	3	10	9	5	6	6	5	9	8	4	13	10	2	11	9	4	6	5	0	6	6	5	5	5	5	6	6	6
DJO_fgenesh2_pg.11_49	123806	SSP	138	795	414	0.73022759127	5	3	4	1	0	0	0	1	6.28930817610063	7.2463768115942	5	3	2	0	0	0	0	0	0	0	0	0	0	0	0	0	0	0	0	0	0	0	0	0	0	0	0	0	0	1	0	0	0
uku_1_estExt_Genewise1Plus.C_30166	124650	-	664	3978	1992	0.729897813585	10	5	7	5	0	0	0	5	2.51382604323781	2.51004016064257	1	0	0	0	0	2	0	0	3	0	0	2	0	0	2	1	0	0	1	0	2	0	0	2	0	0	3	9	4	6	1	1	2
fgenesh2_pg.3_5	102133	SP	1022	3065	3066	0.729754322111	25	19	25	9	0	0	0	9	8.15660685154976	6.19699934768428	11	9	3	3	3	1	17	14	1	2	2	0	6	4	2	3	2	1	12	8	5	8	6	0	3	1	1	16	13	5	2	2	0
EuGene.00480067	92054	-	488	1686	1464	0.729728404746	20	12	17	7	0	0	0	7	11.8623962040332	8.19672131147541	12	7	4	5	4	1	3	2	1	5	4	1	3	2	1	9	6	2	3	2	1	12	7	6	5	3	1	5	4	1	5	4	1
EuGene.00130192	85319	-	397	1477	1191	0.729236959242	14	8	11	5	1	0	0	6	9.47867298578199	6.71704450041982	2	1	2	1	0	2	1	1	1	1	1	0	1	0	2	2	0	2	3	3	1	2	2	1	1	0	2	0	0	1	1	0	2
fgenesh1_pg.C_scaffold_66000019	68360	-	551	1920	1653	0.726997265538	26	17	23	8	0	0	0	8	13.5416666666667	10.2843315184513	13	7	3	17	10	4	0	0	0	1	0	1	1	1	0	0	0	0	1	1	0	1	1	0	1	1	1	0	0	0	1	0	0
fgenesh1_pg.C_scaffold_2000381	59214	-	222	740	666	0.726466281974	7	5	7	2	2	0	0	4	9.45945945945946	7.50750750750751	0	0	1	1	0	1	0	0	0	1	1	1	1	1	3	1	1	1	0	0	1	0	0	1	2	1	1	0	0	2	0	0	1
EuGene.00020375	89244	-	335	1262	1005	0.726426583159	11	7	10	6	0	0	0	6	8.71632329635499	6.96517412935323	6	5	0	5	4	3	2	1	0	6	4	1	5	4	4	5	4	1	4	3	1	4	3	1	6	4	0	6	5	1	5	4	0
fgenesh1_pg.C_scaffold_41000016	66250	SSP	109	412	327	0.725	6	4	6	8	2	1	0	11	14.5631067961165	12.2324159021407	3	2	6	0	0	0	0	0	0	1	0	3	0	0	1	6	4	8	0	0	2	0	0	1	0	0	1	0	0	1	0	0	1
fgenesh1_pg.C_scaffold_94000021	69527	-	407	1557	1221	0.724343192237	20	13	18	6	0	0	0	6	12.8452151573539	10.6470106470106	2	2	0	3	1	2	1	1	0	0	0	1	0	0	0	2	2	1	1	0	0	0	0	1	1	1	0	0	0	0	2	1	1
EuGene.00670036	94193	-	872	2756	2616	0.724262931602	22	15	21	5	0	0	0	5	7.98258345428157	5.73394495412844	14	11	2	0	0	0	16	12	3	6	4	0	0	0	0	0	0	0	19	13	3	17	12	3	18	13	3	17	13	3	9	7	3
fgenesh1_pg.C_scaffold_16000005	62737	-	241	918	723	0.724244505495	4	3	4	13	0	2	0	15	4.35729847494553	4.149377593361	1	0	11	1	0	10	0	0	11	0	0	11	1	0	9	0	0	7	0	0	11	0	0	3	1	0	12	1	0	5	1	0	11
fgenesh2_pg.1_271	101178	-	313	2580	939	0.724095833969	14	5	7	6	0	0	0	6	5.42635658914729	5.3248136315229	4	1	0	4	0	3	1	0	0	2	0	2	1	1	0	3	1	1	3	1	1	2	1	1	2	0	4	0	0	0	3	0	3
fgenesh1_pg.C_scaffold_12000177	62084	SP	427	1714	1281	0.723416390803	8	3	5	1	0	0	0	1	4.66744457409568	2.34192037470726	2	2	1	3	2	1	4	1	1	4	3	1	2	2	1	6	3	1	7	2	1	5	3	1	7	2	1	7	3	1	8	3	1
EuGene.00500019	92541	-	210	752	630	0.722176759411	9	5	7	2	0	0	0	2	11.968085106383	7.93650793650794	0	0	0	0	0	0	0	0	0	0	0	0	1	1	0	0	0	0	0	0	0	0	0	0	0	0	0	6	3	1	0	0	0
fgenesh2_pg.5_34	102995	SP	1012	3035	3036	0.722028319939	23	17	23	7	0	0	0	7	7.57825370675453	5.59947299077734	12	10	2	10	9	1	6	4	1	12	10	1	11	8	0	9	7	1	12	10	1	3	1	2	14	11	3	6	4	1	15	11	2
EuGene.00130048	85175	-	370	1497	1110	0.721472317598	21	14	20	11	0	0	0	11	14.0280561122245	12.6126126126126	12	8	4	13	9	5	14	9	4	14	10	2	13	9	4	2	1	2	15	10	4	15	10	5	13	9	5	5	3	3	13	9	4
estExt_fgenesh1_kg.C_730011	73427	-	293	1521	879	0.721422523285	18	12	16	17	1	0	0	18	11.8343195266272	13.6518771331058	1	1	2	1	1	2	5	3	5	2	2	5	1	1	1	0	0	1	1	1	2	0	0	7	1	1	2	0	0	2	1	1	2
EuGene.00310023	89562	-	597	2802	1791	0.721243130567	17	7	10	13	0	0	0	13	6.06709493219129	3.90843104410944	5	2	1	8	2	9	0	0	0	1	0	0	6	3	1	3	1	4	2	0	1	0	0	0	0	0	0	0	0	1	8	2	4
fgenesh2_pg.256_1	114602	SSP	184	749	552	0.721162488765	4	3	4	0	0	0	0	0	5.34045393858478	5.43478260869565	1	1	0	1	0	0	0	0	0	2	1	0	0	0	0	0	0	0	0	0	0	0	0	0	0	0	0	0	0	0	0	0	0
fgenesh1_pg.C_scaffold_28000069	64716	-	561	1990	1683	0.720030349014	19	12	16	13	0	0	0	13	9.54773869346734	7.1301247771836	0	0	0	10	4	10	13	7	7	17	10	5	0	0	0	0	0	0	17	10	11	4	3	1	18	11	12	17	10	12	19	12	12
EuGene.00730006	94793	-	572	2531	1716	0.719700128421	12	5	7	6	0	0	0	6	4.74120900829712	2.91375291375291	3	2	0	0	0	0	2	0	2	2	0	2	7	1	2	5	3	1	4	1	0	4	1	0	3	2	0	1	0	1	2	1	0
EuGene.00160090	85977	-	882	3325	2646	0.719117344897	14	5	7	3	0	0	0	3	4.21052631578947	1.8896447467876	0	0	2	2	1	2	9	2	0	12	5	1	6	2	0	1	0	0	9	3	2	13	5	1	11	4	1	1	0	2	11	4	1
fgenesh1_pg.C_scaffold_11000084	61749	-	366	1272	1098	0.718976390264	7	5	7	1	0	0	0	1	5.50314465408805	4.55373406193078	2	1	0	4	2	0	4	2	0	0	0	0	1	0	0	1	0	0	5	3	0	1	1	0	0	0	0	2	1	0	0	0	0
fgenesh2_pg.12_120	105161	-	276	2975	828	0.717982129561	56	11	15	22	0	0	0	22	18.8235294117647	13.2850241545894	1	0	0	13	2	2	9	2	2	2	0	1	1	0	0	10	2	2	11	2	1	9	2	1	12	2	2	42	9	19	11	2	2
fgenesh2_pg.5_23	102984	-	165	644	495	0.717628705148	8	5	7	16	0	1	0	17	12.4223602484472	10.1010101010101	6	3	8	6	3	10	6	4	11	5	3	9	1	1	5	6	4	9	4	3	9	6	4	12	5	3	9	1	1	4	5	3	9
fgenesh1_pg.C_scaffold_23000086	63994	-	379	1480	1137	0.717177980043	15	8	11	9	0	0	0	9	10.1351351351351	7.03605980650836	0	0	0	1	1	1	2	1	1	4	2	1	1	1	1	0	0	0	2	1	1	2	1	1	2	1	4	0	0	2	1	1	2
fgenesh2_pg.6_294	103635	-	194	708	582	0.715947786606	6	3	4	20	0	0	0	20	8.47457627118644	5.15463917525773	3	1	11	2	2	7	3	1	11	1	1	3	2	1	14	5	3	13	3	3	8	3	3	10	1	1	8	1	1	5	1	1	7
EuGene.00530065	92884	-	284	1098	852	0.71511627907	4	3	4	0	0	0	0	0	3.64298724954463	3.52112676056338	0	0	0	0	0	0	0	0	0	0	0	0	0	0	0	0	0	0	0	0	0	0	0	0	2	1	0	0	0	0	2	1	0
fgenesh2_pg.54_14	111479	-	387	1734	1161	0.714715711137	5	3	4	8	0	0	0	8	2.88350634371396	2.58397932816537	0	0	0	0	0	0	0	0	6	0	0	0	0	0	0	0	0	0	0	0	0	0	0	0	0	0	0	0	0	0	0	0	0
fgenesh2_pg.66_10	112436	-	244	933	732	0.714662138424	17	8	12	11	1	0	0	12	18.2207931404073	10.9289617486339	5	4	4	5	4	3	1	0	0	2	1	0	1	0	1	4	1	3	0	0	0	8	3	3	3	1	0	11	5	2	1	0	0
fgenesh2_pg.64_54	112330	SP	539	2734	1617	0.714228920772	18	5	7	13	0	0	0	13	6.58376005852231	3.09214594928881	0	0	1	0	0	2	0	0	8	0	0	1	1	0	1	0	0	1	8	2	6	6	1	11	0	0	1	3	0	1	0	0	1
fgenesh2_pg.2_503	102024	-	174	745	522	0.714225478311	9	3	4	6	1	0	0	7	12.0805369127517	5.74712643678161	0	0	4	2	1	1	5	1	1	1	0	2	0	0	2	0	0	4	1	1	3	1	0	4	0	0	2	0	0	1	0	0	3
EuGene.00040117	92312	-	1079	5140	3237	0.714224657108	21	7	10	6	0	0	0	6	4.08560311284047	2.16249613839975	6	2	6	0	0	3	1	1	2	10	2	2	0	0	3	4	3	3	0	0	2	18	7	5	0	0	3	1	1	1	0	0	3
EuGene.00060048	94388	-	569	1960	1707	0.711598703754	18	12	17	5	0	0	0	5	9.18367346938776	7.0298769771529	16	12	1	13	12	3	5	4	3	5	4	3	4	3	1	12	10	0	15	12	2	5	4	2	5	4	2	5	4	2	6	5	1
EuGene.00230011	87784	-	301	963	903	0.711560044893	11	8	11	8	0	0	0	8	11.4226375908619	8.859357696567	3	3	5	6	6	6	6	6	1	4	4	2	4	4	5	4	4	4	6	6	2	3	3	5	7	6	3	3	3	3	6	6	5
EuGene.00570034	93183	-	402	1775	1206	0.710862619808	16	5	7	7	0	0	0	7	9.01408450704225	4.14593698175788	8	3	2	8	3	1	9	3	4	10	3	4	0	0	3	1	0	2	10	3	3	7	3	1	10	3	2	1	0	2	9	3	4
EuGene.00560003	93076	-	458	1813	1374	0.710280373832	11	5	7	3	0	0	0	3	6.0672917815775	3.63901018922853	10	5	2	0	0	0	0	0	0	0	0	0	0	0	0	7	2	3	0	0	0	0	0	0	0	0	0	0	0	0	0	0	0
fgenesh1_pg.C_scaffold_5000115	60212	SP	441	1786	1323	0.70957692068	19	9	12	13	0	0	0	13	10.6382978723404	6.80272108843537	7	3	0	1	0	0	2	0	0	3	2	0	10	5	10	10	3	9	1	0	0	2	1	10	2	0	0	0	0	8	1	0	0
fgenesh2_pg.38_23	109639	-	426	1668	1278	0.709406669941	8	5	7	5	0	0	0	5	4.79616306954436	3.91236306729264	3	3	1	3	2	2	3	3	1	3	3	2	0	0	0	2	2	2	1	1	1	3	3	1	2	2	1	1	1	1	3	3	0
EuGene.00420045	91408	-	627	2227	1881	0.70904320322	12	8	11	7	0	0	0	7	5.38841490794791	4.25305688463583	1	1	3	2	2	1	4	3	4	3	2	4	1	1	1	1	1	3	7	5	4	3	3	1	4	4	3	5	3	3	3	3	3
fgenesh2_pg.1_376	101283	-	220	818	660	0.707897692906	9	5	7	14	0	0	0	14	11.0024449877751	7.57575757575758	7	4	1	6	4	2	8	5	4	6	4	2	5	3	5	7	4	0	6	4	1	8	4	1	7	4	1	0	0	2	6	4	1
fgenesh1_pg.C_scaffold_56000070	67694	SP	487	1460	1461	0.707824271049	7	5	7	7	0	1	0	8	4.79452054794521	3.42231348391513	0	0	0	0	0	0	1	1	0	4	3	6	1	1	0	0	0	0	0	0	0	0	0	2	0	0	0	0	0	1	0	0	0
fgenesh1_pm.C_scaffold_18000022	52569	-	315	1189	945	0.707300381005	11	7	10	13	0	1	0	14	9.25147182506308	7.40740740740741	2	1	7	3	2	5	3	2	5	3	2	6	3	2	5	3	2	6	3	2	5	6	3	7	3	1	6	2	2	3	3	2	5
EuGene.00270124	88573	-	374	1307	1122	0.707017454712	12	5	8	3	0	1	0	4	9.18133129303749	4.45632798573975	8	4	3	5	1	2	9	5	3	7	3	3	8	4	3	9	4	1	7	3	2	6	2	2	6	3	3	8	4	3	7	3	2
fgenesh2_pg.22_16	107151	SSP	163	1066	489	0.706309187062	8	2	3	7	1	0	0	8	7.5046904315197	4.08997955010225	5	0	2	1	0	2	2	0	3	2	0	3	3	1	2	3	1	2	2	0	2	6	0	5	2	0	3	2	0	2	2	0	3
fgenesh1_pg.C_scaffold_40000024	66149	-	208	921	624	0.706211463805	9	5	7	12	0	0	0	12	9.77198697068404	8.01282051282051	1	1	0	7	3	7	1	1	0	7	3	10	0	0	0	9	5	8	8	4	7	8	4	9	1	1	0	0	0	1	0	0	0
fgenesh2_pg.2_81	101602	-	221	2035	663	0.705750838405	7	3	4	3	0	0	0	3	3.43980343980344	4.52488687782806	0	0	0	1	1	0	3	2	0	1	1	0	1	1	0	1	1	0	2	2	1	2	2	0	1	0	2	2	1	0	1	0	0
EuGene.00040021	92216	-	895	2866	2685	0.705349278946	16	10	14	4	0	0	0	4	5.58269364968597	3.7243947858473	0	0	1	0	0	1	0	0	1	0	0	1	0	0	1	0	0	3	4	2	1	2	2	1	2	0	1	1	0	1	0	0	2
e_gw1.19.5.1	36123	-	1640	5943	4920	0.705332375884	6	4	5	2	0	0	0	2	1.00959111559818	0.813008130081301	2	2	0	4	3	1	6	4	0	3	2	0	5	3	0	4	3	0	3	2	0	3	2	0	3	2	0	4	3	0	3	2	0
EuGene.00250046	88170	-	489	1871	1467	0.705296276875	12	5	7	2	1	0	0	3	6.41368252271513	3.40831629175187	6	3	2	0	0	0	1	1	0	0	0	0	6	4	2	5	3	1	10	4	3	3	1	0	0	0	0	8	4	3	0	0	0
fgenesh2_pg.54_62	111527	SP	648	1943	1944	0.704976303318	15	11	15	11	0	0	0	11	7.72002058672156	5.65843621399177	0	0	1	0	0	1	0	0	1	6	4	6	0	0	1	5	4	3	0	0	0	0	0	1	0	0	4	14	10	5	0	0	0
fgenesh2_pg.84_4	113407	-	868	2857	2604	0.704791598293	11	7	9	5	0	1	0	6	3.85019250962548	2.68817204301075	2	2	0	4	3	4	3	2	0	2	2	0	4	3	0	2	2	0	4	3	0	9	5	5	3	3	0	2	2	0	3	3	2
fgenesh1_pg.C_scaffold_3000056	59440	-	337	1543	1011	0.704644398748	15	8	11	14	0	0	0	14	9.72132209980557	7.91295746785361	10	4	9	8	4	10	5	3	6	9	4	11	8	5	3	8	4	11	1	0	6	3	1	6	9	4	11	10	5	8	8	4	10
EuGene.00680052	94273	-	189	873	567	0.702666064166	14	5	7	14	0	0	0	14	16.0366552119129	8.81834215167548	3	3	1	2	1	6	5	3	3	1	1	5	1	1	3	3	2	4	2	2	0	1	1	5	3	3	3	2	2	0	2	2	1
estExt_fgenesh2_pg.C_410114	117557	-	497	2423	1491	0.701266395296	14	7	10	10	0	0	0	10	5.77796120511762	4.69483568075117	7	2	4	11	4	6	11	5	6	10	3	5	10	4	5	9	3	7	9	3	5	8	3	5	9	3	5	10	4	5	11	4	6
EuGene.00040123	92318	-	698	2667	2094	0.699974222495	14	9	13	5	0	0	0	5	5.249343832021	4.29799426934097	11	8	6	8	6	5	1	0	3	5	3	5	0	0	3	4	3	5	0	0	0	2	1	3	0	0	0	0	0	0	2	2	2
fgenesh1_pg.C_scaffold_2000365	59198	-	154	685	462	0.699123661149	3	2	3	0	0	0	0	0	4.37956204379562	4.32900432900433	0	0	0	0	0	0	0	0	0	0	0	0	0	0	0	0	0	0	0	0	0	0	0	0	1	0	0	3	2	0	1	0	0
DJO_653_novel1	124050	SSP	151	520	453	0.698270874847	13	9	13	5	1	0	0	6	25	19.8675496688742	1	1	3	1	1	3	8	6	2	3	3	3	1	1	3	1	1	3	7	5	4	1	1	2	1	1	4	5	4	3	1	1	3
DJO_EuGene.00090084	123378	-	348	1556	1044	0.698189712972	2	2	2	0	0	0	0	0	1.2853470437018	1.91570881226054	2	2	0	0	0	0	2	2	0	2	2	0	1	1	0	0	0	0	3	3	0	1	1	0	2	2	0	2	2	0	1	1	0
DJO_fgenesh2_pg.72_40	124016	SSP	113	997	339	0.697584228812	5	3	4	7	0	0	0	7	5.01504513540622	8.84955752212389	3	2	5	0	0	0	0	0	1	1	0	1	1	0	0	0	0	3	0	0	0	1	0	1	0	0	1	2	0	0	0	0	1
fgenesh2_pg.39_86	109853	-	259	952	777	0.696887686062	7	5	7	7	1	0	0	8	7.35294117647059	6.43500643500644	5	3	6	4	2	0	3	3	1	3	2	3	2	1	0	4	3	5	3	2	0	3	3	0	5	3	0	4	3	5	4	2	0
fgenesh2_pg.135_3	114280	-	175	589	525	0.69660997603	5	2	3	9	0	0	0	9	8.48896434634975	3.80952380952381	0	0	0	2	0	5	1	0	0	2	0	5	0	0	1	2	0	4	2	0	2	2	0	2	3	1	5	2	0	3	2	0	4
fgenesh2_pg.86_34	113510	-	286	1348	858	0.696500511748	9	7	9	10	0	0	0	10	6.67655786350148	8.15850815850816	0	0	0	0	0	0	0	0	0	1	1	0	4	3	2	0	0	0	0	0	0	0	0	0	0	0	0	7	5	10	0	0	0
EuGene.00280125	88709	-	461	1948	1383	0.696461222713	22	10	15	14	0	0	0	14	11.2936344969199	7.23065798987708	3	2	4	17	6	7	10	5	9	3	2	3	2	2	0	12	5	9	10	4	9	4	2	2	3	2	3	1	1	0	2	1	3
e_gw1.37.15.1	38246	SP	765	6986	2295	0.696022727273	41	5	7	9	0	0	0	9	5.86888061837962	2.17864923747277	39	5	7	1	0	2	0	0	0	1	0	1	0	0	0	1	0	0	0	0	0	0	0	1	0	0	0	0	0	2	0	0	0
estExt_fgenesh1_kg.C_280024	72321	-	72	572	216	0.694386694387	4	2	3	6	0	0	0	6	6.99300699300699	9.25925925925926	0	0	1	0	0	1	0	0	0	0	0	1	0	0	1	0	0	0	0	0	0	0	0	0	0	0	1	4	2	6	0	0	1
estExt_fgenesh1_kg.C_480016	72955	SSP	286	1780	858	0.69425351523	20	4	7	2	0	0	0	2	11.2359550561798	4.66200466200466	0	0	0	2	1	0	18	4	0	0	0	0	16	4	0	0	0	0	8	4	0	19	4	0	0	0	1	12	3	0	0	0	0
fgenesh2_pg.2_156	101677	-	458	1644	1374	0.693959347266	34	22	30	9	0	1	0	10	20.6812652068127	16.0116448326055	7	5	0	4	2	0	3	1	0	3	1	1	2	0	0	24	17	7	2	1	1	8	5	0	7	3	0	12	8	2	4	2	0
EuGene.00410044	91296	-	390	1645	1170	0.693851305445	11	6	8	3	0	0	0	3	6.68693009118541	5.12820512820513	3	2	0	1	1	0	2	0	1	0	0	1	0	0	0	0	0	0	1	0	1	3	1	1	0	0	1	1	0	0	0	0	1
fgenesh1_pg.C_scaffold_51000076	67283	-	237	824	711	0.693496227093	8	5	7	11	0	0	0	11	9.70873786407767	7.0323488045007	1	1	5	3	2	5	3	2	4	1	1	3	1	1	3	3	2	4	3	2	3	1	1	4	1	1	4	0	0	0	1	1	7
fgenesh2_pg.3_158	102286	SP	419	1256	1257	0.69193959777	7	5	7	3	0	0	0	3	5.57324840764331	3.97772474144789	0	0	0	4	3	0	5	3	0	0	0	0	0	0	3	5	3	0	0	0	0	0	0	0	0	0	0	0	0	0	0	0	0
fgenesh2_pg.10_135	104666	-	431	1915	1293	0.691133620092	14	8	12	9	0	0	0	9	7.31070496083551	6.18716163959784	1	1	2	0	0	2	1	1	2	7	4	3	0	0	3	1	1	2	0	0	2	0	0	2	4	2	3	0	0	3	1	1	2
fgenesh1_pg.C_scaffold_3000193	59577	-	253	1083	759	0.69038633986	11	5	7	7	0	0	0	7	10.1569713758079	6.58761528326746	9	4	5	9	4	4	10	5	6	8	3	5	9	3	5	9	4	4	8	3	5	9	4	5	8	3	4	8	4	4	8	3	4
fgenesh2_pg.210_3	114527	-	236	1096	708	0.690078746616	16	9	13	8	0	0	0	8	14.5985401459854	12.7118644067797	12	7	3	6	3	2	3	1	2	7	4	3	0	0	0	10	6	5	10	5	2	3	2	3	6	3	2	6	3	3	6	3	2
fgenesh2_pg.11_144	104910	-	242	974	726	0.689557542859	11	5	8	4	0	0	0	4	11.2936344969199	6.8870523415978	0	0	0	0	0	2	1	0	1	5	3	2	1	0	1	0	0	0	6	3	3	6	5	1	4	1	2	0	0	1	3	3	4
estExt_Genewise1.C_1120001	46189	-	342	1915	1026	0.689227364068	3	2	3	1	0	0	0	1	1.56657963446475	1.94931773879142	0	0	1	0	0	0	0	0	1	1	1	0	1	1	1	1	1	0	0	0	1	1	0	1	0	0	0	1	1	0	0	0	0
fgenesh1_pg.C_scaffold_38000079	65959	-	532	2243	1596	0.689159694434	17	9	13	11	2	0	0	13	7.57913508693714	5.6390977443609	3	3	3	4	2	2	6	4	5	4	3	3	3	3	2	7	5	6	3	2	3	7	3	5	6	3	4	6	3	2	4	2	4
estExt_fgenesh1_kg.C_30086	70812	-	486	2966	1458	0.687117458467	8	5	7	2	0	0	0	2	2.69723533378287	3.42935528120713	2	1	0	1	0	1	1	0	0	2	1	0	2	0	1	2	1	0	0	0	0	1	0	0	0	0	1	2	2	2	0	0	1
EuGene.00030145	90876	-	240	1521	720	0.686678552179	8	4	6	2	0	0	0	2	5.25969756738988	5.55555555555556	3	1	0	2	1	0	3	2	0	3	2	0	3	2	0	3	2	0	1	1	0	0	0	0	2	1	2	1	1	0	2	1	0
fgenesh2_pg.135_1	114278	-	470	2507	1410	0.686648720318	9	5	7	4	1	0	0	5	3.58994814519346	3.54609929078014	0	0	0	3	2	2	1	0	1	3	2	3	0	0	2	5	2	1	6	4	2	6	4	1	4	3	1	3	2	2	3	2	1
EuGene.00160156	86043	-	714	2536	2142	0.686572690487	13	9	12	8	0	0	0	8	5.12618296529968	4.20168067226891	0	0	0	0	0	0	12	8	7	0	0	0	11	8	1	0	0	0	0	0	0	10	6	4	0	0	0	0	0	1	0	0	0
EuGene.00050262	93618	-	742	2459	2226	0.686150014763	34	24	34	9	0	1	0	10	13.826758845059	10.7816711590297	2	1	0	8	7	1	16	9	3	1	0	0	0	0	0	16	12	7	11	6	2	9	5	5	3	1	1	3	0	0	3	1	0
fgenesh1_pg.C_scaffold_68000021	68488	-	315	1391	945	0.685870542403	18	10	14	14	0	0	0	14	12.94033069734	10.5820105820106	6	3	2	6	4	1	4	2	2	11	6	4	3	1	2	4	1	2	1	1	0	5	3	2	5	3	1	5	3	2	6	4	1
fgenesh2_pg.15_30	105780	-	663	2529	1989	0.685614514699	45	26	38	14	0	0	0	14	17.7935943060498	13.0718954248366	6	4	0	14	7	1	26	14	9	19	10	6	16	7	4	6	3	0	10	6	0	5	3	0	5	3	2	12	5	1	6	3	1
EuGene.00190046	86567	-	386	1579	1158	0.685076476331	13	7	11	3	0	0	0	3	8.23305889803673	6.04490500863558	2	1	2	4	4	1	2	2	1	0	0	1	3	2	1	5	3	1	1	1	0	1	1	0	4	3	1	6	2	1	4	3	1
estExt_fgenesh1_kg.C_30101	70824	-	473	2695	1419	0.684505917222	8	3	4	0	0	0	0	0	2.96846011131725	2.11416490486258	5	2	0	3	2	0	2	1	0	3	2	0	3	1	0	2	1	0	4	2	0	3	2	0	3	2	0	3	1	0	2	1	0
fgenesh1_pg.C_scaffold_13000135	62237	-	846	2756	2538	0.683201894768	9	7	9	2	0	0	0	2	3.2656023222061	2.75807722616233	1	1	0	8	6	1	0	0	0	0	0	0	0	0	0	1	1	0	1	1	0	1	1	1	0	0	0	0	0	0	1	0	0
EuGene.00400037	91179	-	401	1287	1203	0.68253968254	9	5	7	2	0	0	0	2	6.99300699300699	4.15627597672486	0	0	0	0	0	1	1	1	0	0	0	0	0	0	0	0	0	0	10	5	0	3	2	0	0	0	0	0	0	0	0	0	1
fgenesh2_pg.2_136	101657	-	290	1164	870	0.681909057315	26	15	21	16	0	2	0	18	22.3367697594502	17.2413793103448	2	2	1	5	4	1	0	0	0	0	0	1	1	0	0	18	9	16	1	1	1	0	0	1	2	2	2	3	3	2	2	2	1
EuGene.00360044	90259	-	428	1870	1284	0.681738228396	29	17	25	7	0	0	0	7	15.5080213903743	13.2398753894081	11	4	3	13	6	3	13	6	3	12	5	3	14	7	3	13	5	3	13	6	3	12	5	3	6	5	1	10	6	3	11	5	4
EuGene.00040278	92473	-	178	668	534	0.680927671291	6	4	5	10	0	0	0	10	8.98203592814371	7.49063670411985	4	3	1	0	0	0	4	3	0	3	2	2	2	1	2	0	0	0	0	0	1	0	0	5	1	0	2	1	1	1	0	0	0
fgenesh1_pg.C_scaffold_10000014	61479	-	275	934	825	0.680688827964	16	10	14	14	0	0	0	14	17.1306209850107	12.1212121212121	2	1	2	4	3	2	6	5	11	1	0	3	2	1	3	2	1	2	2	1	4	3	1	2	5	3	3	3	1	2	4	3	2
fgenesh2_pg.21_155	107125	-	432	2697	1296	0.680628272251	13	4	5	5	0	0	0	5	4.82017055988135	3.08641975308642	1	0	1	1	0	0	0	0	0	0	0	0	2	0	1	1	0	1	0	0	0	1	0	0	1	0	1	1	0	0	1	0	0
fgenesh2_pg.43_83	110351	-	455	1975	1365	0.680370306505	34	18	28	19	0	2	0	21	17.2151898734177	13.1868131868132	11	4	20	8	6	18	6	4	7	7	6	1	11	5	11	15	7	12	11	5	11	7	5	17	26	12	20	15	8	10	29	14	20
estExt_fgenesh1_kg.C_130036	71568	-	165	1437	495	0.679941541834	3	2	3	7	0	0	0	7	2.08768267223382	4.04040404040404	0	0	0	0	0	0	0	0	0	2	2	3	0	0	0	2	1	2	0	0	0	0	0	1	0	0	0	0	0	0	0	0	0
EuGene.00840029	95580	SP	504	2339	1512	0.679855308171	7	5	6	3	0	0	0	3	2.9927319367251	3.30687830687831	2	2	0	2	1	1	1	1	1	1	1	0	0	0	1	5	3	2	0	0	0	0	0	0	0	0	0	1	1	0	0	0	0
fgenesh2_pg.15_24	105774	-	1101	6639	3303	0.679651739982	47	21	31	4	0	0	0	4	7.07937942461214	6.35785649409628	9	2	1	21	9	1	13	6	3	14	7	2	17	7	2	6	2	1	5	1	0	6	1	1	9	2	1	17	9	2	10	3	1
fgenesh2_pg.20_61	106840	-	285	2268	855	0.679541848473	12	5	7	11	0	0	0	11	5.29100529100529	5.84795321637427	3	1	2	11	4	8	0	0	1	9	4	8	3	1	3	6	1	8	5	2	4	4	1	2	3	1	3	9	4	6	11	4	7
estExt_Genewise1Plus.C_30076	46763	-	450	2335	1350	0.679363185329	7	5	7	6	0	0	0	6	2.99785867237687	3.7037037037037	1	1	0	1	1	0	4	2	2	1	1	0	3	2	0	1	1	0	1	1	0	4	2	2	2	2	1	1	1	0	1	1	0
fgenesh2_pg.24_65	107572	-	369	1182	1107	0.679329095504	14	10	14	16	0	0	0	16	11.844331641286	9.03342366757001	0	0	0	0	0	0	6	5	8	0	0	0	0	0	0	0	0	0	0	0	0	0	0	0	0	0	0	0	0	0	0	0	0
fgenesh1_pg.C_scaffold_66000014	68355	-	373	1439	1119	0.679216152019	23	14	19	13	1	2	0	16	15.9833217512161	12.5111706881144	7	4	4	4	1	5	0	0	0	0	0	0	1	1	0	8	6	3	0	0	0	2	2	5	0	0	0	16	12	10	1	1	0
fgenesh2_pg.17_6	106199	-	271	1290	813	0.677865612648	3	2	3	2	1	0	0	3	2.32558139534884	2.460024600246	1	1	0	1	0	1	1	1	0	0	0	0	1	0	1	0	0	1	0	0	0	2	1	0	0	0	1	0	0	0	0	0	1
EuGene.00670038	94195	-	1735	5833	5205	0.677666116694	13	7	11	1	0	0	0	1	2.22869878278759	1.34486071085495	7	3	1	5	3	0	7	5	0	6	4	1	4	3	0	6	4	0	6	3	1	6	4	0	5	3	0	8	3	1	5	3	0
fgenesh2_pg.49_67	110999	-	167	500	501	0.677321156773	7	5	7	9	0	0	0	9	14	9.98003992015968	0	0	0	2	2	1	0	0	0	1	1	0	1	1	1	1	1	0	1	1	2	1	1	2	2	2	3	5	3	6	1	1	2
EuGene.00020119	88988	-	317	1491	951	0.676251042326	13	5	8	1	0	0	0	1	8.71898054996647	5.25762355415352	4	1	0	7	3	1	2	1	0	2	1	1	0	0	0	5	2	0	2	2	0	1	1	0	5	4	0	4	1	0	5	4	0
fgenesh2_pg.45_20	110516	-	688	2380	2064	0.675538339789	13	7	10	2	0	0	0	2	5.46218487394958	3.39147286821705	0	0	0	1	1	1	0	0	0	0	0	0	0	0	0	1	1	1	0	0	0	0	0	1	0	0	0	0	0	0	0	0	0
fgenesh1_pg.C_scaffold_29000093	64869	-	794	2595	2382	0.675473106685	8	5	7	4	0	0	0	4	3.08285163776493	2.09907640638119	3	1	0	5	3	0	4	2	0	3	1	0	1	1	0	1	1	0	3	1	0	3	0	4	3	1	0	4	2	0	3	1	0
EuGene.00230038	87811	-	644	2426	1932	0.675298351773	10	7	10	3	0	0	0	3	4.12201154163232	3.6231884057971	1	1	0	2	1	0	0	0	0	3	2	0	3	2	0	1	1	0	0	0	0	2	2	0	0	0	0	0	0	3	1	0	0
EuGene.00460004	91820	-	428	1645	1284	0.674878509719	21	12	16	14	1	1	0	16	12.7659574468085	9.34579439252336	13	7	10	9	4	10	9	4	11	8	4	8	11	6	9	11	6	10	9	3	9	8	4	8	11	6	12	8	4	8	12	6	11
fgenesh2_pg.57_2	111705	-	315	1215	945	0.674635120602	21	10	15	17	1	2	0	20	17.283950617284	10.5820105820106	12	4	5	9	5	6	6	1	7	15	7	5	13	5	4	13	5	3	12	4	7	13	7	5	17	9	7	1	0	6	18	8	12
EuGene.00130013	85140	-	1164	3876	3492	0.674555564686	31	21	30	1	0	0	0	1	7.99793601651187	6.01374570446735	10	7	0	23	16	1	22	16	0	22	16	0	25	18	0	3	2	0	25	18	0	19	13	0	24	17	0	13	8	0	23	16	0
estExt_fgenesh2_pg.C_300074	117118	-	522	2689	1566	0.674074074074	13	8	11	11	1	1	0	13	4.83451097062105	5.10855683269476	7	5	2	2	2	1	2	2	0	2	2	0	7	5	12	1	1	0	4	3	10	1	1	0	2	2	0	2	2	0	2	2	0
fgenesh1_pg.C_scaffold_8000027	61025	-	483	2092	1449	0.673874484325	18	9	13	9	0	0	0	9	8.60420650095602	6.2111801242236	7	4	2	3	1	5	6	2	3	3	1	4	6	1	2	2	2	2	0	0	0	5	2	3	6	3	4	0	0	1	3	1	2
fgenesh1_pg.C_scaffold_501000001	70351	-	150	537	450	0.673443791669	4	2	3	0	0	0	0	0	7.4487895716946	4.44444444444444	0	0	0	0	0	0	1	1	0	0	0	0	0	0	0	0	0	0	0	0	0	0	0	0	0	0	0	0	0	0	0	0	0
fgenesh2_pg.109_4	114057	SP	377	1229	1131	0.673004987531	5	4	5	5	0	0	0	5	4.06834825061025	3.53669319186561	1	1	0	5	5	4	1	1	0	1	1	0	0	0	0	1	1	0	1	1	0	1	1	0	1	1	0	1	1	0	2	1	0
EuGene.00090080	96323	-	537	1944	1611	0.672758783677	11	6	9	4	0	0	0	4	5.65843621399177	3.7243947858473	6	3	1	5	2	0	8	5	1	5	2	0	9	5	0	9	5	2	5	2	0	5	2	0	5	2	1	3	1	0	5	2	0
fgenesh1_pg.C_scaffold_8000086	61084	-	640	2279	1920	0.672579234475	23	14	20	15	0	1	0	16	10.0921456779289	7.29166666666667	12	7	9	2	2	4	2	1	3	1	1	3	1	1	3	0	0	5	12	7	6	1	1	3	2	2	3	2	2	3	1	1	2
estExt_fgenesh1_pg.C_230040	78042	-	549	2032	1647	0.672459549696	24	18	24	7	1	1	0	9	11.8110236220472	10.9289617486339	1	1	2	10	9	5	2	1	3	2	1	3	2	2	4	2	1	2	2	1	3	2	2	4	1	1	2	1	1	2	1	1	2
fgenesh2_pg.72_6	112817	-	140	2701	420	0.672322375398	24	2	3	8	0	0	0	8	8.88559792669382	4.76190476190476	0	0	0	17	0	7	1	0	0	0	0	0	1	0	0	1	0	0	2	0	0	2	0	0	2	1	0	18	0	4	2	1	0
EuGene.00010236	86908	-	472	1582	1416	0.672295682651	9	5	7	3	0	0	0	3	5.6890012642225	3.53107344632768	2	1	1	2	1	2	4	2	1	1	1	2	2	1	0	1	0	1	1	0	0	2	2	0	1	0	2	0	0	2	2	1	1
estExt_fgenesh1_pg.C_820041	79652	-	797	2927	2391	0.672291993721	31	15	22	9	0	0	0	9	10.5910488554834	6.27352572145546	11	10	2	16	6	6	23	10	8	1	1	0	26	13	6	0	0	0	25	12	8	26	11	3	1	1	0	1	1	0	1	1	0
EuGene.00270045	88494	-	577	2146	1731	0.671175820125	18	10	14	3	0	0	0	3	8.38769804287046	5.77700751010976	3	1	2	1	1	2	6	2	2	3	2	0	1	1	0	1	1	2	0	0	0	11	6	1	4	2	1	3	3	1	1	1	2
estExt_fgenesh1_kg.C_30013	70743	-	187	1032	561	0.670722031209	9	6	8	4	0	0	0	4	8.72093023255814	10.6951871657754	6	4	1	5	4	1	5	4	1	4	4	1	7	5	0	5	4	2	6	5	1	5	4	2	5	4	2	5	4	1	5	4	0
EuGene.00280088	88672	-	213	753	639	0.6706962167	9	6	9	9	0	0	0	9	11.9521912350598	9.38967136150235	7	5	4	0	0	0	6	4	6	6	4	4	5	3	5	5	3	6	6	4	6	5	3	4	3	2	4	0	0	0	1	0	1
estExt_fgenesh1_kg.C_10186	70543	-	343	2006	1029	0.670415224913	3	2	3	5	0	0	0	5	1.49551345962114	1.94363459669582	0	0	0	1	0	1	2	1	0	2	1	3	2	1	0	2	1	0	1	0	0	1	0	0	2	1	0	2	1	3	2	1	1
fgenesh1_pg.C_scaffold_9000197	61423	SP	614	2040	1842	0.67037161697	8	6	8	8	2	0	0	10	3.92156862745098	3.25732899022801	6	5	0	3	3	1	6	5	2	4	4	6	3	3	0	5	4	1	2	2	1	4	3	1	5	5	5	3	3	5	3	3	1
EuGene.00340003	89935	-	424	1447	1272	0.669025731381	23	15	22	9	0	0	0	9	15.8949550794748	11.7924528301887	8	4	4	8	4	4	3	1	3	9	8	4	10	7	4	7	4	4	0	0	3	11	8	5	12	8	3	0	0	1	10	6	3
DJO_fgenesh2_pg.31_106	124134	SSP	125	738	375	0.668895064974	14	5	7	5	0	0	0	5	18.970189701897	13.3333333333333	0	0	1	2	0	2	7	3	1	2	0	2	0	0	1	7	3	1	0	0	1	0	0	1	1	0	1	11	5	3	1	0	1
EuGene.00090145	96388	-	1344	4794	4032	0.667587425544	63	36	53	2	0	0	0	2	13.1414267834793	8.92857142857143	23	15	0	20	15	0	20	14	0	20	12	0	26	16	0	21	16	0	18	13	0	26	16	0	22	14	0	26	14	0	21	15	1
fgenesh1_pg.C_scaffold_45000033	66661	SP	303	1287	909	0.667100250859	10	5	7	5	0	1	0	6	7.77000777000777	5.5005500550055	2	1	4	2	0	3	3	1	4	2	1	3	0	0	0	1	0	3	3	1	4	3	1	1	3	2	3	4	2	4	2	1	3
fgenesh1_pg.C_scaffold_1000427	58708	-	271	812	813	0.666984072022	7	5	7	18	0	1	0	19	8.62068965517241	6.15006150061501	0	0	2	1	1	1	4	3	8	0	0	2	0	0	1	3	2	2	0	0	6	2	1	8	1	1	1	1	1	9	1	1	1
fgenesh2_pg.14_104	105605	-	696	2391	2088	0.666963274551	14	10	14	7	0	0	0	7	5.85529067335843	4.78927203065134	0	0	0	0	0	0	0	0	0	0	0	0	0	0	0	5	5	2	0	0	0	0	0	0	0	0	0	13	9	6	0	0	0
fgenesh1_pg.C_scaffold_41000039	66273	-	520	1851	1560	0.666526962839	26	14	20	10	0	0	0	10	14.0464613722312	8.97435897435897	10	5	5	8	4	2	7	4	5	8	4	4	6	4	1	8	3	3	7	3	5	14	8	1	7	3	3	7	3	4	7	3	2
fgenesh2_pg.1_369	101276	-	487	2103	1461	0.66546964426	28	17	24	10	0	0	0	10	13.3143128863528	11.6358658453114	1	1	0	17	9	7	1	1	0	3	2	1	1	1	0	1	1	0	1	1	0	3	2	1	2	2	0	1	1	0	4	3	0
fgenesh2_pg.28_80	108265	-	552	1884	1656	0.665245166333	9	5	7	6	0	0	0	6	4.77707006369427	3.01932367149758	0	0	0	10	5	4	0	0	0	0	0	1	3	2	3	0	0	0	0	0	0	0	0	0	0	0	0	0	0	0	9	5	6
fgenesh2_pg.3_190	102318	-	916	3637	2748	0.665230976235	13	7	10	1	0	0	0	1	3.57437448446522	2.54730713245997	7	4	1	0	0	0	1	0	0	5	3	0	1	0	0	11	6	1	12	7	1	0	0	0	1	1	0	11	6	1	0	0	0
fgenesh1_pg.C_scaffold_62000067	68136	SP	621	2008	1863	0.664367992236	20	13	18	4	0	0	0	4	9.9601593625498	6.97799248523886	0	0	0	0	0	0	0	0	0	0	0	1	0	0	0	0	0	1	0	0	0	0	0	0	0	0	0	15	11	2	0	0	0
EuGene.00640015	93989	-	76	227	228	0.664285714286	5	4	5	5	1	0	0	6	22.0264317180617	17.5438596491228	1	1	3	3	2	1	3	2	4	3	2	1	3	2	4	3	3	3	2	2	0	3	3	5	2	2	2	3	2	0	3	2	3
fgenesh2_pg.26_74	107970	-	173	1212	519	0.663948195513	15	5	7	9	0	0	0	9	12.3762376237624	9.63391136801541	8	4	5	0	0	2	2	1	1	0	0	1	12	4	5	0	0	0	0	0	1	0	0	1	0	0	1	0	0	1	0	0	1
fgenesh1_pg.C_scaffold_28000012	64659	-	578	1884	1734	0.663874337058	7	5	7	1	0	0	0	1	3.71549893842887	2.88350634371396	1	1	0	5	5	1	2	2	0	1	1	0	2	2	0	3	2	1	3	3	1	4	3	1	1	1	0	1	1	0	1	1	0
EuGene.00140008	85378	-	208	832	624	0.662688432637	10	7	10	20	0	0	0	20	12.0192307692308	11.2179487179487	3	1	11	1	1	7	0	0	2	0	0	1	0	0	7	0	0	2	0	0	5	0	0	5	0	0	6	1	1	3	0	0	6
DJO_fgenesh1_pg.C_scaffold_14000156	124153	SSP	256	1004	768	0.66221178737	15	8	11	11	0	2	0	13	14.9402390438247	10.4166666666667	5	2	3	7	3	2	7	5	7	2	1	10	1	1	1	0	0	8	5	2	4	0	0	0	10	6	9	5	3	5	9	5	2
fgenesh1_pg.C_scaffold_74000041	68813	SSP	236	1087	708	0.661654135338	4	2	3	13	0	0	0	13	3.67985280588776	2.82485875706215	2	1	8	4	2	5	1	0	0	1	0	0	4	2	10	1	0	0	1	0	10	4	2	10	1	0	1	3	2	9	1	0	0
EuGene.00030201	90932	-	290	929	870	0.661021150033	13	9	13	9	0	0	0	9	13.9935414424112	10.3448275862069	9	6	4	7	5	6	8	6	4	7	5	4	7	5	4	9	6	4	7	5	5	8	5	5	8	6	4	3	2	3	7	5	4
EuGene.00340068	90000	-	636	2075	1908	0.660179425681	24	16	23	4	0	0	0	4	11.566265060241	8.38574423480084	15	9	1	9	7	1	2	1	2	5	4	0	5	4	0	5	2	1	5	2	1	1	1	2	4	2	2	11	6	0	4	2	1
estExt_fgenesh1_pm.C_240010	75003	-	294	1189	882	0.659517246016	7	4	6	11	0	0	0	11	5.88730025231287	4.53514739229025	11	8	3	11	8	5	7	6	4	10	7	4	11	8	4	11	8	4	11	8	3	11	8	6	11	8	4	7	5	2	11	8	5
fgenesh1_pg.C_scaffold_66000013	68354	-	213	638	639	0.65939675174	20	15	20	20	0	0	0	20	31.3479623824451	23.4741784037559	11	7	11	14	10	6	4	4	2	1	1	1	4	3	1	17	13	12	3	2	3	14	11	9	6	5	8	12	10	13	9	7	9
fgenesh1_pg.C_scaffold_11000052	61717	-	184	551	552	0.658801479325	11	8	11	14	0	0	0	14	19.9637023593466	14.4927536231884	8	6	7	0	0	1	1	1	1	0	0	1	1	1	1	1	1	1	0	0	0	1	1	0	1	1	1	1	1	6	1	1	0
fgenesh2_pg.51_97	111249	-	251	772	753	0.65867482009	15	10	14	9	0	1	0	10	19.4300518134715	13.2802124833997	0	0	1	4	3	5	0	0	1	3	3	5	5	4	7	0	0	0	5	2	1	0	0	2	1	1	3	3	2	2	2	2	5
EuGene.00130154	85281	-	544	2483	1632	0.658509656283	7	2	3	7	0	0	0	7	2.81917035843737	1.22549019607843	3	0	3	1	0	4	2	0	3	1	0	3	2	0	3	4	1	4	1	1	1	2	0	5	0	0	1	2	0	2	1	0	3
fgenesh1_pm.C_scaffold_16000014	52459	SP	676	4083	2028	0.658432497779	52	13	19	9	1	0	0	10	12.7357335292677	6.41025641025641	1	0	0	1	1	0	32	8	6	2	0	1	5	1	0	1	0	1	3	0	0	0	0	0	3	1	0	0	0	0	2	0	0
fgenesh2_pg.1_57	100964	-	304	1301	912	0.658089140606	8	5	7	2	0	0	0	2	6.14911606456572	5.48245614035088	5	3	1	3	3	1	3	3	1	2	2	1	4	3	1	3	2	1	1	1	2	1	1	0	3	2	2	3	2	1	3	2	1
fgenesh2_pg.47_98	110832	-	601	2037	1803	0.657451585742	9	6	8	8	0	0	0	8	4.41826215022091	3.32778702163062	2	2	5	1	1	5	4	1	5	4	2	4	4	2	1	3	3	5	2	1	2	1	1	5	3	1	0	5	4	6	3	1	5
fgenesh2_pg.58_50	111846	-	677	2158	2031	0.656531086234	11	8	11	11	0	0	0	11	5.09731232622799	3.93894633185623	8	6	3	1	0	2	0	0	7	0	0	0	1	1	0	4	4	1	0	0	0	0	0	0	0	0	0	0	0	1	1	0	0
fgenesh1_pg.C_scaffold_83000004	69175	-	240	1735	720	0.65610871657	11	7	10	9	0	0	0	9	6.34005763688761	9.72222222222222	5	4	6	6	4	5	0	0	1	4	2	5	0	0	1	0	0	0	0	0	1	0	0	1	5	3	5	0	0	0	9	6	6
EuGene.00070030	95125	-	360	1314	1080	0.655665145761	20	11	16	8	0	0	0	8	15.220700152207	10.1851851851852	12	7	3	13	7	3	12	8	3	12	7	3	11	6	3	12	7	3	10	5	3	11	7	4	11	7	3	12	7	3	12	7	3
estExt_Genewise1.C_20321	41776	-	551	2681	1653	0.655326895961	3	2	3	1	0	0	0	1	1.11898545318911	1.20992135511192	1	1	1	0	0	0	0	0	0	0	0	1	0	0	0	0	0	0	0	0	0	0	0	0	2	1	0	0	0	1	0	0	0
DJO_18_DJO_19_query	123868	SSP	139	1025	417	0.65479196524	15	7	10	12	0	0	0	12	14.6341463414634	16.7865707434053	2	1	2	5	2	1	7	4	3	5	3	0	4	2	2	4	2	1	0	0	0	3	2	1	6	3	1	7	3	2	5	2	0
EuGene.00520027	92745	-	222	972	666	0.654736842105	15	5	7	9	0	0	0	9	15.4320987654321	7.50750750750751	7	4	4	8	5	7	7	3	1	8	4	6	8	1	4	10	3	7	10	2	7	12	4	7	12	4	6	8	1	5	8	4	6
EuGene.00320079	89760	-	438	1724	1314	0.65471188692	11	7	10	8	0	0	0	8	6.38051044083527	5.32724505327245	1	1	1	4	2	0	3	2	3	4	2	2	2	1	1	5	2	2	3	2	2	5	3	2	2	1	2	3	1	1	3	2	1
EuGene.01040004	84158	-	163	636	489	0.653663150654	7	4	6	5	0	0	0	5	11.0062893081761	8.1799591002045	4	2	3	4	3	2	4	3	3	1	1	1	3	1	3	7	5	2	6	4	4	2	1	1	4	4	4	4	4	4	4	4	4
EuGene.00150006	85626	-	1282	4486	3846	0.653597043371	24	14	20	8	0	0	0	8	5.34997770842621	3.64014560582423	5	2	2	14	10	4	8	4	2	9	6	3	9	6	4	5	2	3	3	1	1	4	2	2	5	3	3	10	5	3	4	2	3
estExt_fgenesh1_pg.C_450094	78903	-	252	1637	756	0.653562653563	3	2	3	0	0	0	0	0	1.83262064752596	2.64550264550265	2	1	0	1	1	0	2	1	0	1	1	0	0	0	0	1	1	0	2	1	0	0	0	0	0	0	0	1	1	0	0	0	0
estExt_fgenesh1_kg.C_150064	71729	-	115	739	345	0.652032798087	2	1	2	3	0	0	0	3	2.7063599458728	2.89855072463768	0	0	1	1	1	2	0	0	0	1	1	3	1	1	0	0	0	0	0	0	0	0	0	0	0	0	0	0	0	0	0	0	0
EuGene.00030063	90794	-	488	2647	1464	0.651800269688	5	2	3	1	2	0	0	3	1.88893086513034	1.36612021857924	4	1	3	2	1	3	2	1	2	4	1	3	2	1	2	3	1	2	2	1	2	2	1	0	2	1	3	1	0	3	2	1	3
estExt_fgenesh1_kg.C_10012	70375	-	185	2368	555	0.65149909146	5	4	5	4	0	0	0	4	2.11148648648649	7.20720720720721	1	1	2	0	0	0	1	1	2	0	0	1	1	1	1	1	1	1	1	1	1	1	1	0	1	1	1	1	1	1	1	1	1
fgenesh1_pg.C_scaffold_46000036	66781	SP	648	2037	1944	0.651160612654	22	15	21	14	0	1	0	15	10.8001963672067	7.71604938271605	1	1	1	0	0	0	1	1	1	1	1	0	13	10	7	8	5	5	14	8	8	5	5	6	1	1	0	6	4	12	0	0	0
fgenesh2_pg.35_111	109286	-	367	2572	1101	0.650987586853	28	8	11	3	0	0	0	3	10.8864696734059	7.2661217075386	6	1	1	12	2	2	11	3	0	13	1	0	11	2	2	8	2	1	12	4	0	3	1	0	9	3	1	5	0	0	6	2	1
estExt_fgenesh1_pm.C_20035	73929	-	331	1638	993	0.650434473146	3	2	3	3	0	0	0	3	1.83150183150183	2.01409869083585	0	0	0	1	1	0	0	0	0	0	0	0	1	1	0	1	0	1	1	0	2	0	0	0	0	0	0	0	0	0	0	0	0
fgenesh1_pg.C_scaffold_47000074	66912	-	478	1433	1434	0.650048253629	3	2	3	4	0	0	0	4	2.09351011863224	1.39470013947001	1	1	0	3	2	2	0	0	0	1	1	0	0	0	0	1	1	0	0	0	0	1	1	0	0	0	1	1	1	0	0	0	0
EuGene.00160091	85978	-	401	1396	1203	0.649844587484	5	2	3	3	0	0	0	3	3.58166189111748	1.66251039068994	0	0	2	4	1	0	3	1	1	3	1	0	0	0	1	0	0	0	1	0	0	4	2	0	3	1	0	0	0	0	3	1	0
fgenesh2_pg.2_130	101651	-	237	1085	711	0.649764245185	14	7	10	4	0	1	0	5	12.9032258064516	9.84528832630098	3	2	1	4	3	1	1	1	0	1	1	0	1	0	0	7	2	4	1	1	0	1	1	0	5	5	1	2	2	0	4	3	1
fgenesh2_pg.62_14	112138	-	207	1244	621	0.649317406143	12	4	6	10	0	0	0	10	9.64630225080386	6.44122383252818	5	1	1	7	2	3	0	0	0	4	1	1	8	2	3	5	1	1	4	2	1	3	1	6	0	0	0	4	1	1	7	2	4
fgenesh1_pg.C_scaffold_17000052	62961	-	379	1405	1137	0.648980373544	10	7	10	5	0	0	0	5	7.11743772241993	6.15655233069481	4	4	5	0	0	2	2	1	2	0	0	2	2	1	0	6	5	5	1	0	2	2	1	2	0	0	2	0	0	2	0	0	2
fgenesh2_pg.7_32	103724	-	405	1719	1215	0.648918890597	44	21	31	12	0	0	0	12	25.5962769051774	17.283950617284	20	11	5	17	8	4	18	7	3	19	9	5	17	8	4	17	9	4	17	9	5	20	11	5	19	10	4	15	7	4	17	8	4
fgenesh1_pg.C_scaffold_3000202	59586	-	267	1239	801	0.648796805968	30	17	25	10	0	0	0	10	24.2130750605327	21.2234706616729	17	9	8	17	8	6	16	8	6	18	9	4	17	8	6	16	9	6	17	8	6	16	9	4	17	8	5	12	6	3	16	7	5
EuGene.00180035	86381	-	266	1212	798	0.647839551689	8	2	4	6	0	0	0	6	6.6006600660066	2.5062656641604	6	1	2	4	2	3	0	0	2	4	2	3	7	2	3	6	2	3	5	1	3	7	2	5	7	2	5	0	0	2	5	2	2
fgenesh1_pg.C_scaffold_8000204	61202	-	360	1225	1080	0.647707771513	3	2	3	5	1	0	0	6	2.44897959183673	1.85185185185185	0	0	0	0	0	0	1	0	1	0	0	0	1	1	1	0	0	1	0	0	0	0	0	0	0	0	0	0	0	1	0	0	0
fgenesh1_pg.C_scaffold_5000269	60366	-	869	2683	2607	0.647238017872	9	6	9	1	0	0	0	1	3.3544539694372	2.30149597238205	0	0	0	0	0	0	4	2	1	0	0	1	0	0	0	9	6	0	7	4	0	8	5	0	0	0	1	0	0	1	0	0	0
fgenesh2_pg.32_89	108867	-	224	1621	672	0.645805592543	16	5	7	9	0	0	0	9	9.87045033929673	7.44047619047619	0	0	0	0	0	3	3	0	0	3	0	1	2	0	0	0	0	1	0	0	0	0	0	1	0	0	2	13	5	1	0	0	3
fgenesh2_pg.8_233	104222	-	152	455	456	0.645693656524	3	2	3	1	1	0	0	2	6.59340659340659	4.3859649122807	0	0	0	1	1	0	0	0	0	0	0	0	0	0	0	0	0	1	0	0	0	0	0	0	1	1	0	1	0	1	0	0	0
EuGene.00190010	86531	-	544	2365	1632	0.644532867611	12	2	5	2	0	0	0	2	5.07399577167019	1.22549019607843	1	0	0	1	0	0	9	3	2	1	0	0	5	1	1	1	0	0	1	0	0	1	0	0	1	0	0	10	2	2	1	0	0
MlpPh11	124593	-	83	248	289	0.644247787611	3	2	3	11	0	0	0	11	12.0967741935484	6.9204152249135	0	0	1	3	2	5	0	0	0	0	0	2	0	0	0	2	2	8	0	0	0	3	2	2	0	0	1	0	0	1	0	0	1
EuGene.00280117	88701	-	642	2316	1926	0.644214692937	29	20	28	10	1	0	0	11	12.5215889464594	10.3842159916926	6	4	2	8	4	1	9	5	1	16	12	5	18	12	8	16	10	5	8	5	1	7	3	1	0	0	1	8	5	1	1	0	1
EuGene.00130049	85176	-	263	910	789	0.644200335133	12	8	12	6	0	0	0	6	13.1868131868132	10.1394169835234	7	5	1	5	4	2	7	5	2	6	4	0	6	3	2	2	1	0	7	5	2	7	5	2	5	3	3	4	2	2	7	5	3
fgenesh1_pg.C_scaffold_27000052	64573	-	179	696	537	0.644162381004	5	2	3	9	0	0	0	9	7.18390804597701	3.7243947858473	0	0	0	0	0	1	1	0	0	0	0	0	0	0	0	0	0	0	0	0	1	0	0	2	0	0	0	4	2	3	0	0	0
EuGene.00250001	88125	-	946	3681	2838	0.64396426701	22	9	13	0	0	0	0	0	5.97663678348275	3.17124735729387	0	0	0	6	2	0	0	0	0	14	5	0	0	0	0	0	0	0	0	0	0	0	0	0	0	0	0	0	0	0	5	1	0
EuGene.00530018	92837	-	663	2442	1989	0.643189368771	16	10	15	4	0	0	0	4	6.55200655200655	5.02765208647562	0	0	0	3	2	1	2	0	0	0	0	0	0	0	0	3	2	0	6	4	0	1	1	0	1	1	2	7	5	3	1	1	1
estExt_fgenesh1_pg.C_50312	76893	-	387	2035	1161	0.642896992443	10	6	9	12	0	0	0	12	4.91400491400491	5.16795865633075	1	1	0	1	1	0	1	1	0	0	0	0	0	0	0	1	1	0	0	0	0	5	2	12	1	1	0	3	3	8	1	1	0
fgenesh1_pg.C_scaffold_19000109	63395	-	329	1470	987	0.642066838337	6	3	5	9	0	1	0	10	4.08163265306122	3.03951367781155	1	1	5	0	0	4	0	0	5	0	0	3	8	3	2	0	0	0	0	0	5	0	0	6	0	0	2	0	0	5	0	0	9
EuGene.00740034	94872	-	209	761	627	0.641049968374	11	7	10	14	0	0	0	14	14.4546649145861	11.1642743221691	8	5	10	8	5	9	4	1	4	3	0	5	8	6	6	4	0	5	8	5	7	4	0	3	3	0	3	5	4	7	5	2	4
estExt_fgenesh2_pg.C_590050	118068	-	677	2535	2031	0.640520043337	6	2	3	9	1	0	0	10	2.36686390532544	0.984736582964057	1	0	3	1	0	3	1	0	3	0	0	3	1	0	3	1	0	2	4	0	7	1	0	8	2	1	3	0	0	10	1	0	3
fgenesh2_pg.43_14	110282	-	473	1921	1419	0.640501968504	30	18	26	3	0	0	0	3	15.6168662155128	12.6849894291755	14	6	0	15	9	0	17	10	0	5	2	0	16	8	0	16	10	0	20	11	0	2	1	0	0	0	0	19	12	2	0	0	0
fgenesh2_pg.5_141	103102	-	413	1900	1239	0.640408969443	26	13	19	5	0	0	0	5	13.6842105263158	10.4923325262308	4	1	3	4	0	2	0	0	2	10	7	2	1	0	3	18	11	3	3	0	2	2	0	2	1	1	2	2	0	2	3	1	2
fgenesh2_pg.6_165	103506	-	394	2121	1182	0.64020214424	12	5	7	5	0	0	0	5	5.65770862800566	4.23011844331641	4	0	3	1	1	1	1	1	0	3	0	3	1	0	2	1	0	1	0	0	0	4	0	2	2	1	3	5	3	2	2	1	2
fgenesh2_pg.10_71	104602	-	313	988	939	0.639350358288	10	7	10	16	0	2	0	18	10.1214574898785	7.45473908413206	1	1	4	3	1	6	5	3	7	1	1	9	3	2	4	2	1	6	2	1	8	4	4	10	2	1	9	2	2	3	2	1	6
fgenesh1_pg.C_scaffold_64000059	68266	-	471	1412	1413	0.638821972988	7	5	7	2	0	0	0	2	4.95750708215298	3.53857041755131	0	0	2	0	0	1	2	2	1	0	0	1	0	0	1	0	0	2	1	0	1	0	0	0	1	0	1	1	1	1	0	0	1
estExt_fgenesh1_kg.C_500004	73007	-	76	822	228	0.638766519824	9	5	7	15	0	0	0	15	10.9489051094891	21.9298245614035	2	1	0	3	2	0	7	3	7	2	1	1	0	0	3	0	0	1	5	3	6	1	1	0	2	1	1	3	3	2	2	1	0
fgenesh2_pg.2_186	101707	-	507	1817	1521	0.638678909064	18	9	14	7	0	0	0	7	9.90643918547056	5.91715976331361	1	0	2	3	0	2	4	3	5	4	0	2	11	6	7	3	0	2	1	0	2	1	0	2	4	0	2	5	1	5	2	0	2
fgenesh2_pg.108_11	114048	-	235	1574	705	0.638473053892	9	4	6	9	0	0	0	9	5.71791613722999	5.67375886524823	2	0	1	1	1	1	3	2	6	2	2	0	1	1	2	3	1	0	1	1	1	5	3	4	2	2	0	1	0	1	1	1	1
fgenesh2_pg.2_360	101881	-	675	2583	2025	0.638122161768	22	13	19	10	0	1	0	11	8.51722802942315	6.41975308641975	15	8	1	14	10	1	3	1	7	17	10	3	3	1	2	14	9	1	13	9	0	7	5	1	17	11	0	7	4	10	17	11	0
fgenesh2_pg.8_40	104029	-	173	699	519	0.637790829004	5	2	3	13	0	0	0	13	7.15307582260372	3.85356454720617	2	1	0	2	1	2	3	1	3	1	1	2	2	1	1	0	0	2	3	1	4	2	1	0	2	1	1	3	1	6	2	1	0
EuGene.00010523	87195	-	365	1412	1095	0.637212662902	7	4	6	0	0	0	0	0	4.95750708215298	3.65296803652968	2	1	0	2	1	0	3	1	0	4	4	0	3	1	0	2	1	0	2	2	0	4	2	0	2	1	0	0	0	0	2	1	0
fgenesh2_pg.4_91	102681	-	488	1601	1464	0.637204275249	4	2	3	3	1	0	0	4	2.49843847595253	1.36612021857924	0	0	0	5	2	6	0	0	0	0	0	0	0	0	0	0	0	0	0	0	0	0	0	0	0	0	0	0	0	0	0	0	1
fgenesh2_pg.4_264	102854	-	396	1920	1188	0.637019458946	19	12	17	5	0	0	0	5	9.89583333333333	10.1010101010101	8	3	0	6	5	2	6	5	1	5	4	1	4	3	0	2	0	0	4	2	1	7	5	1	4	2	1	1	0	0	4	2	1
fgenesh1_pg.C_scaffold_18000158	63275	-	401	1202	1203	0.636207999621	11	8	11	10	0	0	0	10	9.15141430948419	6.65004156275977	0	0	0	0	0	0	0	0	0	0	0	1	0	0	1	11	9	7	0	0	0	8	7	4	0	0	0	0	0	0	0	0	0
fgenesh2_pg.58_21	111817	-	223	1289	669	0.636164623468	4	2	3	0	0	0	0	0	3.10318076027929	2.98953662182362	0	0	0	1	1	0	2	2	0	0	0	0	0	0	0	0	0	0	0	0	0	0	0	0	1	0	0	0	0	0	1	1	0
fgenesh2_pg.2_388	101909	-	276	1050	828	0.636046863953	7	5	7	6	0	1	0	7	6.66666666666667	6.03864734299517	0	0	0	7	5	0	0	0	0	2	1	0	0	0	0	0	0	0	1	0	7	1	1	4	4	3	0	0	0	0	6	4	0
fgenesh2_pg.36_65	109400	-	182	617	546	0.635276451976	7	5	7	15	0	0	0	15	11.3452188006483	9.15750915750916	1	1	1	0	0	4	1	1	0	0	0	0	1	1	1	1	1	9	4	2	1	1	1	0	1	1	0	0	0	0	0	0	0
EuGene.00010382	87054	-	280	955	840	0.634465044809	10	7	10	4	0	0	0	4	10.4712041884817	8.33333333333333	2	0	1	2	1	1	3	2	0	3	1	0	4	2	1	1	0	1	4	2	1	2	1	1	2	0	1	7	5	0	1	0	1
fgenesh2_pg.51_96	111248	-	114	415	342	0.634371790483	3	2	3	12	0	0	0	12	7.2289156626506	5.84795321637427	0	0	1	1	0	4	0	0	1	1	0	6	2	1	6	0	0	0	0	0	0	0	0	1	0	0	1	1	1	0	0	0	3
fgenesh1_pg.C_scaffold_8000032	61030	-	489	2205	1467	0.634357018085	20	7	10	18	0	1	0	19	9.0702947845805	4.77164280845263	4	1	1	5	1	2	8	2	11	4	0	4	4	0	0	2	0	2	7	2	11	5	0	1	4	0	2	10	4	13	4	0	2
EuGene.00930014	96095	-	287	973	861	0.633743457277	11	6	9	5	0	0	0	5	11.3052415210689	6.96864111498258	1	1	1	1	1	1	4	3	2	0	0	0	1	1	0	2	1	0	1	1	1	1	1	0	2	1	0	6	3	0	0	0	0
estExt_fgenesh2_pg.C_130152	116144	-	731	3170	2193	0.633706965572	4	2	3	1	0	0	0	1	1.26182965299685	0.911992704058367	0	0	0	1	1	0	1	0	0	0	0	0	1	0	0	2	2	1	0	0	0	1	1	0	1	1	1	1	0	0	1	1	0
EuGene.00880029	95740	SSP	299	1333	897	0.633662703065	18	7	11	10	2	0	0	12	13.503375843961	7.80379041248607	12	5	6	10	7	9	10	7	8	18	7	3	16	8	3	13	6	6	17	7	3	11	6	6	18	7	4	1	1	7	17	6	4
estExt_fgenesh2_pg.C_300006	117100	-	622	2679	1866	0.633650634341	4	2	3	2	0	0	0	2	1.49309443822322	1.07181136120043	1	0	0	0	0	1	4	2	0	0	0	0	1	0	0	2	0	1	0	0	0	0	0	0	1	0	0	4	2	1	0	0	0
EuGene.00920025	96074	SP	478	2540	1434	0.633555074889	6	2	3	2	0	0	0	2	2.36220472440945	1.39470013947001	1	1	1	0	0	2	0	0	2	4	1	1	0	0	0	0	0	0	0	0	2	1	0	0	1	0	0	0	0	0	0	0	2
fgenesh2_pg.15_205	105955	-	194	581	582	0.633484162896	4	3	4	13	0	0	0	13	6.88468158347676	5.15463917525773	1	1	12	2	1	12	2	1	12	2	1	9	3	2	9	2	1	11	4	3	13	2	1	12	2	1	13	2	2	7	2	1	12
fgenesh2_pg.3_371	102499	-	481	1607	1443	0.633396140344	17	11	16	15	0	0	0	15	10.5787181082763	7.62300762300762	1	1	3	0	0	2	0	0	3	2	2	2	0	0	3	1	1	2	0	0	3	0	0	3	1	0	3	0	0	3	0	0	3
EuGene.00720049	94760	-	659	2136	1977	0.633269202309	19	10	15	6	0	0	0	6	8.89513108614232	5.05816894284269	4	1	2	4	1	0	5	1	3	5	3	2	2	0	0	4	1	2	10	5	4	12	7	4	4	1	0	4	1	1	5	2	0
fgenesh2_pg.108_8	114045	-	1283	4312	3849	0.632714946914	7	4	6	2	0	0	0	2	1.62337662337662	1.03923096908288	1	0	0	1	0	0	0	0	0	0	0	0	2	1	1	2	1	1	0	0	1	0	0	1	2	0	0	0	0	0	2	0	0
fgenesh2_pg.8_7	103996	-	484	1903	1452	0.632645976533	16	9	12	9	1	0	0	10	8.40777719390436	6.19834710743802	11	6	9	1	1	0	1	0	0	1	1	1	2	1	1	0	0	0	1	1	0	2	1	0	2	1	0	3	1	1	1	1	0
fgenesh2_pg.39_40	109807	SSP	190	844	570	0.632524246934	13	4	6	15	1	0	0	16	15.4028436018957	7.01754385964912	0	0	0	1	0	0	0	0	2	0	0	4	0	0	0	0	0	3	0	0	0	12	4	6	0	0	8	0	0	0	0	0	4
EuGene.00410077	91329	-	1190	4145	3570	0.632460114241	8	4	6	2	0	0	0	2	1.93003618817853	1.12044817927171	5	3	2	5	3	1	5	3	2	5	3	2	5	3	2	6	4	1	5	3	2	5	3	0	5	3	2	5	3	1	5	3	2
fgenesh1_pg.C_scaffold_31000131	65157	SP	725	2347	2175	0.632381258023	8	6	8	2	0	0	0	2	3.4086067319983	2.75862068965517	2	2	0	1	1	1	5	5	1	4	4	1	2	2	0	2	2	0	6	4	1	4	4	1	4	4	0	8	6	1	2	2	0
fgenesh1_pg.C_scaffold_36000062	65692	-	401	1399	1203	0.631717677313	15	11	14	2	0	1	0	3	10.7219442458899	9.14380714879468	8	6	0	6	5	2	6	6	1	9	8	0	7	6	0	6	6	0	5	3	0	3	3	0	8	7	1	6	5	0	7	6	2
fgenesh2_pg.1_106	101013	-	437	2482	1311	0.631590686056	5	2	3	9	1	0	0	10	2.01450443190975	1.5255530129672	2	1	0	2	1	1	1	1	0	0	0	0	1	1	0	2	1	0	0	0	0	2	1	10	0	0	0	1	1	0	1	1	1
fgenesh2_pg.9_231	104476	-	268	1110	804	0.63098571065	7	4	6	9	0	0	0	9	6.30630630630631	4.97512437810945	7	4	4	0	0	0	0	0	1	2	1	4	0	0	0	4	2	4	0	0	1	4	1	5	4	1	6	0	0	0	3	0	4
fgenesh2_pg.82_18	113343	SSP	114	650	342	0.630769230769	9	2	4	5	0	0	0	5	13.8461538461538	5.84795321637427	3	2	4	0	0	0	0	0	0	0	0	0	0	0	0	0	0	0	9	3	3	2	0	3	0	0	1	0	0	0	0	0	0
fgenesh1_kg.C_scaffold_24000059	56433	-	333	1940	999	0.630408706591	3	2	3	4	0	0	0	4	1.54639175257732	2.002002002002	3	2	0	2	2	1	2	2	2	1	1	0	1	1	0	0	0	0	1	1	0	1	1	0	3	2	0	2	2	2	3	2	0
estExt_fgenesh2_pg.C_260085	116936	-	1224	4893	3672	0.629911986122	16	10	15	6	0	0	0	6	3.26997751890456	2.72331154684096	1	1	2	0	0	0	2	2	0	2	2	0	2	2	0	1	1	1	1	1	1	1	1	0	1	1	0	1	1	2	1	1	0
estExt_fgenesh1_kg.C_990002	73670	-	485	3454	1455	0.629887735224	6	2	4	3	0	0	0	3	1.73711638679792	1.3745704467354	3	1	2	3	1	2	2	0	1	3	1	1	4	0	2	2	0	2	3	1	1	4	0	1	4	0	2	2	0	2	3	0	2
fgenesh2_pg.91_17	113683	-	399	1658	1197	0.629805931893	7	2	3	7	0	0	0	7	4.22195416164053	1.67084377610693	4	1	1	4	1	2	0	0	0	3	1	1	3	1	1	3	1	4	5	2	2	5	1	1	3	1	3	4	1	1	3	1	2
EuGene.00100022	84259	-	456	1560	1368	0.629354619145	10	7	10	2	0	0	0	2	6.41025641025641	5.11695906432749	0	0	1	1	1	1	0	0	1	1	1	0	1	1	1	1	1	1	4	3	1	0	0	1	0	0	0	0	0	0	0	0	1
EuGene.00290137	88860	SSP	287	1134	861	0.629007633588	3	2	3	9	0	1	0	10	2.64550264550265	2.32288037166086	1	0	6	1	1	6	0	0	8	1	0	8	1	1	3	1	0	5	0	0	6	0	0	3	0	0	6	2	2	5	0	0	6
EuGene.00040063	92258	-	606	3386	1818	0.628578203869	41	20	27	3	0	0	0	3	12.1086828115771	11.001100110011	16	8	0	22	12	1	24	13	2	16	8	0	22	11	1	16	8	0	16	8	0	13	8	1	18	9	0	16	8	0	16	8	0
EuGene.00280123	88707	-	337	1531	1011	0.628325486005	24	9	13	6	0	0	0	6	15.676028739386	8.90207715133531	4	2	1	11	7	5	9	4	3	3	2	1	2	2	2	6	4	3	9	4	3	3	1	1	5	2	1	0	0	1	5	3	1
EuGene.00490068	92161	-	565	1967	1695	0.628047054065	18	11	16	3	0	0	0	3	9.15099135739705	6.48967551622419	7	3	1	8	5	0	6	4	1	4	4	1	8	5	0	5	4	0	9	6	1	4	3	0	9	8	1	4	3	0	9	7	1
djo_fgenesh1_pg.C_scaffold_19000134	124375	SSP	184	551	552	0.628015234871	3	2	3	3	0	0	0	3	5.44464609800363	3.6231884057971	1	1	3	2	1	2	1	0	2	2	1	1	0	0	2	0	0	1	3	2	2	0	0	0	3	2	1	2	1	2	3	2	2
estExt_fgenesh2_pg.C_230164	116787	-	465	2065	1395	0.627998492904	7	4	6	1	0	0	0	1	3.38983050847458	2.8673835125448	1	0	0	1	0	0	0	0	0	4	3	0	6	4	0	1	0	0	0	0	0	1	0	0	2	0	1	2	0	1	1	0	0
fgenesh2_pg.5_12	102973	-	387	1334	1161	0.626762864828	3	2	3	2	0	0	0	2	2.24887556221889	1.72265288544358	1	1	1	0	0	1	2	1	1	0	0	1	1	0	1	1	1	1	0	0	1	1	0	2	1	1	1	1	0	1	1	1	1
EuGene.00280126	88710	-	558	2059	1674	0.626654786151	30	15	21	18	0	1	0	19	14.570179698883	8.96057347670251	10	4	5	21	9	10	20	9	9	4	1	4	0	0	1	21	8	8	20	9	9	8	3	1	8	2	4	1	1	0	8	2	4
estExt_fgenesh1_pg.C_150138	77610	-	494	1835	1482	0.626521208302	3	2	3	5	0	0	0	5	1.63487738419619	1.34952766531714	1	1	4	0	0	4	1	1	4	1	1	5	1	1	4	0	0	4	1	1	4	0	0	5	0	0	4	1	0	3	0	0	4
fgenesh2_pg.53_4	111351	-	700	2861	2100	0.625474043925	27	14	20	10	0	0	0	10	9.4372596994058	6.66666666666667	1	1	0	7	5	0	1	1	0	7	3	0	1	0	1	5	4	0	2	0	0	12	4	6	9	6	1	0	0	1	5	4	0
fgenesh2_pg.19_94	106718	SP	1217	5043	3651	0.62529918004	21	8	13	7	0	1	0	8	4.16418798334325	2.19118049849356	0	0	2	3	2	0	0	0	0	3	2	1	8	2	0	0	0	1	0	0	0	1	0	0	1	0	0	1	0	0	1	0	0
djo_1081_24-1	124538	SSP	78	491	234	0.625280478684	5	2	3	3	0	0	0	3	10.183299389002	8.54700854700855	3	2	1	0	0	2	0	0	1	4	2	1	5	2	0	5	2	0	5	2	0	0	0	1	0	0	1	0	0	1	0	0	1
fgenesh2_pg.89_10	113613	-	458	2383	1374	0.62526232321	17	7	9	8	0	0	0	8	7.13386487620646	5.09461426491994	5	3	1	5	3	1	0	0	4	6	3	2	0	0	3	6	3	1	6	3	1	5	3	2	8	3	2	0	0	2	5	3	2
fgenesh1_pg.C_scaffold_6000104	60536	-	662	2360	1986	0.62524785195	4	2	3	1	0	0	0	1	1.69491525423729	1.00704934541793	0	0	0	0	0	0	1	1	0	0	0	0	0	0	0	0	0	0	0	0	0	0	0	0	0	0	0	0	0	0	0	0	0
EuGene.00010014	86686	-	500	2371	1500	0.624773977796	11	2	3	7	0	0	0	7	4.63939266132434	1.33333333333333	0	0	1	0	0	1	0	0	2	3	2	2	0	0	1	1	0	1	5	0	6	0	0	1	0	0	1	4	0	5	0	0	0
fgenesh2_pg.2_564	102085	-	179	536	537	0.624633431085	9	6	9	16	0	0	0	16	16.7910447761194	11.1731843575419	1	0	0	4	2	14	1	0	0	0	0	1	1	1	5	0	0	0	2	2	12	2	2	8	0	0	1	7	5	15	0	0	1
EuGene.00110109	84677	-	419	1608	1257	0.624582405345	4	2	3	4	0	0	0	4	2.48756218905473	1.59108989657916	1	0	1	0	0	1	0	0	1	0	0	2	0	0	1	0	0	1	1	1	1	2	1	2	0	0	2	1	1	1	0	0	2
EuGene.00040020	92215	-	295	1001	885	0.624555160142	8	5	7	4	0	0	0	4	7.99200799200799	5.64971751412429	2	1	3	2	1	1	4	2	3	2	1	3	2	1	3	3	2	3	1	1	3	2	1	3	4	3	2	2	1	2	2	1	2
EuGene.00030378	91109	-	454	2474	1362	0.624277456647	5	2	3	4	0	0	0	4	2.02101859337106	1.46842878120411	2	1	0	0	0	0	2	0	0	1	0	0	3	1	0	2	0	0	2	0	0	1	0	0	1	0	1	2	0	0	1	0	0
DJO_EuGene.00520016	123337	SSP	148	696	444	0.624113475177	5	2	3	3	0	1	0	4	7.18390804597701	4.50450450450451	1	1	2	1	0	2	0	0	2	1	0	2	0	0	2	1	0	2	2	1	3	0	0	2	1	1	2	0	0	2	0	0	2
fgenesh2_pg.15_125	105875	-	262	967	786	0.623984569161	9	4	6	4	1	1	0	6	9.3071354705274	5.08905852417303	0	0	0	0	0	0	0	0	0	0	0	1	0	0	1	0	0	0	0	0	0	1	0	0	0	0	0	8	4	4	0	0	0
EuGene.00090224	96467	SSP	209	626	627	0.623796903334	6	4	6	12	0	0	0	12	9.58466453674121	6.37958532695375	0	0	0	0	0	0	0	0	1	3	1	0	5	3	9	0	0	0	0	0	0	1	1	1	0	0	0	0	0	1	0	0	0
fgenesh2_pg.49_102	111034	-	803	4362	2409	0.623602720378	25	11	16	1	0	0	0	1	5.73131591013297	4.5662100456621	0	0	0	1	0	0	15	7	0	17	8	0	2	1	0	0	0	0	0	0	0	18	9	0	0	0	0	12	4	0	0	0	0
EuGene.00260069	88383	-	86	257	258	0.623595505618	4	3	4	23	0	2	0	25	15.5642023346304	11.6279069767442	0	0	11	0	0	0	0	0	3	0	0	3	3	2	12	0	0	0	1	1	0	0	0	2	0	0	2	0	0	1	0	0	0
EuGene.00580029	93250	-	608	2016	1824	0.623244219307	3	2	3	2	0	0	0	2	1.48809523809524	1.09649122807018	1	0	0	1	0	0	2	1	2	2	1	2	1	0	0	0	0	0	1	0	0	2	1	2	2	1	0	1	0	0	1	0	0
fgenesh1_kg.C_scaffold_5000014	55030	-	167	1708	501	0.622893258427	10	4	6	6	0	0	0	6	5.85480093676815	7.98403193612774	7	4	3	5	2	4	7	3	6	7	4	4	4	2	3	7	4	4	10	4	4	4	2	4	5	2	4	7	1	2	5	2	4
fgenesh2_pg.14_8	105509	-	153	1645	459	0.622857142857	14	2	3	16	0	0	0	16	8.51063829787234	4.35729847494553	9	2	7	1	0	3	0	0	3	0	0	2	1	0	3	0	0	1	1	0	3	0	0	3	0	0	3	1	0	2	0	0	2
EuGene.02610001	88303	-	393	1476	1179	0.622599624603	17	9	13	27	0	1	0	28	11.5176151761518	7.63358778625954	2	1	1	12	7	21	1	0	1	10	5	11	0	0	0	9	5	18	0	0	0	13	7	22	0	0	0	1	0	1	7	4	14
EuGene.00070270	95365	-	492	1857	1476	0.622342420593	9	4	6	4	0	0	0	4	4.84652665589661	2.710027100271	2	1	0	2	0	2	1	0	0	2	1	0	0	0	0	2	1	0	0	0	0	2	1	0	3	1	2	0	0	0	0	0	0
fgenesh2_pg.4_336	102926	-	289	1511	867	0.622063913438	5	2	3	2	0	0	0	2	3.30906684315023	2.30680507497116	2	1	0	1	0	0	1	0	0	1	0	0	1	0	0	5	2	1	1	0	0	4	1	0	1	0	0	2	1	1	1	0	0
fgenesh2_pg.22_59	107194	-	581	1939	1743	0.621797335918	8	5	8	16	0	4	0	20	4.12583806085611	2.86861732644865	6	5	4	3	1	6	3	0	6	3	0	9	7	5	12	6	3	6	3	0	4	2	0	7	3	0	7	3	0	4	3	0	7
fgenesh2_pg.11_179	104945	-	261	2036	783	0.621749321031	11	2	3	5	0	0	0	5	5.40275049115914	2.55427841634738	6	2	1	0	0	0	1	0	0	0	0	0	1	0	0	1	0	0	1	0	0	0	0	0	1	0	0	1	0	0	1	0	0
fgenesh1_pg.C_scaffold_18000066	63183	-	497	2684	1491	0.621712874535	34	19	27	11	0	0	0	11	12.6676602086438	12.7431254191818	21	11	4	7	4	4	7	4	1	10	5	2	10	5	3	9	5	2	8	5	1	4	2	6	8	4	2	17	9	6	8	4	3
EuGene.00050163	93519	-	554	2650	1662	0.621588937378	16	6	9	5	0	0	0	5	6.0377358490566	3.6101083032491	1	1	0	1	0	0	13	5	1	0	0	0	0	0	0	1	1	0	0	0	0	10	4	0	0	0	1	12	3	0	0	0	0
EuGene.00040296	92491	-	635	2262	1905	0.621559633028	3	2	3	3	0	0	0	3	1.3262599469496	1.0498687664042	1	1	1	0	0	1	0	0	0	0	0	1	1	0	0	0	0	1	0	0	1	0	0	2	0	0	1	0	0	0	0	0	2
fgenesh1_pg.C_scaffold_7000093	60828	-	206	1244	618	0.621482773248	20	6	9	1	0	0	0	1	16.0771704180064	9.70873786407767	5	1	1	7	4	0	10	4	0	8	4	0	6	4	0	6	4	0	8	2	0	6	4	0	13	4	1	8	4	0	13	4	0
fgenesh2_pg.53_55	111402	-	291	5482	873	0.621271768866	23	2	3	2	0	0	0	2	4.1955490696826	2.29095074455899	5	0	0	8	1	1	2	1	0	7	0	1	2	0	0	2	0	0	1	0	0	6	0	0	2	1	1	2	0	0	2	0	0
e_gw1.61.10.1	39863	-	997	3945	2991	0.620568135356	11	2	4	6	2	0	0	8	2.78833967046895	0.668672684720829	2	0	3	4	0	1	4	1	6	5	0	3	6	1	2	3	0	1	6	0	3	2	0	1	7	1	5	5	0	3	7	0	3
fgenesh2_pg.13_157	105433	SSP	221	987	663	0.620163145785	6	3	5	3	0	0	0	3	6.0790273556231	4.52488687782806	2	0	0	3	3	0	0	0	1	0	0	0	1	0	1	1	0	0	1	0	0	1	0	0	0	0	1	0	0	0	0	0	0
EuGene.00050106	93462	-	1135	4520	3405	0.619689681792	58	30	46	5	0	0	0	5	12.8318584070796	8.81057268722467	24	9	4	15	7	2	10	5	1	10	5	2	8	5	1	0	0	0	12	6	2	14	9	1	14	7	2	0	0	1	13	6	2
fgenesh2_pg.6_140	103481	-	170	1592	510	0.619563976715	4	2	3	9	0	0	0	9	2.51256281407035	3.92156862745098	1	0	6	1	0	3	0	0	3	1	1	2	0	0	3	0	0	4	0	0	3	0	0	1	0	0	3	1	0	1	0	0	1
fgenesh1_pg.C_scaffold_185000001	70117	-	630	2505	1890	0.619219931324	3	2	3	0	0	0	0	0	1.19760479041916	1.05820105820106	1	1	0	0	0	0	0	0	0	0	0	0	1	1	0	1	1	0	1	1	0	1	1	0	0	0	0	1	1	0	0	0	0
fgenesh1_pm.C_scaffold_14000038	52361	-	386	1847	1158	0.618000954558	4	2	3	0	0	0	0	0	2.16567406605306	1.72711571675302	1	1	0	0	0	0	0	0	0	1	1	0	0	0	0	1	1	0	0	0	0	1	1	0	2	1	0	2	1	0	0	0	0
EuGene.00710025	94696	SP	307	1074	921	0.6179647527	7	4	6	7	0	0	0	7	6.51769087523278	4.34310532030402	1	0	2	1	0	2	2	1	1	0	0	0	0	0	0	1	0	2	1	0	2	0	0	1	1	0	3	1	0	2	1	0	2
fgenesh2_pg.36_43	109378	-	122	402	366	0.617817690535	11	7	10	19	0	1	0	20	27.363184079602	19.1256830601093	3	3	3	3	2	4	3	3	1	5	4	2	2	2	0	3	2	1	3	3	1	2	2	0	1	1	1	3	2	10	2	2	1
fgenesh1_pg.C_scaffold_5000254	60351	-	133	398	399	0.617728531856	6	4	6	19	0	0	0	19	15.0753768844221	10.0250626566416	0	0	1	0	0	1	2	2	9	0	0	0	1	1	0	4	3	12	4	4	11	4	3	7	0	0	0	0	0	1	0	0	0
fgenesh1_pg.C_scaffold_15000116	62630	SP	602	2655	1806	0.617433453035	5	2	3	8	1	1	0	10	1.88323917137476	1.10741971207087	0	0	0	0	0	0	0	0	0	0	0	0	1	1	0	0	0	0	0	0	0	1	1	1	0	0	0	3	0	9	0	0	0
fgenesh2_pg.75_43	113012	-	244	731	732	0.617297683843	3	2	3	0	0	0	0	0	4.10396716826265	2.73224043715847	0	0	0	0	0	0	1	1	0	2	1	0	2	1	0	2	1	0	1	1	0	3	2	0	0	0	0	2	1	0	0	0	0
EuGene.03080001	89420	-	628	2159	1884	0.617272516786	9	6	9	0	0	0	0	0	4.16859657248726	3.18471337579618	0	0	0	0	0	0	0	0	0	0	0	0	0	0	0	9	6	0	0	0	0	0	0	0	0	0	0	0	0	0	0	0	0
fgenesh2_pg.4_281	102871	-	944	3788	2832	0.617267723651	5	2	3	0	1	0	0	1	1.31995776135164	0.706214689265537	3	0	0	1	0	0	4	1	0	1	0	0	1	0	0	4	1	0	1	0	0	2	1	0	1	0	0	0	0	0	1	0	0
EuGene.00770005	94977	-	929	3813	2787	0.617142618396	4	2	3	0	0	0	0	0	1.049042748492	0.717617509867241	0	0	0	0	0	0	1	1	0	0	0	0	0	0	0	0	0	0	4	2	0	5	3	0	0	0	0	0	0	0	0	0	0
fgenesh1_pg.C_scaffold_59000011	67852	-	135	700	405	0.616842558691	4	2	3	0	0	0	0	0	5.71428571428571	4.93827160493827	2	1	0	2	1	0	1	0	0	2	1	0	1	1	0	3	2	0	3	2	0	3	2	0	3	2	0	3	2	0	3	2	0
fgenesh1_pg.C_scaffold_8000176	61174	-	471	1412	1413	0.616612826897	12	8	12	12	0	0	0	12	8.4985835694051	5.6617126680821	0	0	0	12	8	8	11	8	3	12	8	7	12	8	7	8	4	5	12	8	7	12	8	9	12	8	9	11	7	7	12	8	10
fgenesh1_pg.C_scaffold_15000057	62571	-	657	2125	1971	0.616538007447	14	9	14	4	1	1	0	6	6.58823529411765	4.5662100456621	1	1	0	6	4	1	1	1	0	6	4	1	4	4	3	2	2	2	5	4	0	4	4	0	6	5	1	6	5	2	6	5	2
fgenesh2_pg.190_1	114490	SSP	213	862	639	0.61611245053	7	4	6	9	0	0	0	9	8.12064965197216	6.25978090766823	1	1	0	3	2	3	2	1	2	1	1	1	1	0	2	0	0	2	0	0	0	1	1	3	1	1	2	0	0	0	0	0	2
fgenesh1_pg.C_scaffold_14000201	62499	-	229	861	687	0.616054509535	9	5	6	7	0	0	0	7	10.4529616724739	7.27802037845706	0	0	1	0	0	2	0	0	1	0	0	1	0	0	0	0	0	0	8	4	5	0	0	0	0	0	1	0	0	0	0	0	1
estExt_fgenesh1_kg.C_500007	73010	-	479	1760	1437	0.616026195478	20	13	20	3	0	1	0	4	11.3636363636364	9.04662491301322	15	8	3	16	10	2	1	1	0	1	1	0	1	1	0	18	11	1	16	9	2	15	9	3	1	1	0	14	9	5	2	2	0
fgenesh1_pg.C_scaffold_63000054	68196	-	197	739	591	0.615430004425	8	4	6	8	0	0	0	8	10.8254397834912	6.76818950930626	7	3	6	0	0	0	7	3	7	5	3	3	5	2	6	7	3	6	7	3	8	0	0	0	0	0	0	4	3	6	0	0	0
fgenesh2_pg.11_97	104863	-	429	2288	1287	0.615216774672	19	7	10	2	0	0	0	2	8.3041958041958	5.43900543900544	0	0	0	12	5	2	15	5	0	18	6	1	0	0	0	14	6	1	0	0	0	16	5	2	18	6	2	1	0	0	15	5	2
fgenesh2_pg.1_498	101405	-	574	2560	1722	0.615122420397	22	8	12	9	0	0	0	9	8.59375	4.64576074332172	19	6	8	2	1	1	13	4	8	2	1	1	2	1	0	2	1	0	19	8	7	18	6	6	1	1	0	1	1	0	2	1	0
estExt_fgenesh1_kg.C_130076	71604	-	288	1873	864	0.615012106538	7	2	3	12	0	0	0	12	3.73731980779498	2.31481481481481	2	1	5	2	1	5	1	0	5	2	1	5	1	1	5	2	1	5	6	1	5	0	0	5	2	1	5	0	0	5	2	1	5
fgenesh2_pg.1_189	101096	-	169	623	507	0.614930915843	7	5	7	3	0	0	0	3	11.2359550561798	9.86193293885602	0	0	3	2	2	2	0	0	3	3	2	1	1	1	3	1	1	3	1	0	3	0	0	4	0	0	3	1	1	2	1	0	2
fgenesh1_pg.C_scaffold_2000382	59215	-	588	3183	1764	0.614882893567	18	10	15	1	0	0	0	1	5.6550424128181	5.66893424036281	4	2	1	8	4	1	6	3	1	3	1	1	4	2	1	6	4	1	6	3	1	4	2	1	5	3	1	1	0	1	4	2	1
CFO_EuGene.00290023	124196	-	770	4856	2310	0.614699667975	4	2	3	2	0	0	0	2	0.823723228995058	0.865800865800866	0	0	3	1	1	3	1	0	3	0	0	3	1	0	4	0	0	3	0	0	3	2	1	3	0	0	3	0	0	3	0	0	3
fgenesh2_pg.2_340	101861	-	446	1575	1338	0.614348823379	15	9	13	10	0	0	0	10	9.52380952380953	6.72645739910314	3	2	6	2	1	4	3	0	5	3	2	2	2	0	3	1	0	2	1	0	2	6	3	6	1	0	2	0	0	2	1	0	2
estExt_fgenesh1_kg.C_80017	71212	-	248	1345	744	0.614195361911	10	4	6	1	0	0	0	1	7.43494423791822	5.37634408602151	0	0	0	0	0	1	3	0	1	0	0	0	0	0	0	0	0	0	10	4	1	0	0	0	0	0	0	5	0	1	0	0	0
EuGene.03160001	89534	-	103	499	309	0.613895216401	5	3	4	6	1	0	0	7	10.0200400801603	9.70873786407767	2	2	1	3	3	1	1	1	3	3	3	2	2	2	1	5	3	3	2	2	1	2	2	2	2	2	2	1	1	1	3	3	1
EuGene.00780016	95045	-	229	753	687	0.613823715916	7	4	6	5	1	0	0	6	9.29614873837982	5.82241630276565	2	1	1	0	0	0	1	1	1	0	0	0	3	2	1	1	0	0	1	1	0	1	1	0	0	0	0	2	1	2	0	0	0
fgenesh2_pg.5_302	103263	-	173	934	519	0.613731744167	5	2	3	2	0	0	0	2	5.35331905781585	3.85356454720617	1	0	0	1	1	1	1	0	0	0	0	1	0	0	0	0	0	0	0	0	0	0	0	0	2	1	0	1	0	0	2	1	0
EuGene.00410108	91360	-	667	2364	2001	0.613679256552	31	19	27	3	0	0	0	3	13.1133671742809	9.4952523738131	14	6	2	15	10	2	12	5	2	14	10	2	10	5	1	9	5	2	13	6	2	18	11	1	14	10	2	0	0	0	15	10	2
estExt_fgenesh2_pg.C_50320	115488	-	516	1641	1548	0.613638495451	4	3	4	0	0	0	0	0	2.4375380865326	1.93798449612403	2	2	0	1	1	0	3	2	0	2	2	0	2	2	0	3	2	0	2	2	0	2	2	0	2	2	0	1	1	0	2	2	0
fgenesh2_pg.35_51	109226	-	213	1140	639	0.613496932515	4	2	3	3	0	0	0	3	3.50877192982456	3.12989045383412	2	0	2	3	1	0	0	0	0	0	0	0	0	0	1	4	2	0	0	0	0	0	0	1	0	0	0	0	0	0	0	0	0
EuGene.00520001	92719	-	232	1388	696	0.613375610163	12	4	7	7	0	0	0	7	8.64553314121038	5.74712643678161	0	0	2	4	1	1	1	0	2	2	0	3	0	0	1	1	1	2	0	0	1	1	1	1	1	1	1	1	0	0	0	0	0
fgenesh2_pg.81_27	113302	-	244	1479	732	0.612730517549	3	2	3	0	0	0	0	0	2.02839756592292	2.73224043715847	1	1	0	0	0	0	0	0	0	1	0	0	1	1	0	1	1	0	0	0	0	0	0	0	0	0	0	0	0	0	0	0	0
fgenesh1_pg.C_scaffold_3000064	59448	-	302	1007	906	0.612540450482	3	2	3	4	0	0	0	4	2.97914597815293	2.2075055187638	2	1	4	3	2	2	2	1	2	2	1	2	2	1	1	2	1	2	2	1	1	1	1	2	2	1	2	3	2	2	2	1	2
EuGene.00350007	90093	-	325	1307	975	0.612244897959	33	16	23	7	0	0	0	7	25.2486610558531	16.4102564102564	6	4	2	5	3	2	26	11	3	4	3	0	18	9	3	7	4	2	8	5	4	7	4	4	6	4	2	1	1	0	6	4	2
EuGene.00250023	88147	-	671	2578	2013	0.612061880938	20	8	12	10	0	0	0	10	7.75795190069822	3.97416790859414	1	0	0	15	6	2	3	1	0	3	1	0	3	1	0	1	0	0	15	4	5	19	7	11	1	0	0	3	1	0	4	2	0
fgenesh1_pg.C_scaffold_9000223	61449	-	277	1036	831	0.611838658984	3	2	3	9	0	0	0	9	2.8957528957529	2.40673886883273	0	0	0	0	0	1	1	0	3	1	1	0	0	0	0	1	1	1	0	0	0	1	1	0	0	0	3	1	0	3	0	0	1
fgenesh1_kg.C_scaffold_6000052	55158	SSP	148	808	444	0.611764705882	5	2	3	17	0	0	0	17	6.18811881188119	4.50450450450451	0	0	0	0	0	0	1	0	0	1	0	0	1	0	0	1	0	0	1	0	0	4	2	15	0	0	1	4	2	11	0	0	0
fgenesh1_pg.C_scaffold_140000001	69964	-	408	2135	1224	0.611045271391	3	2	3	2	0	0	0	2	1.40515222482436	1.63398692810458	2	1	1	3	2	1	0	0	0	0	0	0	2	1	0	0	0	0	1	0	0	0	0	0	0	0	0	4	2	1	2	1	0
EuGene.00300041	89463	SP	878	4014	2634	0.610994239644	8	3	4	1	1	0	0	2	1.99302441454908	1.13895216400911	1	1	0	2	1	0	4	2	2	2	1	0	2	1	0	1	1	0	1	1	0	1	1	0	2	2	0	1	1	0	2	2	0
EuGene.00030039	90770	SSP	189	765	567	0.610897927859	6	2	3	10	0	0	0	10	7.84313725490196	3.52733686067019	2	0	4	3	0	7	5	1	7	2	0	2	4	0	4	4	1	7	0	0	0	3	1	2	3	0	1	4	0	5	2	0	2
estExt_Genewise1.C_30157	41910	-	443	2016	1329	0.610432125709	4	2	3	6	2	0	0	8	1.98412698412698	1.50489089541008	1	1	1	1	1	0	1	1	0	1	1	1	0	0	0	1	1	0	2	1	0	2	1	2	1	1	0	2	1	6	1	1	0
EuGene.00130022	85149	-	132	603	396	0.610415293342	3	2	3	2	0	0	0	2	4.97512437810945	5.05050505050505	0	0	2	1	1	0	1	1	1	1	0	1	0	0	0	1	1	2	0	0	1	0	0	0	1	1	1	0	0	0	1	1	0
estExt_fgenesh1_pg.C_150062	77572	-	171	2552	513	0.610391813196	7	2	3	0	0	0	0	0	2.74294670846395	3.89863547758285	0	0	0	0	0	0	0	0	0	6	2	0	1	0	0	0	0	0	0	0	0	0	0	0	0	0	0	0	0	0	0	0	0
fgenesh1_pg.C_scaffold_18000145	63262	SP	573	2051	1719	0.610368686557	25	15	22	11	0	0	0	11	12.1891760117016	8.7260034904014	1	1	1	1	1	0	1	1	0	1	1	0	1	1	1	1	1	1	1	1	1	1	1	0	1	1	1	2	2	0	1	1	1
fgenesh2_pg.100_9	113923	SSP	258	1658	774	0.609966279505	14	4	6	8	0	0	0	8	8.44390832328106	5.16795865633075	9	2	7	0	0	0	9	3	4	4	1	1	0	0	0	0	0	0	9	3	6	5	1	0	9	3	4	10	3	3	4	1	1
e_gw1.109.14.1	41150	-	331	1235	993	0.609952689679	11	4	6	1	0	0	0	1	8.90688259109312	4.0281973816717	4	2	0	7	3	1	6	4	0	4	3	0	9	2	0	7	4	0	7	4	0	8	4	0	6	4	0	2	0	0	7	4	1
fgenesh1_pg.C_scaffold_18000069	63186	-	424	1271	1272	0.609902737992	13	9	13	6	0	0	0	6	10.228166797797	7.07547169811321	8	5	3	2	1	0	10	6	4	1	0	0	0	0	0	11	7	3	0	0	0	10	7	2	0	0	0	4	3	2	2	1	0
EuGene.00140019	85389	-	85	408	255	0.609733909484	7	2	3	10	0	0	0	10	17.156862745098	7.84313725490196	5	2	6	0	0	0	1	0	0	1	0	1	0	0	1	0	0	1	1	0	0	1	0	0	0	0	0	0	0	1	0	0	0
estExt_fgenesh1_kg.C_90045	71290	-	326	2168	978	0.609623765899	4	2	3	13	0	2	0	15	1.8450184501845	2.04498977505112	0	0	1	3	0	9	0	0	1	0	0	1	0	0	1	0	0	0	0	0	2	3	2	12	0	0	3	0	0	1	0	0	2
estExt_fgenesh2_pg.C_970007	118613	-	469	2153	1407	0.609528912336	3	2	3	1	0	0	0	1	1.3934045517882	1.42146410803127	1	1	0	2	1	1	1	1	0	2	1	1	2	1	1	1	1	0	1	1	0	2	1	0	1	1	0	1	1	0	1	1	0
EuGene.01190001	84559	-	88	367	264	0.608695652174	4	2	3	5	1	0	0	6	10.8991825613079	7.57575757575758	0	0	2	0	0	3	4	2	5	0	0	2	0	0	1	0	0	2	0	0	2	0	0	1	1	0	3	0	0	0	0	0	3
e_gw1.109.12.1	41146	-	309	1202	927	0.608654868363	13	4	6	6	0	0	0	6	10.8153078202995	4.31499460625674	5	3	1	7	4	0	5	3	1	5	3	0	12	4	0	6	4	0	5	3	0	6	4	0	5	3	1	3	0	3	5	3	0
fgenesh1_pg.C_scaffold_55000069	67618	-	266	1387	798	0.608648096835	3	2	3	0	1	0	0	1	2.16294160057678	2.5062656641604	0	0	0	1	1	1	0	0	1	2	1	1	0	0	1	0	0	1	0	0	1	1	1	1	0	0	1	2	1	1	0	0	1
fgenesh2_pg.3_62	102190	-	236	4395	708	0.608595525781	70	9	13	9	0	0	0	9	15.9271899886234	12.7118644067797	32	6	5	28	5	7	29	4	4	28	4	6	22	2	5	34	4	5	26	5	4	23	3	4	31	5	5	36	4	5	27	5	5
EuGene.00010383	87055	-	489	1825	1467	0.608257605689	14	8	12	25	0	0	0	25	7.67123287671233	5.453306066803	4	2	10	1	0	1	6	5	5	2	1	4	9	4	8	5	2	4	5	3	13	1	0	3	2	1	4	7	4	5	1	0	1
fgenesh2_pg.3_292	102420	-	192	1172	576	0.608039442572	14	5	7	6	0	0	0	6	11.9453924914676	8.68055555555556	1	1	2	2	2	2	2	2	2	6	4	3	1	1	1	1	1	1	2	2	3	13	4	2	2	2	2	13	5	3	2	2	2
fgenesh2_pg.60_3	111950	-	448	2397	1344	0.608020698577	16	4	6	4	0	0	0	4	6.6750104297038	2.97619047619048	16	3	3	0	0	0	10	2	1	8	2	0	7	1	0	8	2	0	8	2	0	8	2	0	1	0	1	6	2	3	0	0	0
estExt_fgenesh2_pg.C_890027	118559	-	794	3324	2382	0.607997469617	5	2	3	1	0	0	0	1	1.50421179302046	0.839630562552477	2	1	0	0	0	0	0	0	0	0	0	0	0	0	0	3	1	1	2	1	0	0	0	0	1	0	0	0	0	0	0	0	0
fgenesh2_pg.19_87	106711	-	215	644	645	0.607989167231	3	2	3	4	2	0	0	6	4.6583850931677	3.10077519379845	2	1	7	0	0	0	3	2	0	0	0	0	3	2	0	1	0	0	2	1	0	0	0	0	1	0	0	1	0	0	1	0	0
fgenesh1_pg.C_scaffold_1000116	58397	SSP	206	866	618	0.607839459865	4	2	3	5	0	0	0	5	4.6189376443418	3.23624595469256	0	0	0	2	1	2	1	0	1	0	0	0	0	0	1	0	0	0	0	0	0	0	0	0	1	1	0	1	0	2	1	1	0
EuGene.00720010	94721	-	463	1444	1389	0.607743335141	3	2	3	0	1	0	0	1	2.07756232686981	1.43988480921526	0	0	0	0	0	0	0	0	0	0	0	0	1	1	0	1	1	0	0	0	0	1	0	1	0	0	0	0	0	0	0	0	0
EuGene.00190144	86665	-	788	2533	2364	0.607576630348	10	6	9	9	0	0	0	9	3.94788787998421	2.53807106598985	4	3	4	4	3	4	3	2	3	3	2	6	3	2	4	0	0	1	4	3	4	0	0	0	3	2	4	0	0	0	3	2	5
EuGene.01050010	84182	-	401	1574	1203	0.607533355811	3	2	3	0	0	0	0	0	1.90597204574333	1.66251039068994	0	0	0	0	0	0	1	1	0	1	1	0	0	0	0	0	0	0	0	0	0	0	0	0	0	0	0	0	0	0	0	0	0
estExt_Genewise1.C_180045	43430	-	1170	6138	3510	0.607489826745	8	2	6	5	0	0	0	5	1.30335614206582	0.56980056980057	4	1	4	3	0	3	3	0	5	5	1	3	4	0	3	4	0	3	3	0	4	4	0	3	4	1	4	4	0	3	4	1	4
fgenesh1_pg.C_scaffold_75000047	68862	-	132	395	396	0.607359719072	5	3	5	8	0	0	0	8	12.6582278481013	7.57575757575758	0	0	0	0	0	1	0	0	1	0	0	3	0	0	0	0	0	3	3	1	0	2	2	1	0	0	0	0	0	0	0	0	1
EuGene.00010234	86906	-	620	2338	1860	0.60670518071	3	2	3	5	0	0	0	5	1.28314798973482	1.0752688172043	2	1	1	1	1	1	1	0	0	0	0	0	1	1	1	1	0	1	0	0	1	1	1	0	0	0	0	0	0	2	0	0	0
fgenesh2_pg.2_142	101663	-	239	1755	717	0.606666666667	10	6	8	14	0	0	0	14	5.6980056980057	8.36820083682008	1	1	2	2	2	1	1	1	0	1	1	0	0	0	0	7	4	12	0	0	1	1	1	1	2	2	1	1	0	2	1	1	1
EuGene.00020419	89288	-	355	1256	1065	0.606602849995	24	14	21	12	0	0	0	12	19.1082802547771	13.1455399061033	1	1	1	3	3	4	2	2	0	3	2	1	1	1	0	3	3	5	1	1	1	6	3	5	4	4	1	13	8	7	5	5	4
EuGene.00340040	89972	-	303	1081	909	0.606576180463	14	8	12	13	0	0	0	13	12.9509713228492	8.8008800880088	3	1	6	8	3	7	9	3	6	2	0	7	5	3	8	7	3	6	0	0	5	2	1	5	6	3	8	8	4	8	8	3	8
fgenesh1_pg.C_scaffold_8000046	61044	-	540	1981	1620	0.606503745285	17	10	15	15	0	0	0	15	8.58152448258455	6.17283950617284	2	1	2	4	3	2	1	0	1	3	2	2	13	7	8	4	2	2	3	2	2	1	0	2	3	3	2	1	0	4	3	2	3
fgenesh2_pg.30_45	108539	-	177	698	531	0.606490319062	9	6	9	7	0	0	0	7	12.8939828080229	11.2994350282486	0	0	0	0	0	1	0	0	0	0	0	0	0	0	1	7	5	4	0	0	1	7	6	4	0	0	0	0	0	1	0	0	0
EuGene.00700013	94638	-	388	1682	1164	0.606345009914	40	20	30	7	0	0	0	7	23.7812128418549	17.1821305841924	1	1	0	3	3	2	14	7	0	1	1	3	34	14	0	1	0	0	10	5	2	0	0	0	1	1	1	0	0	0	1	1	1
e_gw1.6.48.1	34045	-	539	2830	1617	0.606289623554	14	4	6	1	0	0	0	1	4.9469964664311	2.47371675943105	0	0	0	1	1	0	1	1	0	1	1	0	1	1	0	1	0	0	1	1	0	1	1	0	0	0	0	0	0	0	0	0	0
EuGene.00430076	91565	-	370	1361	1110	0.606109618345	3	2	3	1	0	0	0	1	2.20426157237325	1.8018018018018	0	0	0	2	1	0	1	1	0	2	1	0	2	1	0	1	1	1	1	1	0	1	1	0	0	0	0	1	1	0	1	1	0
e_gw1.6.253.1	34068	-	150	821	450	0.606009909272	8	2	3	15	0	0	0	15	9.7442143727162	4.44444444444444	0	0	0	0	0	0	0	0	0	0	0	0	0	0	0	0	0	0	0	0	0	3	1	5	0	0	1	8	2	13	0	0	0
estExt_fgenesh2_pg.C_550055	117981	-	256	1826	768	0.605941788569	14	5	7	7	1	0	0	8	7.66703176341731	6.51041666666667	10	2	8	9	3	5	12	3	7	9	3	5	8	2	5	8	2	5	10	4	5	9	3	5	9	3	5	8	2	4	9	3	5
fgenesh1_pg.C_scaffold_9000186	61412	-	217	719	651	0.605737158105	3	2	3	4	0	0	0	4	4.17246175243394	3.07219662058372	0	0	2	0	0	0	1	1	2	0	0	0	3	2	1	1	0	0	2	2	2	2	1	1	1	0	1	0	0	0	1	0	1
fgenesh1_pg.C_scaffold_8000211	61209	-	989	3686	2967	0.605679156909	4	2	3	2	0	0	0	2	1.0851871947911	0.674081563869228	1	1	1	1	1	1	2	1	0	1	1	1	1	1	0	2	1	0	3	2	0	2	1	0	1	0	0	2	0	0	1	0	0
e_gw1.9.29.1	34533	-	750	3063	2250	0.605674580197	3	2	3	1	0	0	0	1	0.979431929480901	0.888888888888889	0	0	0	0	0	0	1	0	1	0	0	0	0	0	0	0	0	0	0	0	0	1	1	0	0	0	0	1	0	0	0	0	0
fgenesh1_pg.C_scaffold_86000026	69282	-	132	471	396	0.605644100015	3	2	3	3	0	0	0	3	6.36942675159236	5.05050505050505	0	0	1	0	0	0	0	0	0	0	0	0	0	0	2	0	0	0	0	0	1	0	0	0	0	0	1	3	2	1	0	0	1
fgenesh1_pg.C_scaffold_74000002	68774	-	357	1147	1071	0.605557657999	4	2	3	2	0	0	0	2	3.487358326068	1.86741363211951	0	0	0	1	1	0	0	0	0	0	0	0	0	0	0	1	0	1	1	1	0	0	0	0	0	0	1	0	0	0	0	0	0
fgenesh2_pg.4_169	102759	-	216	780	648	0.60519967837	7	4	7	9	0	1	0	10	8.97435897435897	6.17283950617284	4	2	4	4	2	7	4	2	7	4	2	7	5	2	0	4	2	6	4	2	6	7	4	2	4	2	8	4	2	8	4	2	8
fgenesh2_pg.26_119	108015	-	452	3027	1356	0.605010013923	45	19	28	16	1	1	0	18	14.8662041625372	14.0117994100295	1	0	0	11	6	0	14	9	1	5	0	3	6	0	3	3	0	3	6	0	3	4	0	3	2	0	3	35	15	15	2	0	1
fgenesh2_pg.11_259	105025	-	244	1007	732	0.604982206406	3	2	3	7	0	0	0	7	2.97914597815293	2.73224043715847	2	1	4	2	1	4	1	1	3	3	2	4	0	0	2	2	1	5	2	1	7	2	1	3	2	1	4	2	1	3	2	1	4
fgenesh1_pg.C_scaffold_91000020	69441	-	269	1035	807	0.60490639122	4	2	3	1	0	0	0	1	3.86473429951691	2.47831474597274	0	0	1	0	0	0	0	0	0	0	0	0	2	1	0	1	0	0	3	2	0	2	1	0	0	0	0	2	1	0	0	0	0
e_gw1.77.24.1	40544	SP	315	1278	945	0.604900459418	6	4	6	6	0	0	0	6	4.69483568075117	4.23280423280423	0	0	0	0	0	0	0	0	0	0	0	0	0	0	0	0	0	0	0	0	0	0	0	0	0	0	0	0	0	0	0	0	0
estExt_Genewise1Plus.C_600026	50455	-	332	1320	996	0.604829570221	13	7	10	10	0	0	0	10	9.84848484848485	7.0281124497992	13	6	6	1	1	0	1	1	0	1	1	2	1	1	0	1	1	0	1	1	1	1	1	1	2	2	0	1	1	2	2	2	0
EuGene.00290077	88800	-	600	2701	1800	0.60370626336	7	2	3	1	1	0	0	2	2.59163272861903	1.11111111111111	0	0	2	3	0	1	0	0	1	0	0	1	0	0	1	1	0	1	0	0	1	7	2	0	0	0	1	0	0	1	0	0	1
fgenesh2_pg.66_62	112488	-	277	1530	831	0.60365535248	12	4	6	1	0	0	0	1	7.84313725490196	4.81347773766546	1	0	0	9	2	0	2	1	0	2	1	0	2	1	0	1	0	0	2	1	0	2	1	0	1	0	1	0	0	0	2	1	0
fgenesh2_pg.48_35	110867	-	295	2421	885	0.603451657188	30	11	16	13	1	0	0	14	12.3915737298637	12.4293785310734	9	4	1	11	8	8	8	5	4	7	5	8	8	4	4	8	4	1	9	5	8	2	1	1	9	3	10	13	6	9	11	7	7
fgenesh2_pg.80_50	113261	-	401	1275	1203	0.603332611989	3	2	3	12	0	0	0	12	2.35294117647059	1.66251039068994	3	2	9	0	0	0	0	0	0	0	0	0	0	0	1	0	0	0	0	0	0	0	0	0	0	0	0	3	2	11	0	0	0
fgenesh1_pg.C_scaffold_3000386	59770	-	328	1088	984	0.602868563367	13	8	12	10	0	0	0	10	11.9485294117647	8.13008130081301	1	1	0	5	5	4	7	6	4	6	5	4	5	5	4	0	0	0	7	4	4	7	6	4	5	5	4	5	5	4	5	5	4
estExt_Genewise1Plus.C_470019	50013	-	709	2561	2127	0.602825404163	3	2	3	2	0	0	0	2	1.17141741507224	0.940291490362012	1	0	2	1	0	2	0	0	2	1	0	2	1	0	2	1	0	0	1	0	2	1	0	1	2	1	2	1	0	2	1	0	2
estExt_fgenesh1_pg.C_130136	77474	-	372	1760	1116	0.602611940299	6	4	6	4	0	0	0	4	3.40909090909091	3.584229390681	0	0	2	6	4	2	0	0	1	0	0	0	0	0	1	0	0	0	0	0	1	0	0	1	0	0	0	0	0	2	0	0	0
fgenesh2_pg.64_52	112328	-	1609	5387	4827	0.6025304626	17	10	15	1	0	0	0	1	3.15574531279005	2.07168013258753	1	1	0	9	6	0	11	6	0	1	1	0	2	2	0	1	0	0	8	6	0	10	6	0	1	0	1	2	0	0	1	0	0
fgenesh1_pm.C_scaffold_2000087	51479	-	265	1309	795	0.602385975122	8	4	6	0	0	0	0	0	6.11153552330023	5.0314465408805	3	1	0	3	1	0	4	2	0	3	1	0	3	1	0	1	1	0	0	0	0	1	1	0	0	0	0	1	1	0	0	0	0
EuGene.00450015	91721	-	457	1968	1371	0.602286148136	6	2	3	14	0	0	0	14	3.04878048780488	1.45878920495988	4	1	12	3	1	9	4	1	14	4	1	13	3	2	11	4	1	9	4	1	14	3	1	3	0	0	1	0	0	0	0	0	2
EuGene.00370029	90376	-	127	621	381	0.602261516278	6	4	6	10	0	0	0	10	9.66183574879227	10.498687664042	2	2	0	2	2	3	1	1	0	2	2	3	0	0	0	3	2	2	2	2	2	2	2	2	2	2	2	2	2	2	2	2	2
EuGene.00020067	88936	-	346	1271	1038	0.602228412256	5	3	4	2	0	0	0	2	3.933910306845	2.89017341040462	1	1	1	1	1	0	1	1	0	1	1	0	4	3	0	2	1	0	2	1	1	1	1	0	1	1	1	1	1	0	1	1	0
EuGene.00040269	92464	-	203	1074	609	0.6016993402	9	4	5	5	1	0	0	6	8.37988826815642	6.56814449917898	3	2	3	4	2	3	5	2	4	3	2	3	3	2	3	4	2	4	3	2	3	4	2	3	4	2	4	4	3	1	4	2	4
e_gw1.119.5.1	41199	-	252	1406	756	0.601613581616	7	2	3	8	0	0	0	8	4.97866287339972	2.64550264550265	4	1	2	4	1	6	5	1	6	4	1	6	4	2	8	4	1	1	4	1	6	4	1	7	4	1	6	4	1	6	4	1	6
estExt_fgenesh2_pg.C_90205	115838	-	502	1784	1506	0.601535508637	6	4	6	3	0	0	0	3	3.36322869955157	2.65604249667995	0	0	0	0	0	1	0	0	0	1	1	0	0	0	0	0	0	0	2	1	1	0	0	0	1	1	1	3	2	0	0	0	0
EuGene.00280116	88700	-	186	700	558	0.601398601399	4	2	3	2	0	0	0	2	5.71428571428571	3.584229390681	1	0	0	1	1	0	0	0	0	1	0	1	0	0	1	0	0	2	0	0	0	0	0	0	0	0	0	1	1	0	0	0	0
fgenesh2_pg.61_14	112044	-	272	1007	816	0.601315248664	13	8	11	16	1	0	0	17	12.909632571996	9.80392156862745	0	0	0	1	1	4	6	3	17	0	0	0	0	0	0	0	0	0	1	1	0	0	0	0	0	0	0	0	0	0	0	0	1
fgenesh1_pg.C_scaffold_17000022	62931	-	329	1643	987	0.600562093799	10	4	6	5	0	0	0	5	6.08642726719416	4.05268490374873	0	0	0	9	4	5	8	3	4	0	0	0	0	0	0	0	0	0	7	2	4	0	0	0	0	0	0	0	0	0	8	3	2
fgenesh1_pg.C_scaffold_11000138	61803	-	421	1652	1263	0.60001372401	5	2	3	1	0	0	0	1	3.02663438256659	1.58353127474268	0	0	1	2	0	0	0	0	0	1	0	0	0	0	0	1	1	0	2	0	0	2	1	0	2	0	0	0	0	0	3	0	0
fgenesh2_pg.38_21	109637	-	416	2995	1248	0.6	4	2	3	5	0	0	0	5	1.3355592654424	1.6025641025641	1	0	1	1	0	0	0	0	2	1	0	0	0	0	0	1	1	0	0	0	2	1	1	3	0	0	2	0	0	0	0	0	0
fgenesh2_pg.42_79	110218	-	210	858	630	0.599724896836	9	4	6	4	0	0	0	4	10.4895104895105	6.34920634920635	1	1	1	4	1	0	0	0	0	3	2	0	0	0	2	1	1	1	0	0	0	2	1	1	0	0	1	1	1	1	0	0	0
fgenesh2_pg.7_217	103909	-	753	2743	2259	0.599446440711	37	15	22	14	0	0	0	14	13.488880787459	6.64010624169987	17	5	1	1	1	1	11	5	1	1	1	0	16	6	3	2	2	0	16	7	3	28	10	6	3	2	0	24	10	10	2	1	0
EuGene.00240023	87966	-	976	3069	2928	0.598816568047	12	8	12	8	0	0	0	8	3.91006842619746	2.73224043715847	1	1	2	3	3	1	8	5	8	7	6	7	3	2	2	8	6	8	2	1	2	1	1	1	3	1	2	4	2	7	1	1	1
fgenesh2_pg.53_12	111359	-	282	1015	846	0.598812205611	10	6	9	5	0	0	0	5	9.85221674876847	7.09219858156028	0	0	0	0	0	1	1	1	0	0	0	1	1	0	0	0	0	1	0	0	0	8	5	5	0	0	1	0	0	0	0	0	1
estExt_fgenesh2_pg.C_20091	115018	-	243	1881	729	0.598724600943	8	2	3	0	0	0	0	0	4.25305688463583	2.74348422496571	1	0	0	0	0	0	0	0	0	0	0	0	6	0	0	1	0	0	1	0	0	0	0	0	0	0	0	1	0	0	0	0	0
fgenesh2_pg.35_30	109205	SSP	178	533	534	0.598680653185	3	2	3	4	0	0	0	4	5.62851782363977	3.74531835205992	0	0	0	1	1	0	0	0	4	0	0	0	0	0	2	0	0	1	1	1	2	0	0	1	0	0	0	0	0	0	0	0	0
fgenesh1_pg.C_scaffold_5000285	60382	-	729	2462	2187	0.598655981411	4	2	3	3	0	0	0	3	1.6246953696182	0.914494741655235	0	0	1	1	1	0	3	1	1	0	0	0	0	0	0	3	1	1	0	0	1	0	0	0	0	0	0	0	0	0	0	0	1
fgenesh2_pg.35_93	109268	SP	581	2185	1743	0.598649418274	27	13	18	1	0	0	0	1	12.3569794050343	7.4584050487665	5	4	1	4	3	1	7	4	1	4	3	1	4	3	0	3	3	1	4	3	1	17	11	1	4	3	1	4	3	1	4	3	1
EuGene.00820021	95504	-	685	2375	2055	0.598305727652	17	10	16	2	0	0	0	2	7.15789473684211	4.8661800486618	12	7	1	4	2	1	3	2	1	2	1	1	5	2	1	2	1	1	2	1	1	2	1	1	3	2	1	3	2	1	3	2	1
estExt_fgenesh1_pg.C_4140001	79876	-	221	764	663	0.598301763553	3	2	3	2	0	0	0	2	3.92670157068063	3.01659125188537	0	0	0	0	0	0	0	0	1	0	0	0	0	0	1	0	0	1	2	2	1	0	0	0	0	0	0	0	0	1	0	0	0
EuGene.00060192	94532	-	176	3175	528	0.598283121002	39	4	6	7	0	0	0	7	12.2834645669291	7.57575757575758	9	0	2	20	1	5	24	2	7	3	0	2	10	1	2	4	1	2	13	1	2	10	0	2	6	0	2	1	0	0	7	0	2
EuGene.00020079	88948	-	753	4678	2259	0.598044853364	10	2	3	3	0	0	0	3	2.13766566908935	0.885347498893316	3	0	0	3	0	0	3	0	0	3	0	0	9	2	2	3	0	0	3	0	1	3	0	1	1	0	0	3	0	0	1	0	0
fgenesh1_pg.C_scaffold_5000153	60250	-	502	1579	1506	0.597945257993	3	2	3	2	0	0	0	2	1.89993666877771	1.32802124833997	0	0	0	1	0	0	1	0	0	1	0	1	2	1	1	0	0	0	2	1	1	1	0	1	2	1	0	1	0	1	1	0	0
EuGene.00120036	84902	-	486	1925	1458	0.597747114604	6	4	6	7	0	0	0	7	3.11688311688312	2.74348422496571	1	0	0	1	1	0	2	1	5	0	0	0	1	0	1	0	0	0	0	0	2	1	0	1	1	1	0	2	1	1	0	0	0
EuGene.00100051	84288	-	320	1212	960	0.59771497294	28	17	26	19	0	0	0	19	23.1023102310231	17.7083333333333	6	2	3	10	6	4	14	8	10	9	4	5	8	4	2	8	5	3	8	4	4	9	6	3	12	7	3	7	3	1	10	6	3
e_gw1.4.80.1	33377	-	309	1205	927	0.597689697045	7	3	4	2	0	0	0	2	5.80912863070539	3.23624595469256	2	1	0	3	1	0	3	1	0	2	1	0	2	1	0	6	3	1	3	1	0	3	1	0	3	1	0	2	1	0	3	1	0
EuGene.00690020	94293	-	506	2038	1518	0.597684102447	15	10	15	2	0	0	0	2	7.36015701668302	6.58761528326746	3	3	1	5	4	1	5	3	1	1	0	0	2	0	0	3	2	1	3	1	1	3	2	0	5	3	2	2	1	0	3	2	2
EuGene.00030394	91125	-	399	1550	1197	0.59765625	7	4	6	5	0	0	0	5	4.51612903225807	3.34168755221387	2	1	0	2	1	3	2	1	1	3	2	5	2	1	1	0	0	0	2	2	5	3	2	1	2	1	5	1	1	1	2	1	2
fgenesh1_pg.C_scaffold_1000493	58774	-	169	570	507	0.597483918711	6	4	6	11	0	0	0	11	10.5263157894737	7.88954635108481	5	3	10	6	4	11	5	3	10	5	3	8	5	3	10	5	3	9	5	3	10	5	3	8	5	3	10	5	3	10	5	3	10
fgenesh2_pg.67_44	112547	-	425	1534	1275	0.597446692924	3	2	3	2	0	0	0	2	1.95567144719687	1.56862745098039	2	1	1	0	0	0	2	1	1	2	1	0	0	0	0	0	0	1	0	0	0	0	0	1	0	0	0	0	0	1	0	0	0
estExt_Genewise1.C_270034	44072	-	736	3720	2208	0.597069932172	4	2	3	3	0	0	0	3	1.0752688172043	0.905797101449275	1	0	1	1	0	1	2	1	1	3	1	2	1	0	1	1	0	1	1	0	1	2	1	0	1	0	2	2	1	1	1	0	1
EuGene.00440111	91694	-	312	1181	936	0.59703425101	21	13	18	14	0	1	0	15	17.7815410668925	13.8888888888889	9	6	8	20	13	10	12	7	8	20	12	11	10	6	9	19	13	10	14	11	9	8	5	6	20	13	11	16	10	10	18	11	10
fgenesh2_pg.40_77	109968	-	203	691	609	0.596891879087	6	4	6	3	0	1	0	4	8.68306801736614	6.56814449917898	0	0	0	0	0	0	0	0	0	4	2	1	0	0	0	5	3	3	0	0	1	0	0	0	0	0	0	0	0	0	0	0	0
fgenesh2_pg.28_84	108269	SSP	137	734	411	0.596336070752	4	2	3	4	0	0	0	4	5.44959128065395	4.8661800486618	0	0	0	3	1	4	1	0	3	1	0	3	0	0	0	0	0	0	1	0	3	1	0	2	1	0	4	1	0	4	1	0	4
fgenesh1_pg.C_scaffold_3000257	59641	-	150	908	450	0.596320276941	8	2	3	10	0	1	0	11	8.81057268722467	4.44444444444444	1	0	3	0	0	2	0	0	2	2	0	2	0	0	4	4	2	6	0	0	3	2	0	6	1	0	2	0	0	2	1	0	2
PTA_estExt_fgenesh2_pg.C_250114	123903	-	560	2830	1680	0.59602012259	12	6	9	8	0	0	0	8	4.24028268551237	3.57142857142857	0	0	1	1	1	1	1	1	1	3	2	1	0	0	1	0	0	1	1	1	0	0	0	1	1	1	1	1	1	1	0	0	1
EuGene.01510005	85587	-	409	1854	1227	0.595787692163	5	2	3	5	0	0	0	5	2.69687162891046	1.62999185004075	0	0	0	4	2	1	0	0	0	0	0	0	0	0	5	0	0	0	0	0	0	2	0	0	0	0	0	0	0	0	4	2	1
EuGene.00040262	92457	-	304	1148	912	0.595743335125	4	2	3	1	0	0	0	1	3.48432055749129	2.19298245614035	0	0	0	0	0	0	1	1	0	0	0	0	1	1	0	0	0	0	0	0	0	0	0	0	0	0	0	3	1	1	0	0	0
EuGene.00530062	92881	SSP	168	813	504	0.595708154506	6	2	3	3	0	0	0	3	7.38007380073801	3.96825396825397	0	0	1	5	2	1	0	0	1	1	0	1	0	0	1	0	0	1	0	0	2	0	0	1	0	0	1	0	0	0	0	0	0
EuGene.00250078	88202	-	1445	4777	4335	0.59567380853	28	18	27	13	0	0	0	13	5.86141930081641	4.1522491349481	17	10	8	6	2	10	6	2	13	6	2	13	6	2	13	22	17	0	6	2	13	6	2	8	6	2	13	6	2	11	6	2	13
EuGene.00310124	89663	-	211	710	633	0.595562440202	9	6	8	8	0	0	0	8	12.6760563380282	9.47867298578199	2	2	2	0	0	1	0	0	1	2	2	2	2	2	2	5	4	2	0	0	0	2	2	1	3	2	2	0	0	0	2	2	1
EuGene.00010053	86725	-	683	2579	2049	0.595203917926	10	4	6	5	0	0	0	5	3.87747188832881	1.95217179111762	1	0	0	1	0	4	1	0	4	5	2	0	1	0	0	0	0	0	6	2	4	1	0	0	2	1	0	1	0	1	2	1	0
EuGene.01010013	84120	-	158	529	474	0.594890510949	3	2	3	1	1	0	0	2	5.6710775047259	4.21940928270042	0	0	1	0	0	0	0	0	1	0	0	0	0	0	1	0	0	0	0	0	1	0	0	0	3	2	0	0	0	0	0	0	0
fgenesh2_pg.5_35	102996	SP	1716	5295	5148	0.594883268237	17	12	16	7	0	0	0	7	3.21057601510859	2.33100233100233	12	8	3	8	6	4	5	3	1	8	5	3	6	4	4	9	6	4	10	7	3	4	2	4	6	4	5	5	3	1	6	4	4
fgenesh1_pg.C_scaffold_41000049	66283	-	171	757	513	0.594840667678	13	6	9	3	0	0	0	3	17.1730515191546	11.6959064327485	0	0	0	0	0	0	0	0	0	0	0	0	0	0	0	0	0	0	0	0	0	0	0	0	0	0	0	6	1	0	0	0	0
EuGene.00030013	90744	-	1391	5169	4173	0.59464005357	18	12	17	5	0	0	0	5	3.48229831688915	2.87562904385334	12	8	0	6	4	4	6	4	0	7	5	4	4	2	0	11	7	2	7	5	0	7	5	0	6	5	3	6	4	0	5	4	3
fgenesh2_pg.105_15	114009	-	304	2154	912	0.594594594595	6	2	3	2	0	0	0	2	2.78551532033426	2.19298245614035	0	0	0	0	0	0	2	1	2	3	1	2	0	0	0	0	0	0	0	0	0	0	0	0	0	0	0	0	0	0	0	0	0
estExt_fgenesh1_kg.C_340010	72536	SP	437	2226	1311	0.594327176781	7	2	3	10	0	1	0	11	3.14465408805031	1.5255530129672	4	2	2	3	2	5	2	1	6	3	2	2	2	1	7	2	2	8	3	2	1	3	2	2	3	2	1	4	2	2	2	2	1
EuGene.00810014	95453	-	576	2284	1728	0.594183791742	33	19	28	15	0	0	0	15	14.4483362521891	10.9953703703704	18	12	10	5	2	1	21	14	11	20	13	6	18	13	3	18	13	11	26	17	12	18	15	9	4	2	1	19	13	8	4	2	1
EuGene.00160117	86004	-	323	1327	969	0.593528816987	13	6	9	6	0	0	0	6	9.79653353428787	6.19195046439629	1	0	1	0	0	0	2	0	0	2	1	0	0	0	0	1	0	1	1	0	0	2	1	0	3	2	1	0	0	0	2	1	0
EuGene.04900001	92090	-	401	1584	1203	0.59341764875	10	6	9	0	0	0	0	0	6.31313131313131	4.98753117206983	3	2	0	0	0	0	4	4	0	0	0	0	3	2	0	0	0	0	0	0	0	0	0	0	2	1	0	1	0	0	2	1	0
fgenesh2_pg.2_404	101925	-	292	1630	876	0.592994573261	7	4	6	2	0	0	0	2	4.29447852760736	4.5662100456621	2	1	0	3	2	2	2	1	1	0	0	1	1	1	2	2	1	1	0	0	1	4	2	1	1	0	1	1	0	1	0	0	1
EuGene.00060166	94506	-	542	1878	1626	0.592918046585	10	5	8	9	0	0	0	9	5.3248136315229	3.0750307503075	1	0	0	2	0	0	2	0	0	1	0	0	2	0	1	1	0	0	1	0	1	8	5	3	4	2	0	9	5	6	2	0	0
EuGene.00990021	96240	-	317	1171	951	0.592693565976	11	6	9	3	0	0	0	3	9.39368061485909	6.30914826498423	5	3	1	5	3	1	6	3	1	6	3	1	5	3	1	5	3	1	6	3	1	6	3	2	5	3	1	6	3	1	5	3	1
EuGene.00170181	86305	-	560	1958	1680	0.592675223102	14	9	13	8	0	1	0	9	7.15015321756895	5.35714285714286	3	2	1	3	2	1	5	4	5	3	3	2	2	2	1	3	3	1	5	3	1	3	2	1	4	2	2	2	1	0	2	1	2
EuGene.00150041	85661	-	778	3568	2334	0.59234120275	3	2	3	0	0	0	0	0	0.840807174887893	0.856898029134533	1	1	0	2	1	0	1	1	0	1	1	0	3	2	0	1	1	0	0	0	0	1	1	0	1	1	0	1	1	0	2	1	0
fgenesh2_pg.46_28	110650	SSP	107	409	321	0.591961241701	3	2	3	8	0	1	0	9	7.33496332518337	6.23052959501558	0	0	0	0	0	0	0	0	0	0	0	0	0	0	0	0	0	6	0	0	1	0	0	0	0	0	0	0	0	0	0	0	0
EuGene.00020318	89187	-	698	3028	2094	0.591762359898	21	10	15	5	0	0	0	5	6.93527080581242	4.77554918815664	2	1	1	6	1	1	6	3	0	4	2	1	4	1	1	2	1	1	5	2	1	6	4	0	3	2	0	1	1	0	2	1	0
fgenesh2_pg.17_129	106322	SSP	219	1278	657	0.591715976331	3	2	3	3	0	0	0	3	2.34741784037559	3.0441400304414	1	0	1	0	0	0	0	0	0	0	0	0	1	1	0	0	0	0	0	0	0	0	0	2	1	1	0	0	0	0	0	0	0
estExt_fgenesh2_pg.C_350154	117339	SP	439	1904	1317	0.591612733951	11	6	9	6	0	0	0	6	5.77731092436975	4.55580865603645	0	0	0	11	6	5	0	0	0	6	4	0	0	0	0	0	0	0	0	0	0	0	0	0	0	0	0	0	0	1	10	6	3
e_gw1.10.25.1	34739	-	733	3032	2199	0.591598355289	4	2	3	0	0	0	0	0	1.31926121372032	0.909504320145521	0	0	0	0	0	0	0	0	0	0	0	0	0	0	0	0	0	0	2	1	0	1	1	0	1	0	0	0	0	0	0	0	0
estExt_fgenesh1_kg.C_20098	70654	-	334	1647	1002	0.591407678245	4	3	4	0	0	0	0	0	2.42865816636308	2.9940119760479	1	1	0	2	2	0	1	1	0	2	2	0	1	1	0	3	3	0	1	1	0	3	3	0	3	2	0	1	1	0	4	3	0
fgenesh2_pg.7_244	103936	-	144	431	432	0.591136287904	6	4	6	26	0	1	0	27	13.9211136890951	9.25925925925926	0	0	0	6	4	26	0	0	0	0	0	0	0	0	0	4	3	18	0	0	1	0	0	0	0	0	0	1	1	20	1	1	20
fgenesh1_pg.C_scaffold_14000011	62309	-	130	439	390	0.590979552668	6	4	6	13	0	0	0	13	13.6674259681093	10.2564102564103	4	2	5	0	0	2	0	0	1	1	1	2	0	0	3	0	0	0	1	1	2	0	0	2	0	0	3	1	1	0	0	0	2
fgenesh2_pg.35_92	109267	-	548	1719	1644	0.590971176409	3	2	3	0	0	0	0	0	1.74520069808028	1.21654501216545	0	0	0	0	0	0	0	0	0	0	0	0	0	0	0	0	0	0	0	0	0	3	2	0	0	0	0	0	0	0	0	0	0
fgenesh2_pg.244_1	114581	-	775	2752	2325	0.590817918431	6	4	6	2	0	0	0	2	2.18023255813953	1.72043010752688	2	1	1	0	0	0	0	0	0	0	0	0	0	0	0	0	0	0	2	1	1	0	0	0	0	0	0	0	0	0	0	0	0
fgenesh2_pg.2_545	102066	-	232	1255	696	0.590785011167	9	3	5	5	0	1	0	6	7.17131474103586	4.31034482758621	4	1	4	3	1	5	3	1	4	2	1	4	3	2	3	5	2	4	3	1	4	3	1	4	3	1	4	2	1	4	3	1	4
fgenesh2_pg.5_287	103248	-	394	3325	1182	0.590384707632	40	13	19	10	0	0	0	10	12.0300751879699	10.9983079526227	5	3	0	8	5	0	30	7	7	5	3	1	5	3	1	23	3	0	34	10	5	11	1	0	5	3	0	4	3	0	5	3	0
estExt_fgenesh2_pg.C_370054	117400	-	1770	7359	5310	0.590356221408	4	2	3	2	3	0	0	5	0.54355211305884	0.376647834274953	0	0	4	1	0	1	0	0	4	0	0	2	1	1	1	0	0	1	1	1	3	2	1	1	0	0	4	0	0	2	0	0	3
fgenesh1_pg.C_scaffold_46000089	66834	SSP	197	912	591	0.590211833455	7	3	4	6	0	1	0	7	7.67543859649123	5.07614213197969	6	3	3	1	1	0	2	0	2	2	1	3	1	1	1	2	0	4	1	1	1	0	0	0	2	1	0	0	0	0	1	1	0
estExt_fgenesh1_pg.C_590019	79245	-	678	2966	2034	0.589836455209	4	2	3	3	1	0	0	4	1.34861766689144	0.983284169124877	1	1	0	0	0	0	0	0	3	0	0	0	1	0	0	0	0	0	0	0	0	1	1	3	0	0	0	1	1	0	0	0	0
estExt_Genewise1Plus.C_340011	49432	-	380	1756	1140	0.589797309236	5	3	4	0	0	0	0	0	2.84738041002278	2.63157894736842	1	1	0	2	1	0	1	1	0	2	1	0	1	1	0	1	1	0	2	1	0	1	1	0	2	1	0	3	1	0	2	1	0
EuGene.00350072	90158	-	247	1159	741	0.589500660092	5	2	3	2	0	0	0	2	4.31406384814495	2.69905533063428	1	0	1	2	1	1	0	0	0	1	0	1	0	0	0	0	0	1	0	0	1	0	0	0	0	0	1	1	0	1	0	0	1
fgenesh1_pg.C_scaffold_49000084	67097	SP	625	1874	1875	0.58946439522	24	17	24	8	2	0	0	10	12.8068303094984	9.06666666666667	1	0	2	0	0	0	17	14	6	1	0	2	0	0	1	19	13	4	13	10	6	7	6	0	0	0	1	2	1	2	0	0	0
fgenesh2_pg.9_230	104475	-	160	665	480	0.58946232692	3	2	3	3	0	0	0	3	4.51127819548872	4.16666666666667	0	0	2	0	0	0	0	0	0	2	1	2	0	0	0	1	1	2	1	1	2	1	0	2	2	1	3	0	0	0	1	0	2
EuGene.00220038	87621	-	374	1412	1122	0.589411976448	4	2	3	4	0	0	0	4	2.8328611898017	1.7825311942959	3	3	0	2	2	0	3	2	2	2	2	0	3	3	0	4	2	3	3	1	3	3	2	0	2	2	0	3	3	0	2	2	0
EuGene.00450041	91747	-	603	2271	1809	0.589176380783	4	2	3	2	0	0	0	2	1.76133861734919	1.10558319513543	2	1	2	1	1	2	1	1	2	2	2	2	0	0	2	1	1	2	1	1	2	1	1	2	2	1	2	2	1	2	1	1	2
estExt_fgenesh2_pg.C_630008	118163	-	287	1070	861	0.589127601991	13	5	8	7	1	2	0	10	12.1495327102804	5.80720092915215	7	4	5	1	0	1	7	4	4	0	0	3	7	4	3	0	0	3	9	4	5	5	3	1	0	0	2	0	0	3	0	0	3
fgenesh1_pg.C_scaffold_80000014	69035	-	138	413	414	0.589118198874	3	2	3	4	0	0	0	4	7.26392251815981	4.83091787439614	0	0	0	0	0	2	1	1	1	1	0	0	2	1	1	0	0	2	0	0	1	0	0	1	0	0	1	0	0	1	0	0	1
fgenesh2_pg.9_220	104465	-	128	866	384	0.58895797438	4	2	3	4	0	0	0	4	4.6189376443418	5.20833333333333	0	0	2	0	0	2	0	0	1	0	0	2	2	0	1	1	0	3	1	1	1	2	1	3	1	0	1	0	0	2	1	0	1
fgenesh2_pg.20_92	106871	SSP	106	520	318	0.588639652677	0	0	0	9	0	1	0	10	0	0	0	0	2	0	0	0	0	0	8	0	0	0	0	0	7	0	0	0	0	0	9	0	0	7	2	2	0	0	0	0	0	0	0
fgenesh2_pg.50_62	111106	-	432	1610	1296	0.588548601864	9	4	6	10	1	0	0	11	5.59006211180124	3.08641975308642	9	4	4	0	0	5	0	0	10	1	0	5	0	0	10	0	0	3	0	0	5	0	0	5	0	0	5	0	0	3	0	0	5
fgenesh2_pg.6_229	103570	-	423	1355	1269	0.588445935227	6	4	6	14	0	0	0	14	4.4280442804428	3.15208825847124	0	0	1	0	0	0	6	4	12	0	0	0	0	0	1	0	0	0	0	0	1	4	2	8	0	0	0	0	0	0	0	0	0
estExt_fgenesh1_pg.C_870031	79698	SP	375	2514	1125	0.587925569983	3	2	3	4	0	1	0	5	1.19331742243437	1.77777777777778	0	0	0	1	1	4	0	0	0	0	0	0	0	0	0	2	1	2	1	1	1	2	1	1	0	0	0	0	0	0	1	1	3
EuGene.00090146	96389	-	483	2129	1449	0.587756721897	13	6	9	10	0	0	0	10	6.10615312353217	4.1407867494824	5	4	0	4	3	1	4	3	0	4	2	4	4	3	1	5	3	7	5	4	0	6	3	2	4	3	0	3	3	0	4	3	1
EuGene.00120167	85033	-	157	708	471	0.587754105366	7	2	3	12	0	2	0	14	9.88700564971752	4.24628450106157	5	1	5	0	0	5	0	0	4	0	0	2	0	0	2	0	0	2	0	0	3	0	0	4	2	1	2	0	0	3	1	0	2
EuGene.00140146	85516	-	418	1450	1254	0.587538913167	10	7	10	6	0	1	0	7	6.89655172413793	5.58213716108453	1	1	1	2	1	1	1	1	2	3	3	1	0	0	0	1	1	1	0	0	0	2	1	1	1	1	1	8	7	6	1	1	1
EuGene.00210118	87547	SSP	281	1494	843	0.587476979742	10	2	4	7	0	0	0	7	6.69344042838019	2.37247924080664	1	0	1	0	0	1	1	0	2	0	0	1	0	0	1	0	0	0	12	2	6	2	1	0	0	0	1	0	0	1	0	0	1
fgenesh2_pg.1_79	100986	-	113	892	339	0.587127957263	7	2	3	5	0	0	0	5	7.847533632287	5.89970501474926	0	0	1	1	1	2	1	0	2	1	1	3	2	0	2	2	0	2	0	0	1	1	0	2	0	0	3	0	0	3	0	0	2
fgenesh1_pg.C_scaffold_48000069	66991	-	207	891	621	0.586422324032	17	6	8	8	0	0	0	8	19.0796857463524	9.66183574879227	7	3	7	3	0	4	2	0	3	3	0	4	2	0	3	12	4	4	2	0	3	10	3	3	5	1	3	4	1	4	4	0	4
fgenesh2_pg.31_23	108647	-	152	525	456	0.586174302098	4	3	4	6	0	0	0	6	7.61904761904762	6.57894736842105	3	3	4	2	2	2	1	1	0	1	1	1	1	1	1	2	2	5	1	1	0	1	1	0	2	1	1	1	1	1	1	1	1
EuGene.00040034	92229	-	253	1108	759	0.586128568184	7	3	4	8	0	0	0	8	6.31768953068592	3.95256916996047	1	1	2	1	1	1	3	1	1	1	1	2	1	1	2	2	2	2	1	1	2	1	1	3	1	1	4	1	1	2	1	1	2
estExt_fgenesh1_pg.C_240060	78094	-	1099	4277	3297	0.585995032463	8	4	6	4	0	0	0	4	1.87046995557634	1.21322414316045	1	1	1	7	3	1	2	2	2	2	2	2	1	1	1	6	2	1	2	2	3	2	2	3	2	2	2	1	1	1	2	2	1
estExt_fgenesh1_pg.C_290025	78308	-	701	2920	2103	0.585938353918	3	2	3	4	0	0	0	4	1.02739726027397	0.951022349025202	0	0	1	2	1	1	1	1	0	2	1	0	1	1	0	0	0	1	0	0	0	2	1	1	0	0	2	2	1	0	0	0	1
EuGene.00340011	89943	-	657	2273	1971	0.585860058309	31	19	29	4	0	0	0	4	13.6383633963924	9.63977676306443	9	4	3	9	4	3	11	7	3	8	5	3	9	5	3	13	7	3	12	9	4	10	7	3	8	4	3	10	5	4	8	4	3
fgenesh2_pg.91_15	113681	-	432	2252	1296	0.585736770933	9	4	6	6	0	0	0	6	3.99644760213144	3.08641975308642	3	2	2	7	3	0	0	0	0	6	3	0	3	1	0	3	2	0	3	2	2	4	2	0	6	3	2	3	1	0	4	2	1
EuGene.00270100	88549	-	393	1661	1179	0.585652322238	11	2	3	0	0	0	0	0	6.62251655629139	1.69635284139101	9	0	0	0	0	0	0	0	0	0	0	0	0	0	0	9	0	0	0	0	0	0	0	0	0	0	0	1	1	0	0	0	0
fgenesh2_pg.53_21	111368	-	355	1221	1065	0.585579024035	3	2	3	6	0	0	0	6	2.45700245700246	1.87793427230047	0	0	0	2	1	0	1	0	0	1	0	0	0	0	1	1	0	0	1	1	4	0	0	2	0	0	0	2	2	5	1	1	0
fgenesh1_pg.C_scaffold_46000029	66774	-	124	371	372	0.585527839988	2	1	2	12	0	0	0	12	5.39083557951483	2.68817204301075	0	0	0	1	1	1	0	0	0	0	0	1	0	0	0	0	0	1	0	0	0	0	0	0	1	0	1	0	0	3	0	0	1
EuGene.00270044	88493	-	192	869	576	0.58540721161	7	4	6	7	0	0	0	7	8.05523590333717	6.94444444444444	1	1	4	0	0	1	4	3	2	1	0	1	0	0	1	0	0	1	0	0	1	5	4	5	2	0	2	1	1	2	0	0	1
estExt_Genewise1.C_150156	43221	-	342	2168	1026	0.585395900997	19	2	4	7	0	0	0	7	8.76383763837638	1.94931773879142	12	1	0	12	0	2	13	0	0	14	0	0	13	0	5	13	0	0	13	0	0	13	0	0	13	0	0	10	0	0	13	0	0
fgenesh2_pg.7_58	103750	-	241	1028	723	0.585220500596	6	4	6	9	0	0	0	9	5.83657587548638	5.53250345781466	1	0	3	1	1	4	2	1	3	1	1	4	3	2	4	1	1	5	1	1	4	2	2	4	2	1	4	2	2	4	1	1	4
fgenesh2_pg.5_237	103198	SP	653	2852	1959	0.585039000645	3	2	3	6	0	0	0	6	1.05189340813464	1.02092904543134	1	1	3	2	2	4	2	1	2	1	1	2	1	1	1	2	2	5	3	2	2	1	1	2	2	1	2	1	1	0	2	1	2
estExt_fgenesh1_kg.C_390032	72711	-	200	778	600	0.584968884634	6	4	6	7	0	0	0	7	7.7120822622108	6.66666666666667	3	2	2	4	2	3	3	2	2	4	3	2	3	2	2	0	0	0	4	3	4	3	2	2	3	2	6	2	1	2	3	2	3
EuGene.00740011	94849	-	246	1484	738	0.584838107098	11	2	3	0	0	0	0	0	7.41239892183288	2.710027100271	9	1	0	9	0	0	7	0	0	7	0	0	8	0	0	8	1	0	7	1	0	8	0	0	6	0	0	8	0	0	8	0	0
fgenesh2_pg.3_406	102534	SSP	193	874	579	0.584693219582	6	2	3	12	1	0	0	13	6.8649885583524	3.45423143350604	1	0	2	1	0	4	2	1	5	1	0	2	3	1	5	2	1	3	2	0	2	2	1	6	1	0	4	0	0	3	1	0	3
PTA_fgenesh2_pg.57_73	123933	-	363	2008	1089	0.58458373988	12	2	3	4	0	0	0	4	5.97609561752988	1.83654729109275	4	0	0	8	0	3	5	0	2	7	0	3	5	1	0	9	0	3	2	0	0	7	0	2	6	1	3	5	0	4	6	0	3
EuGene.00670027	94184	-	219	913	657	0.584466104288	11	5	6	8	0	1	0	9	12.0481927710843	7.6103500761035	6	3	4	8	4	4	4	3	3	7	4	4	6	3	3	7	3	4	6	3	4	6	3	4	6	3	4	4	3	5	7	4	4
fgenesh2_pg.14_150	105651	-	307	2427	921	0.584013965958	5	2	3	2	0	0	0	2	2.06015657189946	2.17155266015201	1	1	0	2	1	0	3	2	1	1	0	0	1	1	0	1	1	0	0	0	0	0	0	1	1	1	1	0	0	0	1	1	0
fgenesh1_pg.C_scaffold_55000001	67550	-	131	536	393	0.58382642998	9	4	6	3	0	0	0	3	16.7910447761194	10.1781170483461	1	0	0	5	1	0	1	0	0	5	2	1	4	1	0	4	2	2	3	2	1	5	2	1	3	1	1	0	0	0	2	0	1
fgenesh2_pg.29_54	108383	-	526	2008	1578	0.583826071136	7	4	6	4	0	0	0	4	3.48605577689243	2.53485424588086	2	1	2	1	0	2	0	0	2	0	0	2	1	0	2	2	1	2	0	0	2	4	2	3	0	0	2	0	0	2	0	0	2
fgenesh1_pg.C_scaffold_15000038	62552	-	615	2853	1845	0.583792362991	20	9	14	5	0	0	0	5	7.01016473887136	4.87804878048781	11	6	2	12	5	3	9	3	3	11	4	4	13	5	4	9	4	2	9	4	2	9	4	2	9	4	2	10	6	3	9	4	3
fgenesh2_pg.68_47	112617	-	119	417	357	0.583628176262	3	2	3	4	0	1	0	5	7.19424460431655	5.60224089635854	1	0	0	1	1	0	0	0	1	0	0	2	0	0	1	0	0	1	1	0	0	0	0	1	0	0	3	1	0	0	0	0	2
estExt_Genewise1.C_90163	42703	SP	430	2091	1290	0.583617063889	7	4	6	7	0	0	0	7	3.34768053562889	3.10077519379845	1	0	2	3	3	2	4	3	4	1	0	2	0	0	2	0	0	2	0	0	2	0	0	2	0	0	2	4	3	2	0	0	2
EuGene.00480016	92003	-	152	594	456	0.583569405099	5	3	4	2	1	0	0	3	8.41750841750842	6.57894736842105	0	0	1	0	0	0	0	0	1	0	0	1	0	0	1	6	4	2	0	0	0	0	0	1	0	0	0	0	0	0	0	0	0
fgenesh2_pg.5_342	103303	-	106	467	318	0.583498826503	8	2	3	8	0	0	0	8	17.1306209850107	6.28930817610063	3	0	0	5	2	0	5	2	1	1	0	0	1	0	0	4	1	0	3	0	0	4	0	0	5	2	1	3	0	4	5	2	1
fgenesh2_pg.11_215	104981	-	186	638	558	0.583333333333	7	4	6	4	0	0	0	4	10.9717868338558	7.16845878136201	2	0	0	0	0	0	0	0	0	4	2	0	0	0	0	5	2	0	2	1	0	0	0	0	3	2	5	0	0	0	1	1	0
EuGene.00230097	87870	-	480	1649	1440	0.583268552293	5	4	5	7	0	0	0	7	3.03214069132808	2.77777777777778	4	4	0	3	3	2	3	3	1	5	4	1	4	4	1	2	2	5	4	4	1	5	4	1	2	2	1	3	3	1	2	2	0
EuGene.00370016	90363	SSP	296	942	888	0.582813560418	3	2	3	14	1	0	0	15	3.18471337579618	2.25225225225225	1	1	5	0	0	7	0	0	6	0	0	7	0	0	1	0	0	1	0	0	6	2	2	1	0	0	7	1	1	2	0	0	6
estExt_fgenesh2_pg.C_330008	117207	-	214	2578	642	0.582808099772	15	4	5	7	0	1	0	8	5.81846392552366	6.23052959501558	2	0	0	1	0	0	0	0	0	2	0	0	0	0	0	0	0	0	0	0	2	7	3	4	0	0	0	1	0	0	0	0	0
fgenesh2_pg.28_4	108189	-	580	2972	1740	0.582794563927	7	2	3	1	0	0	0	1	2.35531628532974	1.14942528735632	0	0	0	0	0	0	0	0	0	2	0	0	4	0	0	0	0	0	0	0	0	3	0	0	0	0	0	2	0	0	1	0	0
estExt_fgenesh2_pg.C_490011	117782	-	260	1054	780	0.582781456954	3	2	3	1	0	0	0	1	2.84629981024668	2.56410256410256	2	2	0	2	2	0	0	0	1	1	0	0	2	2	0	0	0	0	0	0	0	0	0	0	0	0	0	0	0	0	2	2	0
estExt_fgenesh1_kg.C_10097	70457	-	327	1734	981	0.582711715665	6	2	3	2	0	0	0	2	3.46020761245675	2.03873598369011	1	1	1	1	1	1	1	1	2	2	1	1	2	1	2	1	1	1	1	1	1	0	0	2	1	1	1	0	0	2	1	1	1
fgenesh1_pg.C_scaffold_41000085	66319	SSP	263	957	789	0.582651391162	8	5	7	2	0	0	0	2	8.35945663531871	6.33713561470215	3	3	2	5	4	0	5	4	0	5	4	0	5	4	0	5	4	0	3	3	0	1	1	0	4	3	0	5	4	0	4	3	0
fgenesh1_pg.C_scaffold_24000003	64068	-	432	1880	1296	0.58218768679	3	2	3	6	0	0	0	6	1.59574468085106	1.54320987654321	0	0	0	1	1	0	0	0	0	0	0	0	0	0	1	2	2	0	0	0	1	0	0	0	1	1	0	1	0	5	0	0	0
e_gw1.53.44.1	39435	-	250	1113	750	0.582051870553	3	2	3	2	0	0	0	2	2.69541778975741	2.66666666666667	0	0	0	2	2	1	1	1	0	0	0	0	1	1	0	0	0	0	0	0	0	2	1	1	1	1	0	1	1	0	0	0	0
EuGene.02530002	88115	-	178	604	534	0.58192758139	3	2	3	5	0	0	0	5	4.96688741721854	3.74531835205992	0	0	0	3	2	3	0	0	0	0	0	0	1	0	2	0	0	0	0	0	0	0	0	0	0	0	0	0	0	0	1	1	1
fgenesh2_pg.14_32	105533	-	224	904	672	0.581856990395	10	6	9	5	0	1	0	6	11.0619469026549	8.92857142857143	0	0	0	2	2	4	0	0	0	5	2	1	2	1	0	0	0	4	0	0	0	0	0	4	1	1	4	1	0	0	1	1	4
EuGene.01030005	84146	-	227	828	681	0.581827372678	7	4	6	11	1	0	0	12	8.45410628019324	5.87371512481645	1	0	2	3	2	1	2	1	6	1	0	1	1	0	2	1	0	2	1	0	3	3	1	1	2	0	2	1	0	1	1	0	2
estExt_fgenesh1_pg.C_420065	78810	-	1005	3820	3015	0.581654885022	6	4	6	1	2	0	0	3	1.57068062827225	1.32669983416252	2	0	2	2	0	1	3	0	2	2	0	1	1	0	1	0	0	2	4	1	3	3	0	2	2	0	1	4	2	1	1	0	1
fgenesh1_pg.C_scaffold_50000007	67125	-	397	1252	1191	0.58133654425	3	2	3	3	0	0	0	3	2.3961661341853	1.67926112510495	1	0	0	2	1	3	1	0	0	1	0	0	1	0	0	2	0	0	2	1	0	1	0	1	1	0	1	2	1	2	2	1	3
EuGene.00580033	93254	-	149	969	447	0.581328200192	3	2	3	6	0	0	0	6	3.09597523219814	4.47427293064877	0	0	0	2	2	2	0	0	0	3	2	5	0	0	1	0	0	0	0	0	0	2	2	3	0	0	0	0	0	1	0	0	0
estExt_fgenesh2_pg.C_70071	115623	-	105	758	315	0.581261950287	3	2	3	5	0	1	0	6	3.95778364116095	6.34920634920635	0	0	0	1	0	2	0	0	0	0	0	0	2	2	2	0	0	1	1	0	2	2	1	1	2	2	1	3	2	3	1	0	2
fgenesh2_pg.15_140	105890	-	352	1687	1056	0.581205866377	9	2	3	0	0	0	0	0	5.33491404860699	1.89393939393939	0	0	0	6	0	0	1	1	0	2	0	0	0	0	0	2	2	0	1	1	0	1	1	0	0	0	0	0	0	0	0	0	0
fgenesh2_pg.289_1	114630	-	222	1060	666	0.581173025579	9	4	6	15	0	0	0	15	8.49056603773585	6.00600600600601	0	0	2	1	0	1	4	2	11	3	1	10	4	2	11	0	0	1	4	2	10	3	2	12	1	0	2	4	2	9	0	0	1
fgenesh2_pg.24_125	107632	SP	380	4508	1140	0.5808748255	58	9	14	3	0	0	0	3	12.866015971606	7.89473684210526	5	0	0	35	6	2	42	9	3	8	1	0	37	7	2	30	4	1	42	7	1	28	3	3	36	4	1	33	3	1	37	4	1
fgenesh2_pg.20_55	106834	-	833	3646	2499	0.580870962189	18	6	9	5	0	0	0	5	4.93691716950082	2.40096038415366	4	2	0	16	3	5	4	2	0	15	3	5	1	0	0	18	6	5	6	2	0	5	2	0	5	2	0	17	5	4	12	4	3
fgenesh1_pg.C_scaffold_78000036	68986	-	199	648	597	0.580691642651	3	2	3	6	1	0	0	7	4.62962962962963	3.3500837520938	1	1	5	2	1	6	2	1	7	2	1	6	2	1	6	3	2	6	2	1	6	1	0	7	2	1	1	0	0	6	2	1	5
fgenesh2_pg.9_216	104461	-	460	2729	1380	0.580564732282	14	4	6	4	0	0	0	4	5.13008427995603	2.89855072463768	7	2	2	5	0	2	5	0	3	5	2	2	6	0	1	4	1	2	7	0	2	6	0	3	5	0	1	6	1	2	5	0	1
fgenesh2_pg.2_232	101753	-	302	4378	906	0.580543072346	14	2	3	18	1	1	0	20	3.19780721790772	2.2075055187638	8	2	11	7	2	11	5	1	11	9	2	6	0	0	0	6	1	9	10	2	8	0	0	2	14	2	19	10	1	12	11	2	14
fgenesh2_pg.97_8	113862	-	114	1418	342	0.580482897384	7	2	3	2	0	0	0	2	4.93653032440056	5.84795321637427	3	0	0	4	1	1	3	1	0	5	0	1	4	0	1	2	0	0	3	0	0	4	0	1	3	0	0	1	0	0	4	1	0
EuGene.00120024	84890	-	216	755	648	0.580302628086	8	4	6	5	0	0	0	5	10.5960264900662	6.17283950617284	1	1	2	1	0	1	2	1	0	1	1	0	2	0	1	1	1	2	0	0	0	1	0	1	1	0	1	1	1	1	1	0	1
estExt_fgenesh1_pg.C_800027	79606	-	1541	5523	4623	0.580039066133	4	2	3	0	1	0	0	1	0.724244070251675	0.432619511139952	1	0	1	2	1	1	2	1	2	1	1	1	0	0	1	3	2	1	2	1	1	2	1	1	2	1	1	3	1	1	2	1	1
fgenesh2_pg.24_54	107561	-	377	1304	1131	0.580031936735	3	2	3	4	0	0	0	4	2.30061349693252	1.7683465959328	1	1	2	0	0	2	0	0	0	0	0	0	1	0	1	0	0	2	0	0	0	1	0	2	0	0	2	1	0	1	1	1	1
estExt_fgenesh1_kg.C_140003	71608	-	549	2639	1647	0.58002193097	4	2	3	6	0	0	0	6	1.51572565365669	1.21432908318154	2	0	0	1	1	1	2	1	1	1	1	0	3	1	0	2	1	0	2	1	1	1	1	0	4	2	0	0	0	4	2	1	1
EuGene.00340103	90035	SP	891	2842	2673	0.579922142267	40	26	39	18	0	1	0	19	14.0745953553835	9.72689861578751	20	14	7	2	2	2	5	4	1	7	5	0	6	5	1	19	11	5	14	14	5	4	4	1	3	3	0	4	4	2	5	5	0
fgenesh2_pg.52_39	111290	SP	316	3535	948	0.579669831287	11	5	7	2	0	0	0	2	3.11173974540311	5.27426160337553	7	3	0	7	3	0	2	2	0	3	2	1	1	1	0	9	4	1	1	1	0	2	2	1	5	3	0	2	2	1	7	3	0
fgenesh2_pg.10_20	104551	-	127	1255	381	0.579553148274	12	2	3	2	0	0	0	2	9.56175298804781	5.249343832021	0	0	2	0	0	1	12	2	1	0	0	1	0	0	1	0	0	0	0	0	1	0	0	1	0	0	1	0	0	1	0	0	1
fgenesh1_pg.C_scaffold_36000038	65668	-	479	2365	1437	0.579497531629	17	10	15	4	0	0	0	4	7.18816067653277	6.9589422407794	4	3	0	2	2	0	3	2	0	1	1	0	3	3	0	3	2	0	4	3	0	5	2	1	0	0	2	1	1	2	2	2	1
EuGene.00120029	84895	-	413	2014	1239	0.579279716883	3	2	3	3	0	0	0	3	1.48957298907646	1.61420500403551	0	0	1	1	1	0	1	1	1	1	1	0	1	1	0	0	0	0	1	1	0	1	1	0	1	1	0	1	1	0	1	1	0
fgenesh2_pg.3_46	102174	-	218	815	654	0.579090351415	8	4	6	7	0	0	0	7	9.8159509202454	6.11620795107034	2	0	1	3	1	6	5	1	4	0	0	4	2	1	5	4	2	5	0	0	0	0	0	4	0	0	4	4	2	3	0	0	4
fgenesh1_pg.C_scaffold_35000032	65524	-	219	772	657	0.578492935636	6	4	6	1	0	0	0	1	7.7720207253886	6.0882800608828	2	1	0	2	2	1	2	2	0	2	2	1	4	3	1	0	0	0	1	1	0	0	0	0	2	2	1	3	2	1	2	2	1
fgenesh2_pg.19_76	106700	SP	536	2498	1608	0.578392246294	4	2	3	2	0	0	0	2	1.60128102481986	1.24378109452736	1	0	0	1	0	1	0	0	0	0	0	0	0	0	0	0	0	0	0	0	0	1	0	0	0	0	0	2	1	0	0	0	0
e_gw1.3.158.1	33109	SP	340	1233	1020	0.5783619818	3	2	3	2	0	0	0	2	2.4330900243309	1.96078431372549	2	1	1	1	1	0	1	0	0	0	0	0	0	0	2	0	0	0	1	0	1	1	0	2	1	1	0	1	0	1	0	0	0
estExt_fgenesh1_pg.C_400084	78756	-	272	1014	816	0.578199052133	3	2	3	7	0	0	0	7	2.9585798816568	2.45098039215686	0	0	3	0	0	3	1	1	1	0	0	4	0	0	1	0	0	3	0	0	2	0	0	1	1	1	3	0	0	1	0	0	1
fgenesh2_pg.71_30	112799	-	672	2303	2016	0.578035948794	29	17	26	7	1	1	0	9	12.5922709509336	8.43253968253968	9	6	5	10	5	5	6	3	6	9	5	5	11	7	5	5	4	3	9	6	4	5	2	3	5	2	4	4	4	2	8	5	4
estExt_fgenesh1_kg.C_250031	72198	-	213	1189	639	0.577998924153	3	2	3	7	0	0	0	7	2.52312867956266	3.12989045383412	0	0	1	1	1	0	2	1	3	0	0	0	0	0	0	0	0	0	0	0	3	1	1	0	0	0	1	0	0	1	0	0	1
fgenesh2_pg.12_51	105092	-	502	2642	1506	0.57793331685	8	2	3	2	0	0	0	2	3.02800908402725	1.32802124833997	1	0	0	3	0	0	4	0	1	2	0	0	2	0	0	0	0	0	2	0	0	1	0	0	2	0	0	2	0	0	2	0	0
fgenesh2_pg.64_72	112348	-	531	2085	1593	0.577885019987	14	7	11	4	0	0	0	4	6.71462829736211	4.39422473320778	7	4	4	4	4	0	7	2	1	7	4	0	3	3	0	5	2	4	8	3	1	0	0	0	3	3	0	3	3	0	3	3	0
fgenesh1_pg.C_scaffold_23000011	63919	-	225	674	675	0.57786641772	6	4	6	6	1	1	0	8	8.90207715133531	5.92592592592593	2	2	4	3	2	4	0	0	0	0	0	0	3	2	1	4	2	3	0	0	0	5	4	5	0	0	0	1	1	0	2	2	1
EuGene.00030041	90772	-	251	1165	753	0.577599254861	22	10	16	2	0	0	0	2	18.8841201716738	13.2802124833997	0	0	0	9	3	0	18	10	0	3	0	0	14	3	0	7	2	0	0	0	0	11	1	0	5	1	0	17	6	2	8	2	0
fgenesh2_pg.6_109	103450	-	176	1508	528	0.577565632458	8	3	4	5	0	0	0	5	5.30503978779841	5.68181818181818	1	0	1	0	0	3	0	0	2	0	0	3	0	0	1	0	0	3	0	0	2	0	0	1	0	0	3	0	0	1	0	0	3
fgenesh2_pg.68_1	112571	SSP	240	787	720	0.577565632458	4	2	3	8	1	0	0	9	5.08259212198221	2.77777777777778	1	0	4	2	1	7	1	0	0	3	2	6	1	0	3	1	0	0	2	1	7	1	0	0	1	0	0	1	1	6	1	0	0
estExt_fgenesh1_kg.C_380012	72658	-	461	2653	1383	0.577498912841	3	2	3	9	0	0	0	9	1.13079532604599	1.44613159797542	2	1	6	2	1	6	3	2	1	0	0	0	0	0	0	0	0	0	0	0	0	0	0	0	0	0	2	0	0	0	0	0	0
fgenesh1_pg.C_scaffold_37000039	65792	-	422	1612	1266	0.577419865632	4	2	3	3	0	0	0	3	2.48138957816377	1.57977883096367	0	0	1	0	0	2	1	1	2	1	1	2	1	1	1	2	2	2	1	0	0	2	1	0	0	0	0	0	0	0	0	0	1
estExt_Genewise1Plus.C_180063	48366	SP	560	3239	1680	0.577345947328	3	2	3	22	0	1	0	23	0.926211793763507	1.19047619047619	2	2	7	1	0	10	1	0	10	2	2	9	2	2	10	3	2	14	1	0	17	2	2	3	2	2	11	3	2	14	2	2	11
fgenesh1_pg.C_scaffold_125000005	69892	-	692	2371	2076	0.577281191806	7	4	6	1	0	0	0	1	2.95234078447912	1.92678227360308	0	0	0	0	0	0	7	4	0	0	0	0	0	0	0	0	0	0	7	4	1	0	0	0	6	3	0	0	0	0	0	0	0
EuGene.00270020	88469	-	516	1892	1548	0.577136514983	4	2	3	4	1	0	0	5	2.11416490486258	1.29198966408269	0	0	0	1	0	2	3	2	5	0	0	0	0	0	0	0	0	0	0	0	1	1	0	2	0	0	0	0	0	0	1	0	0
fgenesh2_pg.112_1	114100	-	448	1964	1344	0.576906689391	14	8	12	4	1	0	0	5	7.12830957230143	5.95238095238095	4	1	1	9	6	4	9	6	4	6	3	2	3	1	1	2	1	0	8	6	4	3	1	1	8	5	1	2	1	0	9	6	2
fgenesh2_pg.54_74	111539	-	194	2182	582	0.576868204851	4	2	3	7	0	0	0	7	1.83318056828598	3.43642611683849	1	1	4	1	1	4	1	1	5	1	1	3	2	1	3	2	2	4	1	1	5	2	1	3	0	0	3	1	1	4	1	1	3
fgenesh1_pg.C_scaffold_3000013	59397	-	321	1120	963	0.576856752096	2	2	2	13	1	1	0	15	1.78571428571429	2.07684319833853	1	1	7	0	0	4	0	0	5	0	0	2	1	1	5	2	2	4	1	1	7	1	1	7	0	0	6	2	2	3	0	0	2
fgenesh1_pg.C_scaffold_3000251	59635	-	374	1320	1122	0.576414757361	18	10	15	7	0	0	0	7	13.6363636363636	8.9126559714795	2	0	0	2	1	0	1	1	1	6	4	5	2	0	0	0	0	2	1	1	0	12	7	4	2	2	0	8	4	4	2	2	0
fgenesh1_pg.C_scaffold_87000038	69330	-	293	1072	879	0.576369439198	7	4	6	0	0	0	0	0	6.52985074626866	4.55062571103527	1	1	0	2	2	0	2	2	0	1	1	0	4	2	0	1	1	0	1	1	0	1	1	0	5	3	0	4	2	0	2	2	0
estExt_fgenesh1_pm.C_420037	75492	-	383	1780	1149	0.576233183857	6	2	3	9	0	0	0	9	3.37078651685393	1.74064403829417	0	0	0	3	1	6	6	2	10	0	0	0	0	0	0	0	0	0	0	0	0	6	2	4	0	0	1	0	0	0	0	0	0
fgenesh1_kg.C_scaffold_2000122	54713	-	155	809	465	0.576177285319	7	4	6	11	1	0	0	12	8.65265760197775	8.60215053763441	6	4	5	4	3	4	2	0	4	6	4	3	6	4	3	4	3	3	6	4	7	0	0	3	6	4	7	6	4	6	6	4	9
EuGene.00100019	84256	-	437	1523	1311	0.576144625663	3	2	3	8	0	0	0	8	1.96979645436638	1.5255530129672	0	0	4	0	0	4	1	1	5	1	1	2	0	0	5	0	0	4	2	1	5	0	0	5	0	0	5	0	0	5	0	0	5
fgenesh1_pg.C_scaffold_18000019	63136	-	578	1792	1734	0.57614024662	15	10	15	3	0	0	0	3	8.37053571428571	5.76701268742791	4	3	0	0	0	0	5	4	1	3	1	0	2	1	1	3	2	0	1	0	1	4	2	0	3	1	0	1	0	0	1	0	0
EuGene.00240145	88088	-	161	550	483	0.576	1	1	1	6	0	1	0	7	1.81818181818182	2.0703933747412	2	2	5	0	0	3	0	0	0	0	0	0	0	0	0	1	1	5	1	1	5	0	0	0	0	0	1	0	0	0	0	0	0
estExt_Genewise1Plus.C_70096	47344	-	491	2683	1473	0.575925386185	3	2	3	6	0	0	0	6	1.11815132314573	1.35777325186694	0	0	6	2	1	2	0	0	5	0	0	0	0	0	3	0	0	0	1	1	5	0	0	0	0	0	4	0	0	5	0	0	6
EuGene.00300015	89437	SP	544	2717	1632	0.57580274626	10	4	6	8	0	0	0	8	3.68052999631947	2.45098039215686	2	0	3	1	0	2	7	3	3	2	1	2	2	1	1	3	1	6	2	1	2	2	1	2	1	0	2	3	1	1	1	0	2
PTA_EuGene.00290058	123374	-	569	2724	1707	0.575764875934	11	2	3	0	0	0	0	0	4.03817914831131	1.17164616285882	1	0	0	1	0	0	1	0	0	1	0	0	0	0	0	0	0	0	1	0	0	9	2	0	0	0	0	1	0	0	0	0	0
EuGene.00230010	87783	-	402	1276	1206	0.575638926461	3	2	3	2	0	0	0	2	2.35109717868339	1.65837479270315	1	1	2	1	0	2	0	0	0	0	0	0	0	0	1	2	1	2	0	0	0	1	0	1	0	0	0	0	0	2	0	0	1
fgenesh2_pg.3_90	102218	-	226	769	678	0.575552929259	6	4	6	9	1	0	0	10	7.80234070221066	5.89970501474926	3	1	7	1	0	4	2	1	3	2	1	4	2	2	3	2	1	4	1	1	4	2	2	3	1	0	4	1	0	4	1	0	4
fgenesh2_pg.1_395	101302	-	667	2327	2001	0.575473721845	13	4	6	13	0	0	0	13	5.58659217877095	1.99900049975013	9	3	5	2	0	0	3	1	0	7	2	3	2	2	4	6	2	11	4	2	8	2	1	0	1	1	1	1	1	0	2	2	0
EuGene.00060247	94587	-	985	3595	2955	0.575362894245	6	2	3	4	0	0	0	4	1.66898470097357	0.676818950930626	3	2	2	3	1	1	3	1	2	4	1	2	3	1	4	4	2	1	2	0	3	3	1	2	3	1	2	3	1	3	3	1	2
fgenesh2_pg.23_38	107365	-	477	1980	1431	0.57518195633	5	2	3	1	0	0	0	1	2.52525252525253	1.39762403913347	4	1	1	4	1	1	4	1	0	4	1	1	5	2	1	4	1	1	4	1	1	4	1	0	4	1	1	4	1	1	4	1	1
EuGene.00440013	91596	-	410	1647	1230	0.575017445918	8	4	5	5	0	0	0	5	4.85731633272617	3.2520325203252	4	2	1	4	2	3	3	2	1	4	3	2	2	1	2	4	2	3	3	2	3	4	2	1	3	2	1	4	2	2	4	2	3
EuGene.03500001	90080	-	223	855	669	0.574727389352	4	2	3	1	0	0	0	1	4.67836257309942	2.98953662182362	0	0	0	0	0	0	3	2	0	0	0	0	1	1	0	0	0	0	0	0	0	0	0	0	0	0	0	0	0	0	0	0	0
EuGene.00030250	90981	-	1606	5168	4818	0.574726566675	5	2	3	4	0	0	0	4	0.967492260061919	0.4151100041511	1	0	0	0	0	0	1	0	1	2	1	3	3	1	0	3	1	0	0	0	0	3	1	3	0	0	0	3	1	3	0	0	0
estExt_fgenesh2_pg.C_60065	115530	-	1079	4179	3237	0.574712643678	17	10	16	3	0	0	0	3	4.06795884182819	3.08928019771393	1	0	2	0	0	2	0	0	0	0	0	2	9	6	1	0	0	1	0	0	2	0	0	0	0	0	0	0	0	0	0	0	0
fgenesh1_pg.C_scaffold_8000058	61056	-	121	362	363	0.57467097486	3	2	3	12	1	0	0	13	8.28729281767956	5.50964187327824	2	1	8	0	0	2	0	0	1	1	0	1	0	0	3	1	1	1	2	1	12	2	1	6	0	0	2	0	0	1	0	0	2
fgenesh2_pg.38_69	109685	-	197	610	591	0.574664795005	3	2	3	1	0	0	0	1	4.91803278688525	3.38409475465313	0	0	1	0	0	0	0	0	0	0	0	0	0	0	0	1	1	0	0	0	0	0	0	0	2	1	1	0	0	1	0	0	0
fgenesh2_pg.29_117	108446	SSP	118	353	354	0.574545454545	4	3	4	1	0	0	0	1	11.3314447592068	8.47457627118644	0	0	0	1	1	0	3	2	0	5	4	0	0	0	0	2	1	0	5	4	0	1	1	1	5	4	0	2	2	0	5	4	0
fgenesh2_pg.20_188	106967	SP	373	3044	1119	0.574452312176	21	3	4	6	1	0	0	7	6.8988173455979	2.68096514745308	13	2	7	7	2	1	19	5	5	15	3	5	11	3	2	10	2	3	13	2	7	11	2	3	13	2	7	18	5	5	17	5	6
fgenesh2_pg.26_106	108002	-	268	2568	804	0.574264470454	24	4	5	10	0	0	0	10	9.34579439252336	4.97512437810945	19	3	5	16	3	4	18	3	5	19	3	5	21	4	8	18	2	7	20	3	6	22	3	6	20	3	6	24	4	6	17	3	5
estExt_fgenesh1_kg.C_880012	73614	-	470	2379	1410	0.574245374878	10	6	9	9	2	1	0	12	4.20344682639765	4.25531914893617	10	5	4	9	5	5	10	5	9	10	5	8	6	4	5	9	6	5	10	5	8	7	4	2	10	5	14	0	0	0	10	5	9
fgenesh1_pg.C_scaffold_6000229	60661	-	642	2149	1926	0.573906295175	18	9	14	8	0	0	0	8	8.37598883201489	4.67289719626168	5	5	4	7	2	3	7	5	5	4	1	3	7	6	4	3	0	2	7	5	3	6	4	3	7	3	5	0	0	0	6	2	4
e_gw1.68.13.1	40203	-	307	1290	921	0.573664110287	3	2	3	4	0	1	0	5	2.32558139534884	2.17155266015201	1	1	0	0	0	2	0	0	0	0	0	0	0	0	0	3	2	0	0	0	0	0	0	1	0	0	1	0	0	1	0	0	1
fgenesh2_pg.33_125	109022	-	190	731	570	0.573645970938	12	8	10	7	0	0	0	7	16.4158686730506	14.0350877192982	1	0	2	1	0	2	11	7	1	1	1	0	1	0	0	1	0	2	1	0	0	1	0	0	2	1	0	1	0	0	1	0	1
EuGene.02550001	88116	-	148	493	444	0.57364549695	10	5	8	2	0	0	0	2	20.2839756592292	11.2612612612613	3	1	0	0	0	0	5	3	2	2	2	0	0	0	1	1	0	1	0	0	0	0	0	1	0	0	0	0	0	0	0	0	0
fgenesh2_pg.104_1	113971	-	437	1854	1311	0.573616018846	9	4	6	11	0	0	0	11	4.85436893203883	3.0511060259344	0	0	2	0	0	0	6	2	5	0	0	3	1	1	0	0	0	0	1	0	0	0	0	1	0	0	4	1	1	0	0	0	0
fgenesh2_pg.84_23	113426	SSP	120	722	360	0.573266619014	5	3	4	1	0	0	0	1	6.92520775623269	8.33333333333333	4	3	0	4	3	0	1	1	0	3	2	0	2	2	1	2	2	0	4	3	1	3	2	0	3	2	0	4	3	0	3	2	0
estExt_Genewise1.C_550009	45344	-	368	1606	1104	0.573093357504	5	2	3	3	0	0	0	3	3.11332503113325	1.81159420289855	2	0	3	4	2	2	1	1	4	4	2	2	0	0	0	4	2	2	1	1	1	0	0	0	1	1	2	4	2	1	1	1	2
fgenesh1_pg.C_scaffold_21000015	63613	-	1181	3979	3543	0.572901705747	6	4	6	3	0	0	0	3	1.50791656195024	1.12898673440587	2	1	1	6	3	2	5	2	2	5	2	2	6	3	2	2	1	0	5	2	2	6	3	2	5	2	2	5	2	2	5	2	2
EuGene.00310039	89578	-	312	1184	936	0.57260650481	13	8	13	8	0	0	0	8	10.9797297297297	8.54700854700855	0	0	1	2	1	4	1	0	2	2	1	2	0	0	1	3	2	1	0	0	0	0	0	0	7	4	1	0	0	0	6	4	2
fgenesh2_pg.58_47	111843	SP	562	2190	1686	0.572474824535	6	2	3	2	0	0	0	2	2.73972602739726	1.18623962040332	1	0	0	2	1	0	3	1	1	2	1	0	1	0	0	1	0	0	1	0	0	3	1	1	1	0	2	2	0	1	1	0	0
EuGene.00550060	93061	-	842	2698	2526	0.572388743678	7	4	6	0	1	0	0	1	2.59451445515196	1.58353127474268	4	3	1	7	4	1	6	3	1	3	2	0	6	3	1	6	3	0	4	2	1	4	2	1	4	2	1	5	3	0	5	3	1
fgenesh1_pg.C_scaffold_41000069	66303	-	306	1094	918	0.572309225069	4	2	3	4	0	0	0	4	3.6563071297989	2.17864923747277	2	1	3	1	1	3	1	0	2	1	1	3	1	1	3	1	0	3	0	0	3	1	1	3	1	1	3	0	0	3	1	1	3
EuGene.00870035	95701	-	477	1598	1431	0.572301669729	6	4	6	0	0	0	0	0	3.75469336670839	2.79524807826695	0	0	0	1	0	0	1	1	0	0	0	0	0	0	0	0	0	0	1	1	0	0	0	0	1	0	0	0	0	0	1	0	0
fgenesh2_pg.97_17	113871	-	252	1062	756	0.572206260396	17	8	12	19	0	0	0	19	16.0075329566855	10.5820105820106	1	1	3	2	2	0	2	2	0	2	2	0	10	5	13	2	2	2	1	1	0	2	1	1	2	2	1	13	7	14	2	2	0
fgenesh2_pg.1_112	101019	SP	554	2586	1662	0.571874098244	17	6	8	12	0	0	0	12	6.5738592420727	3.6101083032491	1	0	0	4	2	11	3	1	0	12	5	12	2	0	0	1	0	0	1	1	0	6	2	4	2	0	0	3	1	0	2	0	0
fgenesh2_pg.65_41	112399	-	138	1219	414	0.571783545003	16	2	3	10	0	2	0	12	13.1255127153404	4.83091787439614	5	0	7	5	0	6	8	1	7	7	1	6	5	0	6	7	0	5	5	0	9	6	1	3	4	0	6	8	1	8	4	0	6
EuGene.00070253	95348	-	308	1394	924	0.571428571429	5	2	4	4	1	0	0	5	3.58680057388809	2.16450216450216	1	0	3	2	1	3	0	0	2	1	0	2	0	0	2	3	1	3	1	0	0	2	1	2	0	0	2	2	1	3	0	0	2
fgenesh2_pg.108_13	114050	SSP	187	831	561	0.571428571429	4	2	3	2	0	0	0	2	4.81347773766546	3.5650623885918	0	0	0	1	1	0	0	0	1	1	0	0	2	1	0	0	0	0	0	0	0	0	0	1	0	0	2	0	0	0	0	0	0
fgenesh1_pg.C_scaffold_11000091	61756	-	328	1260	984	0.571353909585	4	2	3	5	0	0	0	5	3.17460317460317	2.03252032520325	1	0	1	2	0	1	2	0	1	4	1	2	2	0	1	3	1	2	5	2	3	5	2	3	4	2	3	2	0	1	5	2	4
fgenesh2_pg.52_48	111299	-	595	2735	1785	0.570276626722	28	16	22	7	0	0	0	7	10.2376599634369	8.96358543417367	14	8	4	9	7	2	15	9	1	9	7	2	10	8	2	10	9	3	10	8	2	9	7	2	10	8	3	10	8	3	10	8	2
EuGene.00030131	90862	-	84	500	252	0.570262919311	4	2	3	8	0	0	0	8	8	7.93650793650794	0	0	0	2	2	7	0	0	1	0	0	0	0	0	0	0	0	0	0	0	0	0	0	0	2	0	0	0	0	0	4	2	5
EuGene.00800031	95416	-	398	1315	1194	0.570259991868	7	4	6	2	0	0	0	2	5.32319391634981	3.3500837520938	0	0	0	2	0	0	2	1	0	0	0	0	3	2	0	1	0	2	1	0	0	3	1	0	0	0	0	1	0	0	1	0	0
EuGene.00410032	91284	SSP	295	1062	885	0.5701839303	9	4	7	12	0	0	0	12	8.47457627118644	4.51977401129944	6	4	9	6	4	6	5	4	5	8	4	6	6	4	8	7	4	10	6	4	9	7	4	9	7	4	9	6	4	9	7	4	6
fgenesh2_pg.37_96	109567	SSP	157	660	471	0.569869657472	3	2	3	3	0	0	0	3	4.54545454545455	4.24628450106157	2	1	3	0	0	0	0	0	0	0	0	0	2	2	0	0	0	0	0	0	0	2	2	0	0	0	0	0	0	0	0	0	0
fgenesh2_pg.26_5	107901	-	253	1061	759	0.569772192884	20	10	15	15	1	0	0	16	18.8501413760603	13.1752305665349	5	3	11	7	5	11	8	5	11	7	3	12	11	6	11	8	3	11	6	3	4	10	5	11	12	5	12	8	3	8	6	3	11
estExt_fgenesh1_kg.C_120065	71520	-	150	697	450	0.56947087933	6	4	6	1	0	0	0	1	8.60832137733142	8.88888888888889	4	2	0	2	2	0	1	1	0	1	1	0	2	2	0	1	1	0	1	1	1	2	2	0	1	1	0	2	2	1	2	2	0
fgenesh2_pg.91_22	113688	-	200	1989	600	0.569226377391	9	2	3	6	0	0	0	6	4.52488687782806	3.33333333333333	2	1	4	0	0	4	0	0	0	0	0	4	2	0	2	1	0	4	1	0	2	2	0	4	3	1	4	3	0	3	0	0	4
EuGene.00090002	96245	-	476	1615	1428	0.569115442279	11	7	11	6	0	0	0	6	6.81114551083591	4.90196078431373	0	0	0	2	0	0	0	0	1	2	0	0	0	0	0	8	6	2	0	0	0	8	6	3	0	0	0	1	1	1	1	0	0
EuGene.00600035	93717	-	156	631	468	0.569075937786	5	2	3	6	1	2	0	9	7.92393026941363	4.27350427350427	4	2	3	4	1	0	3	0	4	1	0	2	0	0	0	0	0	0	0	0	0	1	0	2	0	0	0	0	0	0	1	0	0
EuGene.00380137	90615	-	267	873	801	0.568862915583	10	6	10	5	0	1	0	6	11.454753722795	7.49063670411985	7	3	4	7	4	1	6	3	2	6	3	3	9	5	3	7	3	3	6	3	4	6	3	3	7	3	2	1	0	1	6	3	2
EuGene.00080041	95817	-	415	1677	1245	0.568658016597	9	4	6	7	0	0	0	7	5.36672629695886	3.21285140562249	1	1	3	3	2	3	1	1	2	1	0	1	0	0	1	2	1	0	0	0	0	3	0	1	3	2	1	1	0	0	2	2	2
estExt_fgenesh2_pg.C_740043	118368	SP	347	2942	1041	0.568467801628	10	4	6	4	0	0	0	4	3.39904826648538	3.84245917387128	7	3	0	9	3	0	8	2	1	8	2	0	8	2	0	8	2	0	10	4	0	8	2	0	8	2	0	7	2	0	8	2	0
fgenesh1_pg.C_scaffold_1000349	58630	-	357	1420	1071	0.568345323741	3	2	3	1	0	0	0	1	2.11267605633803	1.86741363211951	1	0	0	0	0	1	0	0	1	0	0	0	0	0	0	1	0	0	0	0	0	2	2	0	0	0	1	0	0	0	0	0	1
EuGene.00710022	94693	-	300	1448	900	0.568330268248	16	8	12	4	0	2	0	6	11.0497237569061	8.88888888888889	7	3	1	8	5	1	8	4	1	12	6	2	1	0	0	0	0	1	7	3	1	1	0	1	13	8	1	10	5	2	8	3	1
EuGene.00750024	94911	-	552	2049	1656	0.568149705345	11	7	10	9	1	0	0	10	5.36847242557345	4.22705314009662	7	5	5	5	4	3	6	4	5	5	4	1	2	1	1	5	3	1	4	4	6	5	4	2	2	1	1	2	2	4	3	2	2
estExt_fgenesh1_kg.C_30065	70792	-	420	2253	1260	0.567876633228	4	2	3	2	0	2	0	4	1.77541056369285	1.58730158730159	3	1	1	2	1	1	2	1	1	2	1	1	2	1	1	3	1	1	3	2	3	0	0	1	2	1	1	2	1	3	2	1	1
EuGene.00030246	90977	-	68	528	204	0.567832167832	11	4	6	5	0	0	0	5	20.8333333333333	19.6078431372549	0	0	0	0	0	0	0	0	0	0	0	0	0	0	0	8	3	0	0	0	2	0	0	0	0	0	0	4	2	4	0	0	0
estExt_fgenesh1_pg.C_1520002	79837	-	270	1211	810	0.567715120989	6	2	3	1	1	1	0	3	4.95458298926507	2.46913580246914	2	1	0	3	2	0	2	1	2	3	1	0	1	0	0	2	0	0	2	1	0	2	0	0	4	1	0	4	1	0	3	1	0
estExt_fgenesh2_pg.C_740038	118364	-	305	2001	915	0.56750015589	7	2	3	21	1	0	0	22	3.49825087456272	2.18579234972678	6	2	14	5	2	13	3	1	4	3	1	6	3	1	8	3	1	5	5	2	10	5	2	3	3	1	6	3	1	16	3	1	7
EuGene.01880001	86342	-	277	1265	831	0.56745623069	4	2	3	4	1	1	0	6	3.16205533596838	2.40673886883273	0	0	0	2	1	6	0	0	0	1	0	3	0	0	0	0	0	2	0	0	0	2	1	1	2	0	1	0	0	1	1	0	2
EuGene.00020473	89342	-	267	800	801	0.567307692308	3	2	3	11	0	1	0	12	3.75	2.49687890137328	0	0	2	0	0	9	0	0	0	0	0	0	0	0	5	0	0	7	0	0	0	0	0	5	0	0	9	1	1	4	0	0	9
EuGene.00340111	90043	-	163	960	489	0.567228606428	14	4	6	24	0	0	0	24	14.5833333333333	8.1799591002045	12	3	17	8	3	9	7	2	9	7	2	9	7	2	9	7	2	9	7	2	9	7	2	10	7	2	9	7	2	5	7	2	9
EuGene.00600007	93689	SP	923	4640	2769	0.56718818598	41	15	23	6	0	1	0	7	8.83620689655172	5.41711809317443	29	8	1	23	7	0	24	9	0	25	8	0	22	7	0	21	7	0	18	7	0	22	7	0	23	7	1	14	5	4	23	7	0
EuGene.00030206	90937	-	660	2592	1980	0.566872650274	4	2	3	3	0	0	0	3	1.54320987654321	1.01010101010101	4	2	2	3	2	3	4	2	3	3	2	2	4	2	3	3	2	2	4	2	3	4	2	3	4	2	2	3	2	2	3	2	2
fgenesh2_pg.37_6	109477	-	156	526	468	0.566727605119	4	2	3	15	0	2	0	17	7.60456273764259	4.27350427350427	1	0	15	0	0	11	0	0	7	1	1	7	0	0	0	0	0	8	0	0	8	1	1	0	1	0	8	2	2	0	0	0	8
EuGene.00350001	90087	-	1015	3712	3045	0.566612034652	41	23	35	6	0	0	0	6	11.0452586206897	7.55336617405583	33	18	0	31	15	0	23	9	0	26	15	0	20	8	0	31	15	1	26	13	2	31	15	1	31	15	0	27	14	0	30	15	0
estExt_fgenesh1_kg.C_10033	70394	SSP	95	994	285	0.566539923954	7	2	3	6	0	0	0	6	7.04225352112676	7.01754385964912	0	0	0	6	1	5	0	0	0	0	0	0	0	0	0	0	0	0	0	0	0	1	0	1	1	1	0	0	0	0	1	1	3
EuGene.00410099	91351	-	291	1771	873	0.566389024988	12	2	4	4	0	0	0	4	6.77583286278939	2.29095074455899	4	0	0	10	2	1	4	0	0	4	0	0	2	0	0	3	0	0	10	1	4	4	0	0	4	0	0	2	0	0	1	0	0
fgenesh1_pg.C_scaffold_18000076	63193	-	1011	3305	3033	0.566205420827	32	19	29	5	0	0	0	5	9.68229954614221	6.26442466205078	11	3	1	14	10	1	0	0	0	12	5	2	10	3	1	19	11	2	7	2	2	11	3	1	11	3	2	10	6	1	14	5	2
fgenesh2_pg.1_427	101334	-	138	859	414	0.566115702479	4	2	3	9	0	0	0	9	4.65657741559953	4.83091787439614	0	0	0	1	0	4	0	0	2	2	2	2	0	0	2	0	0	3	1	0	4	0	0	2	0	0	3	0	0	1	0	0	2
e_gw1.59.58.1	39798	-	125	461	375	0.565954535087	3	2	3	5	0	0	0	5	6.50759219088937	5.33333333333333	2	1	0	1	1	2	1	1	2	2	1	0	2	1	1	1	1	0	2	1	0	1	1	0	2	1	0	1	1	3	2	1	1
fgenesh2_pg.19_42	106666	-	984	3832	2952	0.565890499599	5	2	4	2	0	0	0	2	1.30480167014614	0.677506775067751	3	1	0	3	1	1	3	0	0	2	0	0	2	0	0	1	0	1	1	0	1	1	0	1	3	1	0	3	1	2	3	1	1
fgenesh2_pg.6_308	103649	-	202	685	606	0.565863756116	10	6	9	10	0	0	0	10	14.5985401459854	9.9009900990099	5	3	5	3	2	1	4	4	6	4	3	1	6	5	5	6	3	4	2	2	2	2	1	2	4	3	1	4	3	1	2	2	1
fgenesh2_pg.47_89	110823	SSP	180	748	540	0.565862414867	7	2	4	3	0	0	0	3	9.35828877005348	3.7037037037037	0	0	0	6	2	2	0	0	0	3	0	0	0	0	0	0	0	0	0	0	0	0	0	0	0	0	1	0	0	0	0	0	2
EuGene.00150216	85836	-	252	827	756	0.565610859729	3	2	3	6	0	0	0	6	3.62756952841596	2.64550264550265	1	0	1	2	1	3	1	1	0	0	0	0	0	0	0	0	0	1	0	0	0	0	0	1	0	0	0	0	0	0	0	0	0
EuGene.00420097	91460	-	168	503	504	0.565320665083	6	4	6	6	2	0	0	8	11.9284294234592	7.93650793650794	0	0	2	5	3	2	0	0	3	0	0	0	6	4	3	0	0	4	0	0	2	5	4	2	0	0	3	6	4	1	1	1	2
fgenesh2_pg.6_95	103436	SP	488	1463	1464	0.565070959955	14	9	14	16	1	1	0	18	9.56937799043062	6.14754098360656	0	0	0	1	0	0	0	0	0	6	5	0	0	0	0	0	0	0	0	0	0	7	6	9	1	0	0	8	6	11	1	0	0
fgenesh2_pg.16_160	106154	-	121	473	363	0.564766839378	1	1	1	0	1	0	0	1	2.11416490486258	2.75482093663912	1	1	1	1	1	1	1	1	0	1	1	1	2	2	1	1	1	0	1	1	1	1	1	0	1	1	1	1	1	1	1	1	1
fgenesh1_pg.C_scaffold_7000245	60980	-	263	997	789	0.564648945392	6	2	3	4	0	0	0	4	6.01805416248746	2.53485424588086	0	0	0	0	0	0	0	0	0	0	0	0	0	0	0	6	2	4	0	0	0	0	0	0	0	0	0	0	0	0	0	0	0
fgenesh2_pg.55_16	111563	SP	515	2458	1545	0.564422834731	21	9	13	3	0	0	0	3	8.54353132628153	5.8252427184466	10	5	1	10	3	1	11	2	0	16	3	2	9	3	1	6	3	1	11	2	2	6	1	1	12	3	0	8	2	1	11	3	0
fgenesh2_pg.86_12	113488	-	138	474	414	0.564173147065	6	4	6	2	0	0	0	2	12.6582278481013	9.66183574879227	3	2	1	3	2	1	4	3	1	3	2	1	2	1	1	2	1	0	1	0	1	2	1	1	2	1	1	2	1	0	2	1	1
fgenesh1_pg.C_scaffold_39000102	66115	-	599	2685	1797	0.564171674092	8	2	4	0	1	0	0	1	2.97951582867784	1.11296605453534	1	0	1	0	0	0	0	0	1	1	1	0	1	0	0	0	0	0	0	0	0	0	0	0	1	0	0	0	0	1	1	0	0
fgenesh2_pg.20_27	106806	SP	515	1836	1545	0.564126205536	17	10	15	3	1	0	0	4	9.25925925925926	6.47249190938511	10	5	1	12	6	1	0	0	0	8	3	2	9	5	1	11	6	0	5	3	1	11	5	1	0	0	0	0	0	2	2	1	0
fgenesh2_pg.38_96	109712	-	249	2300	747	0.564073226545	6	2	3	1	0	0	0	1	2.60869565217391	2.67737617135207	1	0	1	1	0	1	0	0	1	3	2	0	3	2	0	2	1	1	1	0	1	3	2	0	2	1	1	2	1	0	0	0	1
fgenesh1_pg.C_scaffold_14000178	62476	-	159	794	477	0.564056620677	11	2	3	9	0	0	0	9	13.8539042821159	4.19287211740042	9	2	9	7	1	7	0	0	0	0	0	2	5	1	9	0	0	0	0	0	0	3	1	8	0	0	0	7	2	8	0	0	0
fgenesh2_pg.50_18	111062	-	644	2870	1932	0.563694267516	9	4	6	9	0	0	0	9	3.13588850174216	2.0703933747412	2	1	0	5	1	0	3	2	0	2	1	0	5	1	1	2	1	0	2	1	0	5	1	0	4	2	0	2	1	6	5	2	0
fgenesh2_pg.8_180	104169	-	475	3447	1425	0.563410685375	13	2	3	2	1	0	0	3	3.77139541630403	1.40350877192982	3	0	0	3	1	1	4	0	1	2	0	0	4	0	0	5	1	0	2	0	1	6	0	0	2	0	0	4	0	0	3	1	0
estExt_fgenesh1_kg.C_170051	71858	SSP	138	1039	414	0.563291139241	7	2	3	1	0	0	0	1	6.73724735322425	4.83091787439614	0	0	0	0	0	0	4	0	0	0	0	0	0	0	0	1	1	0	0	0	0	0	0	0	0	0	0	0	0	0	0	0	0
EuGene.00060066	94406	-	309	1248	927	0.563291139241	4	2	3	2	0	0	0	2	3.2051282051282	2.15749730312837	1	1	1	0	0	1	0	0	0	0	0	1	1	1	0	0	0	2	0	0	2	0	0	0	0	0	1	0	0	1	0	0	1
fgenesh2_pg.3_69	102197	-	117	1165	351	0.562875223106	6	2	3	13	0	0	0	13	5.15021459227468	5.6980056980057	4	2	11	3	1	7	3	2	6	3	2	7	3	2	4	3	2	6	2	1	5	3	2	6	3	2	6	0	0	5	3	2	6
fgenesh2_pg.23_30	107357	SSP	205	614	615	0.562841923409	11	7	11	14	0	0	0	14	17.9153094462541	11.3821138211382	5	4	4	5	4	3	4	3	3	7	5	7	4	3	1	5	4	0	5	4	4	4	3	3	5	4	4	4	3	8	5	4	7
fgenesh2_pg.4_34	102624	-	170	1287	510	0.562670984311	17	4	6	9	0	1	0	10	13.2090132090132	7.84313725490196	5	0	3	3	1	3	2	1	2	4	0	3	4	0	3	5	1	5	4	0	4	4	0	4	6	1	4	4	0	4	3	1	4
fgenesh2_pg.48_63	110895	-	222	890	666	0.562633604104	6	4	5	7	0	0	0	7	6.74157303370787	6.00600600600601	2	2	5	5	3	1	4	3	1	4	3	2	4	3	1	3	2	3	4	3	1	3	2	5	4	4	2	4	2	1	6	4	2
fgenesh1_pg.C_scaffold_8000179	61177	-	243	829	729	0.562590321447	6	4	6	3	1	1	0	5	7.23763570566948	5.48696844993141	8	4	2	8	4	3	0	0	3	8	4	2	8	4	2	8	4	2	8	4	2	7	4	2	8	4	2	8	4	2	8	4	2
fgenesh2_pg.90_1	113643	-	364	1288	1092	0.562267454585	11	7	10	6	0	0	0	6	8.54037267080745	6.41025641025641	6	3	5	0	0	0	0	0	0	0	0	0	0	0	0	0	0	0	0	0	0	0	0	0	3	2	0	1	0	0	3	2	0
fgenesh2_pg.11_146	104912	SP	394	2201	1182	0.562262151356	11	6	9	10	0	0	0	10	4.99772830531577	5.07614213197969	2	1	1	4	1	7	4	3	0	6	2	4	2	1	2	0	0	1	5	3	7	5	3	4	5	2	5	0	0	0	5	2	4
djo_H1_31-2	124522	SSP	83	248	249	0.562203448675	3	2	3	9	0	1	0	10	12.0967741935484	8.03212851405622	2	2	1	2	2	1	2	2	0	2	2	1	1	1	0	1	1	5	1	1	0	1	1	0	1	1	0	1	1	0	2	2	0
SHA_fgenesh2_pg.22_157	123445	SSP	260	1312	780	0.561763310586	19	6	9	1	0	0	0	1	14.4817073170732	7.69230769230769	0	0	0	0	0	0	1	0	0	0	0	0	2	1	0	0	0	0	1	0	0	12	3	0	0	0	0	0	0	0	0	0	0
EuGene.00040289	92484	-	305	994	915	0.561590145577	4	2	3	2	0	0	0	2	4.02414486921529	2.18579234972678	1	0	0	1	0	0	3	1	0	1	0	0	3	1	0	2	1	1	1	0	0	2	1	1	1	0	1	1	0	0	1	0	0
EuGene.00050171	93527	-	511	2097	1533	0.561555236622	11	6	9	4	0	0	0	4	5.24558893657606	3.91389432485323	1	0	0	5	3	3	7	4	2	5	3	2	3	2	1	0	0	0	4	2	1	4	3	1	6	4	3	0	0	1	8	5	4
EuGene.00170050	86174	-	720	2232	2160	0.561518182312	9	6	9	6	0	0	0	6	4.03225806451613	2.77777777777778	7	4	4	0	0	0	0	0	0	0	0	0	0	0	0	7	5	3	1	1	0	0	0	0	0	0	0	1	1	0	0	0	0
DJO_EuGene.00320085	123930	SSP	206	1003	618	0.561363113055	4	2	3	5	0	0	0	5	3.98803589232303	3.23624595469256	1	1	0	1	1	0	1	1	1	1	1	2	1	1	3	2	0	2	0	0	0	0	0	2	1	1	1	2	1	4	1	1	0
EuGene.00380059	90537	-	284	1589	852	0.561293339568	5	1	1	12	0	0	0	12	3.14663310258024	1.17370892018779	2	0	1	1	0	7	5	1	1	1	0	0	2	1	0	0	0	1	1	0	0	2	1	0	3	0	1	1	0	2	1	0	1
e_gw1.153.1.1	41263	-	301	1001	903	0.561137022564	8	5	8	2	0	0	0	2	7.99200799200799	5.53709856035438	7	4	0	4	2	1	6	3	0	4	2	0	7	4	0	6	3	0	6	3	0	3	2	0	7	4	1	2	1	0	7	4	0
[truncated: 14,398 more rows]
[truncated: 12 more columns]

## Sheet: Supporting table 4
Supporting Table 4. Top 30 genes accumulating Single Nucleotide Polymorphism (SNP) in their 1 Kb upstream region. Gene Ontology (GO) and Eukaryotic Orthologous Group (KOG) IDs of corresponding proteins were retrieved on the 98AG31 reference genome JGI website.
Gene ID	Protein ID	Protein length	Transcript length	SNP	GO Id	KOG Id	Putative Function
fgenesh2_pg.5_278	103239	198	1100	33	-	-	Unknown function
EuGene.01000011	84105	224	854	32	-	-	Unknown function
fgenesh1_pg.C_scaffold_80000007	69028	633	2166	32	0003824	1536	Biotin holocarboxylase synthetase/biotin-protein ligase
estExt_Genewise1Plus.C_440072	49900	239	1057	31	0003735	-	Ribosomal protein L24E
fgenesh1_pm.C_scaffold_1000085	51312	285	1687	30	0016491	0725	reductase SDR
fgenesh1_pg.C_scaffold_1000446	58727	280	1041	30	-	-	Unknown function
EuGene.00160154	86041	259	847	30	-	-	Unknown function
gw1.25.40.1	25025	473	2076	30	0016491	1231	Oxygen oxidoreductase covalent FAD-binding site
fgenesh1_pg.C_scaffold_42000003	66342	205	1330	30	-	1015	Transcription regulator XNP/ATRX, DEAD-box superfamily
EuGene.00110074	84642	1076	4235	29	-	2747	Histone acetyltransferase (MYST family)
estExt_Genewise1Plus.C_20181	46597	268	1167	29	-	-	Unknown function
EuGene.00030012	90743	96	347	29	-	-	Unknown function
fgenesh2_pg.6_322	103663	232	1406	29	-	-	Unknown function
estExt_fgenesh1_kg.C_640013	73302	316	1374	29	0003676	0150	Spliceosomal protein FBP21
EuGene.00800053	95438	437	1311	29	-	-	Unknown function
fgenesh1_pg.C_scaffold_92000032	69475	200	600	29	-	-	Unknown function
fgenesh2_pg.21_90	107060	230	2298	28	-	-	Unknown function
estExt_Genewise1Plus.C_330023	49361	487	1986	28	-	1442	GDP-fucose transporter
EuGene.00350013	90099	375	1515	28	-	-	Unknown function
EuGene.00490015	92108	263	860	28	0004788	-	Thiamin pyrophosphokinase
estExt_fgenesh1_kg.C_180001	71867	349	1981	27	-	0315	G-protein beta subunit-like protein
fgenesh2_pg.24_83	107590	967	2901	27	-	-	Unknown function
EuGene.02610001	88303	393	1477	27	-	-	Unknown function
EuGene.02680001	88312	426	1402	27	0004386	0351	ATP-dependent DNA helicase
gw1.4.154.1	29570	203	853	27	-	0724	Zuotin and related molecular chaperones (DnaJ superfamily)
estExt_Genewise1.C_470022	45059	252	1128	27	0006468	-	Serine/threonine protein kinase
EuGene.00050249	93605	398	1667	27	-	-	Unknown function
estExt_fgenesh1_kg.C_650016	73322	235	1413	27	-	-	Unknown function
fgenesh2_pg.66_18	112444	120	1055	27	0005179		Somatotropin hormone
EuGene.00100156	84393	486	2141	26	-	-	Unknown function

## Sheet: Supporting table 5
Supporting Table 5. Detailed analysis of variants identified in all SP genes in the 15 M. larici-populina isolates when compared to the 98AG31 reference genome at JGI. Numbers of variants such as SNPs, non-synonymous SNPs (NS), SNPs in coding DNA sequence (SNP_CDS), MNVs and insertions/deletions are provided, either as total numbers considering all isolates or in each isolate. Details of SNPs, MN…
										I Kb Upstream							93ID6			08EA77			02Y5			08EA47			97CF1			93JE3			94ZZ15			95XD10			08KE26			98AR1			09BS12
Gene ID	Protein ID	Secretion	Protein length	Gene lenght	Transcript length	PN/PS	SNP	NS	SNP_CDS	SNP	Insertion	MNV	Deletion	Total	SNP/Kb	NS/Kb	tot	NS	upstream	tot	NS	upstream	tot	NS	upstream	tot	NS	upstream	tot	NS	upstream	tot	NS	upstream	tot	NS	upstream	tot	NS	upstream	tot	NS	upstream	tot	NS	upstream	tot	NS	upstream
djo_1_AvrP123	124530	SSP	123	368	369	0	0	0	0	4	0	0	0	4	0	0	0	0	4	0	0	4	0	0	4	0	0	4	0	0	4	0	0	4	0	0	4	0	0	1	0	0	4	0	0	2	0	0	4
DJO_1_DJO_1_query	123328	SSP	134	708	402	-	3	3	3	2	1	0	0	3	4.23728813559322	7.46268656716418	2	2	1	2	2	2	2	2	1	2	2	2	2	2	1	2	2	1	2	2	1	2	2	2	2	2	1	2	2	1	2	2	1
DJO_1_DJO_19_DJO_19_query	123894	SSP	151	918	453	0.761301433052	6	3	4	0	0	0	0	0	6.5359477124183	6.62251655629139	6	3	0	0	0	0	0	0	0	0	0	0	0	0	0	0	0	0	0	0	0	0	0	0	0	0	0	0	0	0	0	0	0
DJO_1_DJO_19_query	123764	SSP	133	755	399	0	11	1	1	13	0	0	0	13	14.5695364238411	2.5062656641604	2	0	10	8	0	10	0	0	0	0	0	0	0	0	0	6	0	11	0	0	0	6	0	11	0	0	0	0	0	0	0	0	2
DJO_1_DJO_2_query	123530	SSP	108	981	324	0	1	1	1	6	0	1	0	7	1.01936799184506	3.08641975308642	0	0	3	0	0	2	0	0	3	0	0	3	1	1	3	0	0	3	1	1	5	0	0	2	1	1	4	1	1	4	0	0	2
DJO_1_DJO_7_query	124235	SSP	151	916	453	0	2	2	2	1	0	0	0	1	2.18340611353712	4.41501103752759	0	0	1	2	2	1	0	0	0	0	0	0	0	0	0	0	0	0	0	0	1	0	0	1	0	0	1	0	0	1	0	0	1
DJO_1_DJO_DJO_7_query	124236	SSP	157	946	471	0	4	1	1	6	0	0	0	6	4.22832980972516	2.12314225053079	0	0	0	0	0	3	0	0	1	0	0	0	0	0	1	0	0	2	0	0	0	0	0	1	3	0	2	0	0	1	1	0	1
DJO_1_fgenesh2_pg.2_415	123586	SSP	133	783	399	0	2	0	1	3	0	0	0	3	2.55427841634738	0	2	0	0	2	0	2	0	0	0	1	0	0	1	0	0	1	0	0	1	0	0	0	0	1	1	0	0	1	0	0	1	0	0
djo_1_H1_29-1	124521	SSP	77	230	231	0	1	1	1	15	0	0	0	15	4.34782608695652	4.32900432900433	1	1	9	1	1	9	1	1	4	1	1	10	1	1	4	0	0	3	1	1	5	1	1	10	1	1	5	1	1	12	1	1	8
DJO_10_DJO_19_query	123795	SSP	104	724	312	0	5	2	2	6	0	0	0	6	6.9060773480663	6.41025641025641	2	1	2	0	0	4	1	0	0	0	0	0	1	0	0	0	0	0	3	1	3	1	0	0	0	0	0	1	0	0	0	0	0
DJO_10_query	123560	SSP	141	1185	423	0	0	0	0	3	0	0	0	3	0	0	0	0	0	0	0	0	0	0	0	0	0	1	0	0	0	0	0	0	0	0	0	0	0	0	0	0	0	0	0	0	0	0	0
djo_1081_1-1	124539	SSP	78	493	234	0	4	0	0	4	0	0	0	4	8.11359026369168	0	1	0	0	3	0	0	2	0	0	2	0	0	1	0	0	4	0	0	1	0	0	2	0	0	2	0	0	3	0	4	2	0	0
djo_1081_10-1	124392	SSP	81	467	243	0	1	1	1	1	0	0	0	1	2.14132762312634	4.11522633744856	0	0	0	0	0	0	0	0	0	0	0	0	0	0	0	0	0	0	1	1	1	0	0	0	0	0	0	0	0	0	0	0	0
djo_1081_10-4	124395	SSP	74	455	222	0	0	0	0	1	0	0	0	1	0	0	0	0	1	0	0	0	0	0	0	0	0	0	0	0	0	0	0	0	0	0	1	0	0	0	0	0	1	0	0	0	0	0	0
djo_1081_11-1	124536	SSP	80	503	240	0	4	2	2	9	2	0	0	11	7.95228628230616	8.33333333333333	0	0	1	0	0	2	1	0	1	0	0	1	0	0	3	2	1	4	0	0	1	1	0	1	0	0	5	1	1	4	0	0	1
djo_1081_121-1	124531	SSP	71	471	213	0	0	0	0	0	0	0	0	0	0	0	0	0	0	0	0	0	0	0	0	0	0	0	0	0	0	0	0	0	0	0	0	0	0	0	0	0	0	0	0	0	0	0	0
djo_1081_15-1	124534	SSP	70	471	210	0	2	0	0	8	0	0	0	8	4.24628450106157	0	2	0	1	1	0	4	0	0	1	0	0	1	0	0	2	0	0	0	0	0	1	0	0	0	0	0	1	0	0	4	0	0	1
djo_1081_17-1	124388	SSP	79	461	237	0	0	0	0	3	0	0	0	3	0	0	0	0	0	0	0	0	0	0	0	0	0	3	0	0	0	0	0	0	0	0	0	0	0	0	0	0	0	0	0	1	0	0	0
djo_1081_17-2	124391	SSP	74	456	222	0	0	0	0	4	0	0	0	4	0	0	0	0	0	0	0	0	0	0	0	0	0	3	0	0	0	0	0	0	0	0	0	0	0	0	0	0	0	0	0	0	0	0	0
djo_1081_22-1	124541	SSP	77	485	231	0	1	0	1	1	0	0	0	1	2.06185567010309	0	0	0	0	1	0	1	0	0	0	1	0	0	0	0	0	0	0	0	0	0	0	0	0	0	0	0	0	0	0	0	0	0	0
djo_1081_22-2	124542	SSP	87	514	261	0	1	1	1	1	0	0	0	1	1.94552529182879	3.83141762452107	0	0	0	1	1	0	0	0	0	0	0	0	0	0	0	0	0	1	0	0	0	0	0	0	0	0	0	0	0	0	0	0	0
djo_1081_22-3	124543	SSP	84	523	252	0	2	0	1	2	0	0	0	2	3.82409177820268	0	0	0	0	2	0	1	0	0	1	0	0	0	0	0	0	0	0	0	0	0	1	0	0	0	0	0	0	0	0	0	0	0	0
djo_1081_24-1	124538	SSP	78	491	234	0.625280478684	5	2	3	3	0	0	0	3	10.183299389002	8.54700854700855	3	2	1	0	0	2	0	0	1	4	2	1	5	2	0	5	2	0	5	2	0	0	0	1	0	0	1	0	0	1	0	0	1
djo_1081_3-1	124532	SSP	71	471	213	0	1	1	1	1	0	0	0	1	2.12314225053079	4.69483568075117	0	0	0	0	0	0	0	0	0	0	0	1	0	0	1	1	1	0	1	1	0	0	0	0	0	0	0	0	0	0	0	0	0
djo_1081_432-1	124533	SSP	71	460	213	-	3	1	2	1	0	0	0	1	6.52173913043478	4.69483568075117	1	0	0	1	0	0	0	0	1	2	1	1	0	0	1	2	1	0	0	0	0	0	0	1	2	1	0	1	0	0	2	1	0
djo_1081_45-1	124396	SSP	72	446	216	0	1	1	1	1	1	0	0	2	2.24215246636771	4.62962962962963	0	0	0	1	1	0	0	0	0	1	1	0	0	0	1	0	0	0	0	0	0	1	1	0	0	0	0	0	0	0	0	0	0
djo_1081_89-1	124535	SSP	65	360	195	0	2	1	1	6	0	0	0	6	5.55555555555556	5.12820512820513	1	1	3	1	1	2	1	1	3	1	1	2	1	1	2	1	1	4	1	1	3	1	1	2	2	1	3	1	1	2	1	1	2
djo_1145_234-2	124584	SSP	153	458	459	0	0	0	0	0	0	0	0	0	0	0	0	0	0	0	0	0	0	0	0	0	0	0	0	0	0	0	0	0	0	0	0	0	0	0	0	0	0	0	0	0	0	0	0
djo_1145_9-2	124583	SSP	136	407	408	0	0	0	0	2	0	0	0	2	0	0	0	0	1	0	0	1	0	0	1	0	0	2	0	0	1	0	0	1	0	0	1	0	0	1	0	0	1	0	0	1	0	0	1
DJO_12_DJO_19_query	123832	SSP	132	724	396	0	3	2	2	13	0	0	0	13	4.14364640883978	5.05050505050505	0	0	0	0	0	0	1	0	0	0	0	0	1	0	2	0	0	0	0	0	2	0	0	9	0	0	1	0	0	1	0	0	0
DJO_12_query	123564	SSP	134	744	402	0	2	2	2	1	0	0	0	1	2.68817204301075	4.97512437810945	0	0	0	0	0	0	1	1	0	0	0	0	1	1	1	1	1	0	1	1	0	1	1	0	0	0	0	0	0	1	0	0	0
DJO_13_DJO_19_query	123836	SSP	128	739	384	0	0	0	0	1	0	0	0	1	0	0	0	0	0	0	0	1	0	0	0	0	0	0	0	0	0	0	0	0	0	0	0	0	0	0	0	0	0	0	0	0	0	0	0
DJO_13_query	123566	SSP	136	816	408	0	0	0	0	3	0	0	0	3	0	0	0	0	0	0	0	0	0	0	0	0	0	0	0	0	0	0	0	0	0	0	0	0	0	0	0	0	1	0	0	3	0	0	1
DJO_14_DJO_19_query	123852	SSP	135	7267	405	1.69217142468	55	7	8	4	0	1	0	5	7.56846016237787	17.283950617284	15	2	1	2	1	0	14	1	0	15	3	0	5	0	0	10	3	1	5	1	0	18	3	0	19	3	1	28	6	2	19	4	1
DJO_14_query	123568	SSP	133	745	399	0	0	0	0	3	0	0	0	3	0	0	0	0	0	0	0	0	0	0	0	0	0	0	0	0	1	0	0	0	0	0	0	0	0	0	0	0	1	0	0	0	0	0	0
DJO_15_DJO_19_query	123858	SSP	146	898	438	0	3	0	2	2	0	0	0	2	3.34075723830735	0	0	0	1	0	0	1	1	0	2	0	0	1	0	0	1	2	0	1	0	0	1	0	0	1	0	0	1	0	0	1	0	0	1
DJO_16_DJO_19_query	123860	SSP	148	901	444	0.272033843984	3	2	3	0	0	0	0	0	3.32963374028857	4.50450450450451	4	3	0	1	0	0	1	0	0	0	0	0	1	0	0	1	0	0	1	0	0	1	0	0	1	0	0	0	0	0	2	0	0
DJO_17_DJO_19_query	123862	SSP	148	945	444	0.217700241946	16	4	9	16	1	1	0	18	16.9312169312169	9.00900900900901	2	0	0	0	0	0	0	0	0	0	0	2	0	0	0	2	0	0	0	0	0	8	2	5	1	0	1	15	4	14	2	0	0
DJO_17_query	123577	SSP	142	768	426	-	8	3	6	8	0	0	0	8	10.4166666666667	7.04225352112676	0	0	1	1	1	1	2	2	0	0	0	0	3	0	5	0	0	1	2	2	0	1	1	0	2	1	2	1	1	0	1	1	1
DJO_18_DJO_19_query	123868	SSP	139	1025	417	0.65479196524	15	7	10	12	0	0	0	12	14.6341463414634	16.7865707434053	2	1	2	5	2	1	7	4	3	5	3	0	4	2	2	4	2	1	0	0	0	3	2	1	6	3	1	7	3	2	5	2	0
DJO_18_query	123580	SSP	134	754	402	0	2	0	0	3	0	0	0	3	2.6525198938992	0	0	0	0	0	0	0	0	0	0	1	0	1	0	0	0	0	0	1	0	0	0	1	0	1	0	0	1	0	0	0	0	0	1
DJO_19_DJO_19_query	123875	SSP	143	883	429	0.545994065282	4	2	3	9	0	0	0	9	4.53001132502831	4.66200466200466	1	0	1	0	0	0	0	0	0	0	0	0	0	0	0	0	0	0	1	0	5	0	0	0	0	0	0	0	0	0	0	0	0
DJO_2_DJO_19_DJO_19_query	123898	SSP	142	861	426	0	0	0	0	5	0	0	0	5	0	0	0	0	0	0	0	1	0	0	2	0	0	1	0	0	1	0	0	0	0	0	2	0	0	1	0	0	2	0	0	2	0	0	2
DJO_2_DJO_19_query	123768	SSP	143	676	429	-	1	1	1	6	0	0	0	6	1.4792899408284	2.33100233100233	0	0	6	1	1	0	1	1	0	1	1	0	0	0	4	1	1	6	0	0	0	1	1	0	1	1	0	1	1	0	1	1	0
DJO_2_query	123531	SSP	103	308	309	0.087074829932	4	1	4	6	0	0	0	6	12.987012987013	3.23624595469256	1	0	2	1	0	2	2	1	4	2	1	3	1	0	2	1	0	2	2	0	2	0	0	2	2	0	2	2	1	5	1	0	2
DJO_2662new1	124132	SSP	141	755	423	0	0	0	0	6	0	0	0	6	0	0	0	0	1	0	0	0	0	0	0	0	0	0	0	0	1	0	0	0	0	0	0	0	0	4	0	0	1	0	0	0	0	0	1
DJO_2662new2	124133	SSP	130	741	390	1.36839025817	14	4	6	18	0	0	0	18	18.8933873144399	10.2564102564103	9	3	10	12	4	4	12	4	10	8	4	6	5	2	4	4	0	0	11	4	4	5	3	0	14	5	11	11	4	11	12	5	6
djo_2811_13-1	124485	SSP	76	309	228	0	2	0	0	18	0	1	0	19	6.47249190938511	0	0	0	7	0	0	10	0	0	7	0	0	9	0	0	7	0	0	8	0	0	8	0	0	7	0	0	6	0	0	7	0	0	6
djo_2811_24-1	124486	SSP	83	341	249	0	2	1	1	7	0	0	0	7	5.86510263929619	4.01606425702811	1	0	7	0	0	0	0	0	0	0	0	3	0	0	0	0	0	3	1	1	0	0	0	0	0	0	0	0	0	0	0	0	0
djo_2811_28-1	124482	SSP	87	341	261	0	0	0	0	9	0	1	0	10	0	0	0	0	6	0	0	4	0	0	3	0	0	2	0	0	0	0	0	0	0	0	0	0	0	0	0	0	1	0	0	1	0	0	1
djo_2811_32-1	124483	SSP	86	338	258	0	1	1	1	5	0	0	0	5	2.9585798816568	3.87596899224806	0	0	0	0	0	0	0	0	0	0	0	1	0	0	0	0	0	0	0	0	0	0	0	0	0	0	0	0	0	0	0	0	0
djo_2811_41-1	124479	SSP	77	311	231	0	1	0	0	3	0	0	0	3	3.21543408360129	0	0	0	0	0	0	0	0	0	0	0	0	0	0	0	1	0	0	0	0	0	2	0	0	0	0	0	2	1	0	1	0	0	1
djo_2811_53-1	124481	SSP	80	323	240	0	1	1	1	4	0	0	0	4	3.09597523219814	4.16666666666667	0	0	0	0	0	0	1	1	4	0	0	0	1	1	3	0	0	0	0	0	0	0	0	0	0	0	0	0	0	0	0	0	0
DJO_3_DJO_19_DJO_19_query	123902	SSP	144	838	432	0	1	0	0	5	0	1	0	6	1.19331742243437	0	0	0	1	0	0	3	0	0	1	1	0	1	0	0	1	0	0	1	0	0	1	0	0	0	0	0	1	0	0	1	0	0	1
DJO_3_DJO_19_query	123770	SSP	133	713	399	0	1	0	0	6	0	0	0	6	1.40252454417952	0	0	0	2	0	0	1	0	0	1	0	0	1	0	0	1	0	0	1	0	0	1	1	0	0	0	0	3	0	0	1	0	0	0
DJO_3_query	123533	SSP	128	383	384	0	0	0	0	0	0	0	0	0	0	0	0	0	0	0	0	0	0	0	0	0	0	0	0	0	0	0	0	0	0	0	0	0	0	0	0	0	0	0	0	0	0	0	0
djo_3477_44-1	124371	SSP	89	266	267	0.3915302267	5	3	5	8	0	0	0	8	18.796992481203	11.2359550561798	0	0	1	0	0	1	2	1	1	0	0	1	0	0	0	0	0	0	1	0	2	1	0	0	0	0	0	3	2	4	0	0	2
djo_3477_7-1	124372	SSP	82	245	246	0	0	0	0	2	0	1	0	3	0	0	0	0	3	0	0	2	0	0	1	0	0	2	0	0	3	0	0	2	0	0	3	0	0	2	0	0	2	0	0	1	0	0	2
djo_3477_8-1	124373	SSP	88	263	264	0	0	0	0	2	1	0	0	3	0	0	0	0	2	0	0	1	0	0	2	0	0	0	0	0	1	0	0	1	0	0	1	0	0	1	0	0	0	0	0	1	0	0	0
DJO_4_DJO_19_DJO_19_query	123937	SSP	146	5836	438	0	27	0	2	3	0	0	0	3	4.62645647703907	0	10	0	0	18	0	1	18	0	0	18	0	3	10	0	0	10	0	1	10	0	0	10	0	0	10	0	0	9	0	0	13	0	0
DJO_4_DJO_19_query	123772	SSP	137	748	411	0	3	1	1	1	0	0	0	1	4.01069518716578	2.4330900243309	0	0	0	0	0	0	0	0	0	1	1	0	0	0	1	1	0	0	0	0	0	0	0	1	0	0	0	0	0	0	0	0	0
DJO_4_query	123534	SSP	128	383	384	0	0	0	0	0	0	0	0	0	0	0	0	0	0	0	0	0	0	0	0	0	0	0	0	0	0	0	0	0	0	0	0	0	0	0	0	0	0	0	0	0	0	0	0
DJO_4346new1	124129	SSP	134	781	402	0	2	0	0	1	0	0	0	1	2.56081946222791	0	0	0	0	1	0	0	1	0	0	0	0	0	0	0	1	1	0	0	0	0	0	0	0	1	0	0	1	0	0	0	0	0	0
DJO_4439new1	124120	SSP	171	896	513	0.55421553441	7	2	3	3	0	0	0	3	7.8125	3.89863547758285	0	0	1	5	1	2	3	1	1	1	1	1	0	0	0	0	0	1	0	0	0	0	0	1	0	0	0	0	0	0	0	0	0
djo_4555_111-1	124461	SSP	130	389	390	0	1	0	1	2	0	1	0	3	2.5706940874036	0	0	0	0	0	0	0	0	0	2	0	0	0	0	0	0	0	0	0	0	0	0	0	0	0	0	0	0	0	0	2	0	0	0
djo_4555_16-1	124460	SSP	100	299	300	0	2	2	2	11	1	1	0	13	6.68896321070234	6.66666666666667	1	1	6	1	1	5	1	1	6	1	1	8	1	1	7	1	1	1	1	1	7	1	1	1	1	1	9	1	1	6	1	1	6
djo_462_42-1	124380	SSP	173	724	519	-	10	4	7	24	0	0	0	24	13.8121546961326	7.70712909441233	1	0	3	6	2	21	0	0	3	0	0	3	2	1	3	0	0	3	0	0	4	2	1	2	0	0	3	3	2	3	4	0	14
djo_4890_13-1	124361	SSP	88	263	264	1.70677911126	5	5	5	5	0	1	0	6	19.0114068441065	18.9393939393939	0	0	3	0	0	4	0	0	3	3	3	3	0	0	2	0	0	3	0	0	3	0	0	4	0	0	4	0	0	4	0	0	4
djo_4890_14-1	124355	SSP	94	281	282	0	0	0	0	4	0	1	0	5	0	0	0	0	0	0	0	0	0	0	0	0	0	0	0	0	0	0	0	0	0	0	0	0	0	1	0	0	0	0	0	3	0	0	0
djo_4890_16-1	124357	SSP	99	296	297	0	1	1	1	17	0	0	0	17	3.37837837837838	3.36700336700337	0	0	3	0	0	2	0	0	0	0	0	3	0	0	2	1	1	15	0	0	2	0	0	2	0	0	2	0	0	3	0	0	2
djo_4890_20-1	124363	SSP	92	275	276	0.539358004498	1	1	1	2	1	1	0	4	3.63636363636364	3.6231884057971	0	0	0	0	0	0	0	0	0	0	0	0	0	0	0	1	1	0	1	1	3	0	0	0	0	0	0	0	0	0	0	0	0
djo_4890_23-1	124367	SSP	86	257	258	-	1	1	1	3	0	0	0	3	3.89105058365759	3.87596899224806	0	0	0	0	0	0	0	0	0	1	1	0	0	0	1	0	0	0	0	0	0	0	0	0	0	0	0	0	0	0	0	0	0
djo_4890_243-1	124365	SSP	91	272	273	0	1	1	1	5	0	0	0	5	3.67647058823529	3.66300366300366	1	1	0	0	0	0	0	0	0	0	0	0	0	0	0	0	0	0	0	0	1	0	0	0	0	0	1	0	0	1	0	0	0
djo_4890_4-1	124359	SSP	81	242	243	0	0	0	0	3	0	0	0	3	0	0	0	0	2	0	0	1	0	0	2	0	0	3	0	0	0	0	0	2	0	0	1	0	0	2	0	0	2	0	0	0	0	0	1
djo_4890_77-1	124351	SSP	92	275	276	-	7	4	7	6	0	1	0	7	25.4545454545455	14.4927536231884	0	0	0	3	3	0	2	2	0	0	0	0	0	0	0	0	0	1	2	0	3	2	2	0	3	3	3	0	0	0	3	3	1
djo_4890_77-2	124352	SSP	92	275	276	0	1	1	1	4	0	1	0	5	3.63636363636364	3.6231884057971	0	0	0	0	0	0	0	0	0	1	1	0	0	0	0	0	0	0	0	0	4	0	0	0	0	0	1	0	0	0	0	0	1
DJO_5_DJO_19_DJO_19_query	123969	SSP	108	323	324	0.523582864561	4	3	4	9	0	0	0	9	12.3839009287926	9.25925925925926	3	2	0	0	0	2	0	0	0	0	0	1	3	2	1	1	1	4	4	3	1	0	0	0	0	0	2	0	0	1	0	0	1
DJO_5_DJO_19_query	123778	SSP	126	752	378	0	0	0	0	2	0	0	0	2	0	0	0	0	0	0	0	1	0	0	0	0	0	0	0	0	0	0	0	0	0	0	0	0	0	2	0	0	0	0	0	0	0	0	0
djo_5_query	124245	SSP	140	700	420	0	2	0	0	10	0	1	0	11	2.85714285714286	0	0	0	2	0	0	0	0	0	1	0	0	0	0	0	0	0	0	0	2	0	0	0	0	0	0	0	1	2	0	8	0	0	0
DJO_6_DJO_19_DJO_19_query	123972	SSP	93	363	279	0	1	1	1	7	0	0	0	7	2.75482093663912	3.584229390681	0	0	3	0	0	0	0	0	0	0	0	2	0	0	3	1	1	1	0	0	2	0	0	1	0	0	1	0	0	2	0	0	1
DJO_653_novel1	124050	SSP	151	520	453	0.698270874847	13	9	13	5	1	0	0	6	25	19.8675496688742	1	1	3	1	1	3	8	6	2	3	3	3	1	1	3	1	1	3	7	5	4	1	1	2	1	1	4	5	4	3	1	1	3
DJO_653_novel2	124053	SSP	181	608	543	0.503481473587	6	4	6	4	1	0	0	5	9.86842105263158	7.36648250460405	4	2	1	0	0	1	0	0	0	3	3	0	0	0	2	0	0	1	0	0	1	0	0	1	0	0	4	0	0	0	0	0	2
djo_653newsc14	124337	SSP	155	537	465	0.794652978965	10	6	9	17	0	0	0	17	18.6219739292365	12.9032258064516	9	5	15	3	1	2	3	1	2	3	1	6	2	1	2	9	5	9	3	1	2	2	1	1	4	2	2	2	1	0	3	1	2
DJO_7_DJO_19_query	123784	SSP	133	716	399	0	4	0	0	7	0	0	0	7	5.58659217877095	0	2	0	0	1	0	0	1	0	0	1	0	0	2	0	4	1	0	2	1	0	0	1	0	0	1	0	0	2	0	4	1	0	0
djo_7_query	124559	SSP	114	341	342	0.276542800265	2	1	2	6	0	0	0	6	5.86510263929619	2.92397660818713	0	0	2	2	1	4	1	1	4	0	0	1	0	0	0	1	1	4	1	1	4	0	0	1	0	0	3	0	0	0	0	0	2
DJO_8_DJO_19_query	123789	SSP	108	613	324	0	0	0	0	0	0	0	0	0	0	0	0	0	0	0	0	0	0	0	0	0	0	0	0	0	0	0	0	0	0	0	0	0	0	0	0	0	0	0	0	0	0	0	0
DJO_8_query	123552	SSP	143	903	429	0	1	1	1	3	0	0	0	3	1.10741971207087	2.33100233100233	1	1	0	1	1	1	1	1	0	0	0	0	0	0	0	1	1	0	1	1	1	1	1	0	1	1	0	0	0	0	1	1	0
DJO_9_DJO_19_query	123793	SSP	135	744	405	0.518656716418	3	2	3	4	0	0	0	4	4.03225806451613	4.93827160493827	2	1	2	0	0	0	0	0	1	0	0	0	0	0	0	0	0	1	0	0	1	0	0	0	0	0	0	0	0	0	0	0	0
DJO_9_query	123557	SSP	134	7152	402	0	79	0	1	0	0	0	0	0	11.0458612975392	0	33	0	0	40	0	0	55	0	0	40	0	0	23	0	0	38	0	0	41	0	0	38	0	0	45	0	0	5	0	0	39	0	0
djo_AvrP4-1	124252	SSP	97	290	291	0	0	0	0	4	0	0	0	4	0	0	0	0	1	0	0	1	0	0	3	0	0	1	1	1	1	0	0	1	0	0	1	0	0	1	0	0	1	0	0	1	0	0	1
djo_AvrP4-10	124270	SSP	90	269	270	0	1	0	1	1	0	0	0	1	3.71747211895911	0	0	0	0	0	0	0	0	0	0	0	0	0	1	0	0	0	0	0	0	0	0	0	0	0	0	0	0	0	0	0	0	0	0
djo_AvrP4-11	124272	SSP	98	293	294	0	0	0	0	0	0	0	0	0	0	0	0	0	0	0	0	0	0	0	0	0	0	0	0	0	0	0	0	0	0	0	0	0	0	0	0	0	0	0	0	0	0	0	0
djo_AvrP4-12	124274	SSP	98	293	294	0	0	0	0	0	0	0	0	0	0	0	0	0	0	0	0	0	0	0	0	0	0	0	0	0	0	0	0	0	0	0	0	0	0	0	0	0	0	0	0	0	0	0	0
djo_AvrP4-2	124254	SSP	91	272	273	0	0	0	0	13	0	1	0	14	0	0	0	0	5	0	0	2	0	0	5	0	0	6	0	0	3	0	0	3	0	0	5	0	0	2	0	0	9	0	0	9	0	0	5
djo_AvrP4-3	124256	SSP	89	266	267	0	1	1	1	21	0	0	0	21	3.7593984962406	3.74531835205992	1	1	3	1	1	7	1	1	2	1	1	10	1	1	6	1	1	3	1	1	4	1	1	10	1	1	4	1	1	6	1	1	2
djo_AvrP4-4	124258	SSP	96	287	288	0	0	0	0	2	0	0	0	2	0	0	0	0	2	0	0	2	0	0	2	0	0	2	0	0	2	0	0	2	0	0	2	0	0	2	0	0	2	0	0	1	0	0	2
djo_AvrP4-5	124260	SSP	93	278	279	0	0	0	0	14	0	1	0	15	0	0	0	0	9	0	0	3	0	0	4	0	0	3	0	0	4	0	0	5	0	0	5	0	0	1	0	0	4	0	0	4	0	0	3
djo_AvrP4-6	124262	SSP	102	305	306	0	2	2	2	6	0	0	0	6	6.55737704918033	6.5359477124183	0	0	1	0	0	1	0	0	3	0	0	2	0	0	1	0	0	0	2	2	5	0	0	0	0	0	1	0	0	0	0	0	1
djo_AvrP4-7	124264	SSP	90	269	270	1.00102901832	5	4	5	11	0	0	0	11	18.5873605947955	14.8148148148148	0	0	0	0	0	0	0	0	0	3	2	2	1	1	9	0	0	0	5	4	9	0	0	0	0	0	0	0	0	0	0	0	0
djo_AvrP4-8	124266	SSP	93	278	279	0.27397260274	2	1	2	4	1	0	0	5	7.19424460431655	3.584229390681	0	0	1	2	1	3	0	0	2	0	0	1	0	0	1	0	0	1	0	0	1	0	0	1	0	0	1	0	0	1	0	0	1
djo_AvrP4-9	124268	SSP	91	272	273	0	0	0	0	1	0	0	0	1	0	0	0	0	0	0	0	0	0	0	0	0	0	0	0	0	0	0	0	0	0	0	0	0	0	0	0	0	1	0	0	0	0	0	0
DJO_DJO_19_DJO_19_query	123885	SSP	157	23593	471	0.14102951851	59	2	6	3	0	0	0	3	2.50074174543297	4.24628450106157	22	1	0	17	0	0	9	1	0	18	0	3	13	1	0	21	1	0	7	0	0	18	1	0	16	1	0	21	1	0	14	0	0
DJO_DJO_19_query	123756	SSP	137	726	411	0.524742338407	14	4	6	6	0	0	0	6	19.2837465564738	9.7323600973236	9	4	5	0	0	0	0	0	0	0	0	0	0	0	0	0	0	0	4	3	3	0	0	0	0	0	0	0	0	0	0	0	0
DJO_DJO_2_query	123329	SSP	129	737	387	0	2	0	1	2	0	0	0	2	2.71370420624152	0	0	0	0	2	0	0	0	0	0	0	0	1	0	0	0	0	0	0	0	0	0	0	0	0	0	0	1	0	0	1	0	0	0
DJO_DJO_4_query	123535	SSP	110	329	330	0	0	0	0	3	0	1	0	4	0	0	0	0	0	0	0	0	0	0	0	0	0	0	0	0	0	0	0	3	0	0	0	0	0	0	0	0	1	0	0	0	0	0	0
DJO_DJO_5_query	124243	SSP	147	913	441	0	3	2	2	0	0	0	0	0	3.28587075575027	4.53514739229025	0	0	0	1	0	0	2	1	0	1	0	0	1	1	0	0	0	0	2	2	0	0	0	0	0	0	0	1	1	0	0	0	0
DJO_DJO_6_query	124242	SSP	156	927	468	0	0	0	0	0	0	0	0	0	0	0	0	0	0	0	0	0	0	0	0	0	0	0	0	0	0	0	0	0	0	0	0	0	0	0	0	0	0	0	0	0	0	0	0
DJO_DJO_8_query	123553	SSP	142	882	426	0	2	0	1	0	0	0	0	0	2.26757369614512	0	2	0	0	1	0	0	1	0	0	1	0	0	1	0	0	1	0	0	1	0	0	1	0	0	1	0	0	2	0	0	1	0	0
DJO_DJO_DJO_16_query	123575	SSP	140	747	420	0	0	0	0	0	0	0	0	0	0	0	0	0	0	0	0	0	0	0	0	0	0	0	0	0	0	0	0	0	0	0	0	0	0	0	0	0	0	0	0	0	0	0	0
DJO_DJO_DJO_DJO_7_query	124237	SSP	156	926	468	0	1	0	0	3	0	0	0	3	1.07991360691145	0	0	0	0	0	0	0	1	0	2	0	0	0	0	0	0	1	0	2	0	0	0	0	0	0	0	0	0	0	0	0	0	0	0
djo_djo_EuGene.00270026	124554	SSP	273	1606	819	0.193808223016	24	2	5	6	1	0	0	7	14.9439601494396	2.44200244200244	0	0	0	11	2	4	12	0	7	0	0	0	0	0	0	0	0	0	0	0	0	18	2	4	0	0	0	0	0	0	0	0	0
DJO_DJO_fgenesh2_pg.1_378	123763	SSP	132	728	396	0.0870488322718	6	1	4	8	2	0	0	10	8.24175824175824	2.52525252525253	0	0	1	0	0	0	5	1	4	0	0	0	0	0	0	0	0	0	0	0	1	0	0	1	1	0	0	5	1	8	0	0	0
DJO_DJO_fgenesh2_pg.134_2	124211	SSP	142	819	426	0	0	0	0	0	0	0	0	0	0	0	0	0	0	0	0	0	0	0	0	0	0	0	0	0	0	0	0	0	0	0	0	0	0	0	0	0	0	0	0	0	0	0	0
DJO_DJO_fgenesh2_pg.31_144	123333	SSP	210	833	630	0.556126589126	13	7	10	4	0	0	0	4	15.6062424969988	11.1111111111111	1	1	0	2	0	0	5	2	0	1	0	0	2	0	1	2	1	1	3	1	0	2	0	0	3	1	0	6	4	3	2	0	0
djo_DJO_fgenesh2_pg.35_37	124345	SSP	175	991	525	0	3	1	1	0	0	0	0	0	3.02724520686176	1.9047619047619	1	1	0	0	0	0	1	1	0	0	0	0	0	0	0	1	0	0	1	0	0	0	0	0	0	0	0	0	0	0	0	0	0
DJO_DJO_fgenesh2_pg.58_58	124239	SSP	144	898	432	0	4	2	2	2	0	0	0	2	4.4543429844098	4.62962962962963	1	1	1	2	1	1	1	1	0	3	1	1	0	0	0	1	1	0	0	0	0	1	1	0	1	1	0	1	1	0	2	2	0
DJO_DJO_fgenesh2_pg.58_68	124240	SSP	143	839	429	0	2	0	0	1	0	0	0	1	2.38379022646007	0	0	0	1	0	0	1	0	0	1	0	0	1	0	0	0	1	0	1	0	0	1	0	0	0	0	0	1	1	0	1	0	0	1
DJO_e_gw1.12.99.1	124008	SSP	260	1460	780	0	3	0	1	1	1	0	0	2	2.05479452054794	0	0	0	0	0	0	0	3	0	1	0	0	0	3	0	2	2	0	1	2	0	0	0	0	0	0	0	0	2	0	0	0	0	0
DJO_e_gw1.19.129.1	124076	SSP	122	445	366	0	0	0	0	0	0	0	0	0	0	0	0	0	0	0	0	0	0	0	0	0	0	0	0	0	0	0	0	0	0	0	0	0	0	0	0	0	0	0	0	0	0	0	0
djo_e_gw1.28.107.1	124544	SSP	141	677	423	0.476419696871	6	2	3	11	0	2	0	13	8.86262924667651	4.72813238770686	0	0	0	4	1	11	0	0	0	0	0	0	6	2	5	0	0	0	0	0	0	0	0	1	0	0	1	0	0	0	0	0	0
DJO_e_gw1.31.73.1	123523	SSP	239	1040	717	0	2	0	2	1	0	0	0	1	1.92307692307692	0	0	0	0	0	0	0	0	0	0	2	0	1	0	0	0	0	0	0	0	0	0	0	0	0	0	0	0	0	0	0	0	0	0
DJO_e_gw1.318.2.1	124007	SSP	228	1355	684	-	3	3	3	0	0	0	0	0	2.2140221402214	4.3859649122807	1	1	0	0	0	0	0	0	0	1	1	0	0	0	0	0	0	0	0	0	0	0	0	0	0	0	0	0	0	0	0	0	0
DJO_e_gw1.44.77.1	124026	SSP	125	587	375	0	6	0	4	1	0	0	0	1	10.221465076661	0	0	0	0	0	0	0	0	0	0	0	0	1	0	0	0	0	0	0	0	0	0	7	0	0	0	0	0	0	0	0	0	0	0
djo_e_gw1.52.45.1	124414	SSP	285	1156	855	0	3	2	2	3	0	0	0	3	2.59515570934256	2.33918128654971	0	0	2	0	0	1	0	0	1	0	0	1	0	0	1	2	1	2	0	0	1	0	0	1	1	1	1	0	0	0	0	0	1
DJO_estExt_fgenesh1_kg.C_10010	123950	SSP	288	1862	864	0.74313503053	9	5	7	8	0	1	0	9	4.83351235230935	5.78703703703704	1	0	1	1	0	2	1	0	2	4	3	3	0	0	2	0	0	0	4	2	3	1	0	1	3	2	2	0	0	0	1	0	1
DJO_estExt_fgenesh2_pg.C_1060004	123873	SSP	140	1076	420	0	4	0	0	1	0	0	0	1	3.71747211895911	0	0	0	1	1	0	1	1	0	0	1	0	1	2	0	0	2	0	0	1	0	0	1	0	0	1	0	0	1	0	0	1	0	0
DJO_estExt_fgenesh2_pg.C_200106	123576	SSP	139	746	417	0	0	0	0	0	0	0	0	0	0	0	0	0	0	0	0	0	0	0	0	0	0	0	0	0	0	0	0	0	0	0	0	0	0	0	0	0	0	0	0	0	0	0	0
DJO_estExt_fgenesh2_pg.C_450075	124064	SSP	288	1582	864	0	3	1	1	19	0	0	0	19	1.89633375474083	1.15740740740741	0	0	2	0	0	9	2	0	4	0	0	15	3	1	6	1	0	3	0	0	2	0	0	5	0	0	3	0	0	1	0	0	10
DJO_EuGene.00010180	123753	SSP	128	716	384	0.249457700651	3	1	2	1	0	0	0	1	4.18994413407821	2.60416666666667	2	1	0	0	0	1	1	0	0	0	0	1	0	0	0	2	1	0	0	0	1	1	0	0	0	0	1	0	0	1	0	0	1
DJO_EuGene.00020328	123910	SSP	214	1068	642	0.282290279627	5	2	4	1	0	0	0	1	4.68164794007491	3.11526479750779	1	0	0	0	0	0	4	2	1	0	0	0	3	0	0	0	0	0	0	0	0	0	0	0	0	0	0	1	0	0	0	0	0
DJO_EuGene.00030327	123912	SSP	153	1185	459	0	9	0	2	11	0	0	0	11	7.59493670886076	0	10	0	3	7	0	3	10	0	3	1	0	8	8	0	3	9	0	3	10	0	3	1	0	0	10	0	3	7	0	3	10	0	3
djo_EuGene.00040255	124323	SSP	232	876	696	0	5	0	2	8	0	0	0	8	5.70776255707763	0	0	0	0	0	0	0	5	0	1	0	0	0	0	0	0	0	0	0	0	0	1	0	0	0	0	0	0	6	0	7	0	0	0
DJO_EuGene.00060051	123538	SSP	151	646	453	0.360088070456	3	1	2	9	0	0	0	9	4.64396284829721	2.2075055187638	0	0	0	0	0	0	0	0	1	2	1	4	1	0	6	0	0	0	0	0	0	0	0	0	0	0	0	0	0	0	0	0	0
djo_EuGene.00060156	124458	SSP	270	1015	810	0	4	4	4	1	0	0	0	1	3.94088669950739	4.93827160493827	3	3	0	4	4	0	3	3	0	1	1	0	4	4	1	4	4	0	4	4	1	0	0	1	4	4	0	4	4	0	4	4	0
DJO_EuGene.00060163	124110	SSP	154	739	462	0	0	0	0	0	0	0	0	0	0	0	0	0	0	0	0	0	0	0	0	0	0	0	0	0	0	0	0	0	0	0	0	0	0	0	0	0	0	0	0	0	0	0	0
djo_EuGene.00070216	124537	SSP	69	729	207	0	2	0	0	0	0	0	0	0	2.74348422496571	0	0	0	0	0	0	0	0	0	0	0	0	0	0	0	0	0	0	0	0	0	0	0	0	0	0	0	0	0	0	0	0	0	0
DJO_EuGene.00120049	123522	SSP	73	301	219	0.118213058419	5	1	4	12	0	0	0	12	16.6112956810631	4.5662100456621	0	0	1	0	0	1	2	1	8	0	0	2	0	0	1	0	0	0	0	0	1	0	0	0	0	0	2	0	0	1	0	0	2
DJO_EuGene.00120108	123917	SSP	153	1293	459	0.295390404516	2	1	2	9	0	0	0	9	1.54679040989946	2.17864923747277	0	0	1	0	0	1	2	1	4	0	0	2	0	0	1	0	0	3	0	0	1	2	1	2	0	0	1	2	1	7	0	0	1
djo_EuGene.00120110	124549	SSP	289	1370	867	0.797636757049	11	5	7	4	0	0	0	4	8.02919708029197	5.76701268742791	0	0	1	0	0	1	3	2	2	1	0	0	0	0	1	1	0	2	0	0	0	2	2	3	0	0	1	9	5	2	0	0	1
DJO_EuGene.00120117	123221	SSP	274	1029	822	0.103312321458	18	2	10	17	1	0	0	18	17.4927113702624	2.4330900243309	12	3	13	13	2	9	10	1	2	5	1	0	9	0	4	2	0	0	5	1	1	3	0	1	8	1	0	11	3	11	9	1	3
DJO_EuGene.00130024	123513	SSP	176	1125	528	0	4	0	1	3	0	0	0	3	3.55555555555556	0	1	0	0	1	0	0	2	0	1	1	0	0	1	0	1	1	0	1	2	0	2	2	0	2	2	0	0	1	0	0	1	0	0
DJO_EuGene.00140159	123441	SSP	142	1625	426	1.5871761391	12	5	6	11	0	1	0	12	7.38461538461538	11.7370892018779	6	4	0	5	4	2	6	4	3	5	2	3	3	0	3	7	4	2	5	4	3	6	3	5	5	4	3	3	0	6	6	5	2
DJO_EuGene.00150167	124071	SSP	267	1762	801	0	21	0	11	11	0	0	0	11	11.9182746878547	0	17	0	2	13	0	3	13	0	3	12	0	3	13	0	3	13	0	4	13	0	3	19	0	4	15	0	3	6	0	4	15	0	3
DJO_EuGene.00160109	123438	SSP	180	1404	540	0	2	0	2	3	0	0	0	3	1.42450142450142	0	1	0	3	2	0	0	2	0	0	1	0	0	0	0	0	0	0	0	1	0	0	1	0	0	2	0	0	1	0	3	1	0	0
DJO_EuGene.00160110	123437	SSP	180	1212	540	0	3	0	0	3	0	0	0	3	2.47524752475248	0	2	0	1	0	0	1	1	0	0	0	0	0	0	0	0	0	0	0	0	0	0	0	0	0	0	0	0	2	0	2	0	0	0
djo_EuGene.00170170	124416	SSP	98	390	294	0.260720411664	3	1	2	4	0	0	0	4	7.69230769230769	3.40136054421769	3	1	2	0	0	1	3	1	3	0	0	1	0	0	0	0	0	1	0	0	1	0	0	1	0	0	1	0	0	1	0	0	1
djo_EuGene.00180083	124250	SSP	235	908	705	0	3	3	3	11	1	0	0	12	3.30396475770925	4.25531914893617	2	2	7	2	2	2	2	2	6	3	3	7	2	2	7	2	2	1	2	2	7	2	2	5	2	2	10	2	2	7	2	2	11
DJO_EuGene.00190104	124111	SSP	135	724	405	0.25529820498	16	5	10	6	0	1	0	7	22.0994475138122	12.3456790123457	10	2	6	15	5	5	7	2	2	12	4	6	9	3	4	13	4	2	13	4	6	12	4	5	12	4	7	9	2	3	12	4	7
DJO_EuGene.00200136	123963	SSP	204	1240	612	0	3	3	3	1	0	0	0	1	2.41935483870968	4.90196078431373	0	0	1	1	1	1	2	2	1	3	3	0	1	1	1	1	1	1	2	2	1	1	1	1	1	1	1	0	0	1	1	1	1
djo_EuGene.00220088	124540	SSP	89	522	267	-	2	2	2	1	0	0	0	1	3.83141762452107	7.49063670411985	0	0	0	2	2	0	0	0	0	1	1	1	0	0	0	0	0	0	0	0	0	0	0	0	0	0	0	0	0	1	0	0	1
DJO_EuGene.00230130	123524	SSP	217	1488	651	0.301363777709	2	1	2	3	0	0	0	3	1.34408602150538	1.53609831029186	0	0	0	0	0	0	0	0	0	2	1	3	0	0	0	0	0	0	0	0	0	2	1	2	0	0	0	0	0	0	0	0	0
DJO_EuGene.00240009	124001	SSP	181	1164	543	0.195511802689	8	2	5	15	0	0	0	15	6.87285223367698	3.68324125230203	0	0	0	0	0	0	7	2	11	0	0	0	0	0	0	0	0	0	8	2	10	0	0	1	0	0	1	8	2	8	0	0	0
djo_EuGene.00260039	124498	SSP	74	221	222	0	1	1	1	7	0	0	0	7	4.52488687782806	4.50450450450451	1	1	5	0	0	0	0	0	0	0	0	0	0	0	0	1	1	4	0	0	0	0	0	4	0	0	0	0	0	0	0	0	0
djo_EuGene.00270094	124550	SSP	234	909	702	0	1	1	1	0	0	0	0	0	1.1001100110011	1.42450142450142	1	1	0	1	1	0	0	0	0	1	1	0	1	1	0	1	1	0	1	1	0	1	1	0	1	1	0	1	1	0	1	1	0
DJO_EuGene.00320085	123930	SSP	206	1003	618	0.561363113055	4	2	3	5	0	0	0	5	3.98803589232303	3.23624595469256	1	1	0	1	1	0	1	1	1	1	1	2	1	1	3	2	0	2	0	0	0	0	0	2	1	1	1	2	1	4	1	1	0
DJO_EuGene.00350104	124102	SSP	225	1272	675	0	4	0	2	2	0	0	0	2	3.14465408805031	0	0	0	0	3	0	0	1	0	0	0	0	0	3	0	2	0	0	0	0	0	0	0	0	0	0	0	0	3	0	2	0	0	0
DJO_EuGene.00350113	124205	SP	449	1570	1347	0.153546685644	13	4	11	11	0	0	0	11	8.28025477707006	2.96956198960653	1	0	2	1	0	1	0	0	4	0	0	4	6	1	2	10	4	1	1	0	0	0	0	3	1	0	2	1	0	0	0	0	0
djo_EuGene.00390052	124547	SSP	180	764	540	-	6	2	6	6	0	1	0	7	7.85340314136126	3.7037037037037	1	1	0	2	1	0	1	1	0	1	1	0	4	2	5	0	0	0	3	2	3	1	1	2	1	1	0	0	0	0	1	1	0
DJO_EuGene.00390073	124127	SSP	138	793	414	0	3	0	0	1	0	0	0	1	3.78310214375788	0	1	0	0	0	0	0	0	0	0	3	0	1	0	0	0	0	0	0	0	0	0	1	0	0	1	0	0	0	0	0	0	0	0
DJO_EuGene.00460066	123270	SSP	176	805	528	0	2	1	1	3	0	0	0	3	2.48447204968944	1.89393939393939	1	1	3	2	1	2	2	1	2	0	0	1	1	1	2	1	1	2	3	1	2	1	1	2	2	1	2	1	1	2	2	1	2
DJO_EuGene.00490036	123274	SSP	125	733	375	0	3	0	1	1	0	0	0	1	4.09276944065484	0	1	0	0	2	0	0	0	0	0	0	0	0	0	0	0	2	0	0	0	0	1	0	0	0	1	0	1	0	0	1	2	0	0
DJO_EuGene.00510058	124020	SSP	165	941	495	0	1	1	1	0	0	0	0	0	1.06269925611052	2.02020202020202	1	1	0	0	0	0	0	0	0	0	0	0	0	0	0	0	0	0	0	0	0	0	0	0	0	0	0	0	0	0	0	0	0
DJO_EuGene.00520016	123337	SSP	148	696	444	0.624113475177	5	2	3	3	0	1	0	4	7.18390804597701	4.50450450450451	1	1	2	1	0	2	0	0	2	1	0	2	0	0	2	1	0	2	2	1	3	0	0	2	1	1	2	0	0	2	0	0	2
DJO_EuGene.00560029	123905	SSP	98	693	294	0	2	1	1	10	0	0	0	10	2.88600288600289	3.40136054421769	1	0	5	1	1	5	0	0	5	1	0	4	1	0	3	1	0	5	1	0	7	1	0	6	0	0	4	0	0	3	0	0	4
djo_EuGene.00600073	124546	SSP	249	1328	747	0	2	2	2	1	0	0	0	1	1.50602409638554	2.67737617135207	1	1	0	0	0	1	0	0	1	1	1	1	2	2	1	0	0	1	0	0	1	1	1	1	0	0	0	0	0	1	0	0	1
DJO_EuGene.00610025	124019	SSP	164	567	492	0	0	0	0	0	0	0	0	0	0	0	0	0	0	0	0	0	0	0	0	0	0	0	0	0	0	0	0	0	0	0	0	0	0	0	0	0	0	0	0	0	0	0	0
DJO_EuGene.00610064	123965	SSP	195	884	585	0	0	0	0	0	0	0	0	0	0	0	0	0	0	0	0	0	0	0	0	0	0	0	1	1	0	0	0	0	0	0	0	0	0	0	0	0	0	1	1	0	0	0	0
DJO_EuGene.00650052	124202	SP	414	1471	1242	0.521713628263	4	2	3	3	0	0	0	3	2.71923861318831	1.61030595813205	3	1	2	1	1	1	3	2	2	2	1	2	2	1	2	3	1	2	2	1	2	0	0	0	2	1	3	4	2	2	2	1	2
DJO_EuGene.00770016	124208	SP	703	2355	2109	0	4	3	3	4	0	0	0	4	1.69851380042463	1.42247510668563	1	1	0	0	0	0	1	1	0	0	0	0	0	0	0	1	1	0	1	1	0	1	1	2	1	1	0	1	1	0	1	1	0
DJO_fgenesh1_kg.C_scaffold_30000003	123266	SSP	168	565	504	0	1	1	1	2	0	0	0	2	1.76991150442478	1.98412698412698	0	0	1	1	1	1	0	0	1	0	0	0	0	0	1	0	0	0	0	0	0	0	0	0	0	0	0	0	0	1	0	0	0
DJO_fgenesh1_kg.C_scaffold_32000019	123267	SSP	168	565	504	0	1	1	1	1	0	0	0	1	1.76991150442478	1.98412698412698	0	0	0	0	0	0	0	0	0	0	0	0	0	0	0	1	1	0	0	0	0	0	0	0	0	0	1	0	0	0	0	0	1
DJO_fgenesh1_kg.C_scaffold_35000032	124101	SSP	238	1577	714	0	11	0	4	3	0	0	0	3	6.97526949904883	0	0	0	0	0	0	0	0	0	0	3	0	0	7	0	0	0	0	0	0	0	0	0	0	0	0	0	0	7	0	3	0	0	0
DJO_fgenesh1_kg.C_scaffold_49000001	123268	SSP	168	565	504	0	0	0	0	1	0	0	0	1	0	0	0	0	0	0	0	0	0	0	0	0	0	0	0	0	1	0	0	0	0	0	0	0	0	0	0	0	1	0	0	0	0	0	1
DJO_fgenesh1_kg.C_scaffold_5000080	123264	SSP	168	565	504	0	0	0	0	0	0	0	0	0	0	0	0	0	0	0	0	0	0	0	0	0	0	0	0	0	0	0	0	0	0	0	0	0	0	0	0	0	0	0	0	0	0	0	0
djo_fgenesh1_pg.C_scaffold_10000028	124394	SSP	125	690	375	0	0	0	0	1	0	0	0	1	0	0	0	0	1	0	0	1	0	0	1	0	0	0	0	0	1	0	0	1	0	0	0	0	0	1	0	0	0	0	0	0	0	0	0
djo_fgenesh1_pg.C_scaffold_10000030	124393	SSP	74	446	222	0	0	0	0	0	0	0	0	0	0	0	0	0	0	0	0	0	0	0	0	0	0	0	0	0	0	0	0	0	0	0	0	0	0	0	0	0	0	0	0	0	0	0	0
DJO_fgenesh1_pg.C_scaffold_1000511	123908	SSP	176	852	528	0	0	0	0	1	0	0	0	1	0	0	0	0	1	0	0	1	0	0	1	0	0	0	0	0	1	0	0	0	0	0	0	0	0	1	0	0	0	0	0	1	0	0	0
DJO_fgenesh1_pg.C_scaffold_11000222	123372	SSP	267	1177	801	0.04095915135	21	1	9	15	0	2	0	17	17.8419711129992	1.24843945068664	8	1	2	11	1	3	15	1	8	14	1	7	10	0	10	16	1	11	17	1	8	9	1	3	9	1	3	6	1	3	9	1	3
DJO_fgenesh1_pg.C_scaffold_111000010	124014	SSP	99	902	297	0	8	0	1	10	2	0	0	12	8.86917960088692	0	3	0	8	5	0	9	3	0	8	3	0	8	4	0	8	4	0	8	3	0	8	3	0	8	3	0	8	4	0	4	6	0	9
DJO_fgenesh1_pg.C_scaffold_14000121	124047	SSP	160	546	480	0	3	1	1	12	1	0	0	13	5.49450549450549	2.08333333333333	3	1	13	0	0	0	0	0	0	0	0	0	0	0	0	0	0	0	1	0	0	0	0	0	0	0	0	0	0	0	0	0	0
DJO_fgenesh1_pg.C_scaffold_14000122	124048	SSP	188	631	564	0	1	0	1	1	0	0	0	1	1.58478605388273	0	0	0	1	0	0	0	0	0	0	1	0	0	0	0	0	0	0	0	1	0	0	0	0	0	0	0	0	1	0	0	0	0	0
DJO_fgenesh1_pg.C_scaffold_14000156	124153	SSP	256	1004	768	0.66221178737	15	8	11	11	0	2	0	13	14.9402390438247	10.4166666666667	5	2	3	7	3	2	7	5	7	2	1	10	1	1	1	0	0	8	5	2	4	0	0	0	10	6	9	5	3	5	9	5	2
DJO_fgenesh1_pg.C_scaffold_14000157	124154	SSP	250	987	750	0.194840696415	19	6	14	11	1	1	0	13	19.2502532928065	8	7	1	4	7	1	2	5	0	3	12	4	3	0	0	2	6	2	5	9	3	7	7	1	3	2	1	4	6	1	2	7	2	2
DJO_fgenesh1_pg.C_scaffold_15000175	124070	SSP	256	767	768	0.0842546610118	4	1	4	1	0	0	0	1	5.21512385919166	1.30208333333333	0	0	0	1	0	0	2	0	0	0	0	0	3	0	0	0	0	0	1	0	0	0	0	0	0	0	0	0	0	0	0	0	0
djo_fgenesh1_pg.C_scaffold_19000134	124375	SSP	184	551	552	0.628015234871	3	2	3	3	0	0	0	3	5.44464609800363	3.6231884057971	1	1	3	2	1	2	1	0	2	2	1	1	0	0	2	0	0	1	3	2	2	0	0	0	3	2	1	2	1	2	3	2	2
DJO_fgenesh1_pg.C_scaffold_20000116	124218	SSP	137	754	411	0.130626022913	9	1	3	18	2	0	0	20	11.9363395225464	2.4330900243309	1	0	4	9	1	14	1	0	4	1	0	4	1	0	4	7	1	11	1	0	4	8	1	9	1	0	4	1	1	10	10	1	12
DJO_fgenesh1_pg.C_scaffold_2000155	123521	SSP	188	634	564	0.374492282697	3	1	2	8	0	0	0	8	4.73186119873817	1.77304964539007	1	0	1	2	1	1	3	1	1	2	1	1	2	1	0	1	0	0	2	1	1	2	1	1	0	0	0	3	1	6	0	0	0
DJO_fgenesh1_pg.C_scaffold_2000226	124199	SSP	159	857	477	0.257469244288	3	1	2	12	0	0	0	12	3.50058343057176	2.09643605870021	0	0	0	0	0	0	0	0	0	0	0	0	0	0	0	0	0	0	0	0	0	0	0	0	0	0	0	0	0	0	0	0	0
DJO_fgenesh1_pg.C_scaffold_22000063	124123	SSP	179	814	537	0	2	2	2	2	0	0	0	2	2.45700245700246	3.7243947858473	0	0	0	0	0	0	0	0	0	0	0	0	1	1	1	1	1	0	0	0	0	0	0	0	0	0	0	0	0	1	0	0	0
DJO_fgenesh1_pg.C_scaffold_25000162	123994	SSP	147	526	441	0.478692352598	8	5	8	7	0	0	0	7	15.2091254752852	11.3378684807256	0	0	0	0	0	1	0	0	0	0	0	0	0	0	0	0	0	0	0	0	0	5	3	0	0	0	0	2	2	0	0	0	0
DJO_fgenesh1_pg.C_scaffold_26000105	123914	SSP	169	977	507	0	4	0	1	13	0	0	0	13	4.09416581371546	0	0	0	1	0	0	0	3	0	11	0	0	1	1	0	5	1	0	10	1	0	10	0	0	2	0	0	0	0	0	0	0	0	0
djo_fgenesh1_pg.C_scaffold_3000062	124322	SSP	228	864	684	0	6	5	5	1	0	0	0	1	6.94444444444444	7.30994152046784	2	2	0	4	4	0	3	3	0	4	3	0	4	4	0	4	4	0	4	4	0	2	2	1	4	4	0	3	3	0	3	3	1
DJO_fgenesh1_pg.C_scaffold_31000115	123561	SSP	134	745	402	0	0	0	0	0	0	0	0	0	0	0	0	0	0	0	0	0	0	0	0	0	0	0	0	0	0	0	0	0	0	0	0	0	0	0	0	0	0	0	0	0	0	0	0
DJO_fgenesh1_pg.C_scaffold_36000067	124113	SSP	143	896	429	1.07792463997	12	4	5	12	0	0	0	12	13.3928571428571	9.32400932400932	1	0	1	1	0	1	1	0	1	1	0	4	1	0	2	1	0	2	6	1	5	0	0	2	0	0	2	10	3	10	1	1	1
DJO_fgenesh1_pg.C_scaffold_5000120	124058	SSP	119	1002	357	0	2	1	1	23	0	1	0	24	1.99600798403194	2.80112044817927	0	0	7	0	0	10	2	0	9	0	0	9	2	0	8	1	1	8	2	0	8	0	0	7	2	0	15	0	0	11	2	0	13
DJO_fgenesh1_pg.C_scaffold_6000053	123935	SSP	114	756	342	0	2	0	1	4	2	0	0	6	2.64550264550265	0	0	0	0	1	0	0	1	0	0	1	0	1	2	0	2	0	0	0	0	0	0	1	0	0	1	0	0	1	0	0	1	0	0
DJO_fgenesh1_pg.C_scaffold_93000019	124015	SSP	166	1270	498	0	1	0	0	1	0	0	0	1	0.78740157480315	0	0	0	1	0	0	1	1	0	1	0	0	0	0	0	1	0	0	1	0	0	1	0	0	1	0	0	1	0	0	1	0	0	1
DJO_fgenesh1_pm.C_scaffold_49000013	124027	SSP	183	1592	549	0	7	0	2	6	0	0	0	6	4.39698492462312	0	0	0	1	0	0	1	0	0	0	6	0	7	0	0	1	0	0	1	0	0	1	1	0	0	0	0	1	2	0	2	0	0	1
djo_fgenesh2_pg.1_255	124484	SSP	76	308	228	0	0	0	0	2	1	0	0	3	0	0	0	0	0	0	0	2	0	0	1	0	0	0	0	0	0	0	0	1	0	0	0	0	0	2	0	0	0	0	0	0	0	0	0
DJO_fgenesh2_pg.1_274	123765	SSP	137	753	411	0	5	3	3	5	0	0	0	5	6.64010624169987	7.2992700729927	3	1	3	0	0	1	4	2	3	3	1	2	0	0	1	1	1	4	0	0	1	0	0	1	0	0	1	3	1	3	0	0	1
DJO_fgenesh2_pg.1_320	123906	SSP	230	1262	690	0	3	0	0	5	0	0	0	5	2.37717908082409	0	0	0	3	1	0	1	1	0	4	1	0	3	0	0	0	0	0	3	0	0	3	0	0	1	0	0	4	1	0	4	0	0	3
DJO_fgenesh2_pg.1_339	123567	SSP	139	753	417	0	4	0	2	2	0	0	0	2	5.31208499335989	0	3	0	1	2	0	0	0	0	0	0	0	0	0	0	0	2	0	1	0	0	0	1	0	0	0	0	0	0	0	0	0	0	0
DJO_fgenesh2_pg.1_466	123801	SSP	140	862	420	0.0896557898035	13	2	8	3	0	0	0	3	15.0812064965197	4.76190476190476	2	0	0	0	0	0	0	0	1	2	0	0	2	0	0	1	0	1	6	0	0	0	0	2	3	0	0	0	0	0	0	0	0
DJO_fgenesh2_pg.1_568	124125	SSP	168	12749	504	0	60	3	3	6	0	0	0	6	4.70625147070358	5.95238095238095	15	0	0	6	0	0	21	0	0	14	0	0	22	0	0	7	0	1	11	1	0	26	1	0	13	1	0	0	0	4	11	0	0
DJO_fgenesh2_pg.1_579	124182	SSP	139	657	417	0	1	0	0	7	0	0	0	7	1.5220700152207	0	0	0	1	0	0	0	0	0	1	0	0	1	0	0	1	0	0	1	1	0	1	0	0	1	0	0	1	0	0	9	0	0	0
DJO_fgenesh2_pg.1_598	124140	SSP	283	1367	849	0.0838656838657	4	1	4	1	0	0	0	1	2.92611558156547	1.17785630153121	1	0	0	1	0	1	1	0	0	1	0	0	1	0	0	1	0	0	2	0	0	0	0	0	1	1	0	1	0	0	0	0	0
DJO_fgenesh2_pg.10_184	124217	SSP	146	786	438	0	11	4	4	0	0	0	0	0	13.9949109414758	9.1324200913242	0	0	0	0	0	0	0	0	0	0	0	0	0	0	0	10	4	0	1	0	0	0	0	0	0	0	0	0	0	0	0	0	0
DJO_fgenesh2_pg.10_213	123440	SSP	151	682	453	-	1	1	1	6	1	0	0	7	1.46627565982405	2.2075055187638	0	0	1	0	0	2	0	0	0	0	0	1	0	0	1	0	0	1	0	0	2	1	1	2	0	0	2	0	0	2	0	0	2
DJO_fgenesh2_pg.109_1	124128	SSP	140	758	420	0	1	0	0	3	0	0	0	3	1.31926121372032	0	1	0	0	1	0	0	1	0	1	1	0	1	1	0	1	1	0	1	1	0	1	1	0	1	1	0	1	1	0	1	1	0	0
DJO_fgenesh2_pg.11_113	123916	SSP	142	955	426	0.318069306931	12	5	10	4	0	0	0	4	12.565445026178	11.7370892018779	1	0	0	10	4	0	3	0	0	8	2	0	1	0	0	7	2	0	1	0	3	8	2	1	8	1	0	1	0	0	9	3	1
DJO_fgenesh2_pg.11_171	124116	SSP	208	965	624	0	2	0	1	0	0	0	0	0	2.07253886010363	0	2	0	0	1	0	0	0	0	0	1	0	0	1	0	0	0	0	0	2	0	0	1	0	0	2	0	0	1	0	0	2	0	0
DJO_fgenesh2_pg.11_181	124118	SSP	193	888	579	0.0959159129475	4	1	4	6	0	1	0	7	4.50450450450451	1.72711571675302	4	1	5	0	0	1	0	0	2	0	0	1	0	0	2	0	0	1	0	0	1	1	0	1	0	0	1	1	0	2	0	0	1
DJO_fgenesh2_pg.11_249	124067	SSP	285	1399	855	0	9	5	6	12	0	1	0	13	6.43316654753395	5.84795321637427	4	2	5	3	1	7	3	1	8	3	1	5	3	1	9	7	3	6	7	3	6	3	1	9	3	1	9	3	1	6	3	1	6
DJO_fgenesh2_pg.11_49	123806	SSP	138	795	414	0.73022759127	5	3	4	1	0	0	0	1	6.28930817610063	7.2463768115942	5	3	2	0	0	0	0	0	0	0	0	0	0	0	0	0	0	0	0	0	0	0	0	0	0	0	0	0	0	1	0	0	0
DJO_fgenesh2_pg.112_5	123273	SSP	128	739	384	0	4	0	2	10	0	0	0	10	5.4127198917456	0	0	0	2	2	0	5	2	0	5	2	0	2	2	0	2	0	0	1	1	0	5	2	0	2	2	0	4	2	0	2	2	0	4
DJO_fgenesh2_pg.12_123	124031	SSP	176	848	528	0.281484278086	8	2	4	1	0	1	0	2	9.43396226415094	3.78787878787879	0	0	0	4	0	1	4	0	0	3	0	0	0	0	0	4	0	0	4	0	0	2	0	0	4	0	0	4	2	1	4	0	0
djo_fgenesh2_pg.12_127	124551	SSP	157	538	471	0.178125871896	7	2	5	6	0	0	0	6	13.0111524163569	4.24628450106157	0	0	4	0	0	0	0	0	1	0	0	0	0	0	1	0	0	0	1	1	5	1	0	0	0	0	0	1	0	0	0	0	0
DJO_fgenesh2_pg.12_131	123888	SSP	158	965	474	0	1	0	1	1	0	0	0	1	1.03626943005181	0	0	0	1	1	0	0	0	0	0	1	0	0	0	0	0	0	0	0	1	0	0	0	0	0	1	0	0	1	0	0	1	0	0
DJO_fgenesh2_pg.12_14	124206	SP	569	1957	1707	0.268704786443	6	3	6	2	0	0	0	2	3.06591722023505	1.75746924428823	0	0	0	1	0	1	1	0	1	6	3	2	1	0	1	1	0	1	5	3	2	1	0	0	1	0	1	1	0	1	1	0	0
DJO_fgenesh2_pg.12_194	124036	SSP	144	833	432	-	8	4	4	3	0	0	0	3	9.60384153661465	9.25925925925926	0	0	1	1	0	0	0	0	0	0	0	2	1	0	0	1	1	1	0	0	0	5	2	1	0	0	0	2	1	1	0	0	0
DJO_fgenesh2_pg.12_208	123889	SSP	150	885	450	0.0863905816026	8	1	4	5	1	0	0	6	9.03954802259887	2.22222222222222	0	0	0	6	1	4	0	0	0	1	0	1	0	0	1	0	0	1	1	0	1	6	1	2	1	0	1	1	0	2	1	0	1
DJO_fgenesh2_pg.120_3	123752	SSP	138	734	414	-	3	1	2	2	0	0	0	2	4.08719346049046	2.41545893719807	0	0	0	2	1	1	1	1	2	2	1	1	0	0	0	0	0	0	2	1	0	0	0	0	2	1	0	1	0	0	2	1	1
[truncated: 1,828 more rows]
[truncated: 12 more columns]

## Sheet: Supporting table 6
Supporting Table 6. Detailed numbers of SNPs and non-synonymous SNPs (NS) for 736 M. larici-populina genes presenting a PN/PS > 1.
[truncated: 737 more rows]
